# Supplementary material for: Label free quantitative proteomic analysis reveals the physiological and biochemical responses of Arabidopsis thaliana to cinnamon essential oil
Source: Sci Rep. 2025 Feb 20;15:6156. doi: 10.1038/s41598-025-89368-4 (PMC11842708; doi:10.1038/s41598-025-89368-4)
Supplement: Supplementary file 1 — Supplementary Material 1 [file 41598_2025_89368_MOESM1_ESM.xlsx]

## Sheet: SN_N controle neg vs SN_H huile
												Normalized abundance								Raw abundance								Spectral counts
												SN_N controle neg				SN_H huile				SN_N controle neg				SN_H huile				SN_N controle neg				SN_H huile				Tags
Accession	Peptide count	Unique peptides	Confidence score	Anova (p)	q Value	Max fold change	Power	Highest mean condition	Lowest mean condition	Mass	Description	SN_N1_1	SN_N1_2	SN_N1_3	SN_N1_4	SN_H1_1	SN_H1_2	SN_H1_3	SN_H1_4	SN_N1_1	SN_N1_2	SN_N1_3	SN_N1_4	SN_H1_1	SN_H1_2	SN_H1_3	SN_H1_4	SN_N1_1	SN_N1_2	SN_N1_3	SN_N1_4	SN_H1_1	SN_H1_2	SN_H1_3	SN_H1_4	pep < 2	Anova > 0.05	mfc < 2
ATCG00480.1	62	44	559.454	0.000137978	0.00018235	1.41944	1	SN_H huile	SN_N controle neg	53991	| ATP synthase subunit beta | ChrC:52660-54156 REVERSE LENGTH=498 | 201606	1.26179e+06	1.22126e+06	1.26057e+06	1.33851e+06	1.67249e+06	1.96427e+06	1.72734e+06	1.84965e+06	1.52723e+06	1.37018e+06	1.49235e+06	1.40522e+06	1.55575e+06	1.7403e+06	1.58959e+06	1.84965e+06	25	21	33	21	28	31	35	31			x
AT5G04140.1;AT5G04140.2	68	43	552.292	0.000886846	0.00072126	1.42834	0.998693	SN_H huile	SN_N controle neg	178178	| glutamate synthase 1 | Chr5:1130031-1138186 FORWARD LENGTH=1622 | 201606	483198	495398	528733	527770	656706	833394	738707	677999	584848	555808	625949	554073	610870	738367	679795	677999	20	27	27	27	26	33	27	29			x
ATCG00490.1;ATMG00280.1	89	61	522.496	0.000144973	0.00018919	1.66991	0.999999	SN_H huile	SN_N controle neg	53468.4	| ribulose-bisphosphate carboxylase | ChrC:54958-56397 FORWARD LENGTH=479 | 201606	1.86651e+06	1.83269e+06	1.95365e+06	1.83459e+06	2.81694e+06	3.66414e+06	3.08899e+06	2.93328e+06	2.25917e+06	2.05617e+06	2.31286e+06	1.92602e+06	2.62033e+06	3.24634e+06	2.84264e+06	2.93328e+06	21	31	32	17	29	28	28	28			x
AT3G45140.1	64	26	508.779	6.56934e-06	2.62686e-05	2.0314	1	SN_N controle neg	SN_H huile	102616	| lipoxygenase 2 | Chr3:16525437-16529233 FORWARD LENGTH=896 | 201606	360584	322687	337026	314378	174158	154701	152115	176047	436440	362036	398994	330046	162003	137062	139984	176047	8	13	16	11	5	4	5	4
AT3G45140.2	36	0	416.233					---	---	86304.6	| lipoxygenase 2 | Chr3:16526192-16529233 FORWARD LENGTH=754 | 201606									0	0	0	0	0	0	0	0	0	0	0	0	0	0	0	0	x
AT5G17920.1;AT5G17920.2	34	12	387.426	0.000421081	0.000423045	1.99314	0.999899	SN_N controle neg	SN_H huile	84698.9	| Cobalamin-independent synthase family protein | Chr5:5935771-5939195 FORWARD LENGTH=765 | 201606	249896	284354	298397	214183	128804	156337	115751	124325	302466	319029	353262	224857	119814	138511	106519	124325	12	13	12	9	9	10	8	8			x
AT2G39730.1;AT2G39730.2;AT2G39730.3	42	32	351.95	1.26438e-05	3.68555e-05	4.36276	1	SN_N controle neg	SN_H huile	52380.5	| rubisco activase | Chr2:16570951-16573345 REVERSE LENGTH=474 | 201606	2.11678e+06	2.04972e+06	2.17898e+06	2.3604e+06	361422	537141	491224	605713	2.56209e+06	2.29967e+06	2.57962e+06	2.47804e+06	336196	475894	452048	605713	26	25	20	25	15	17	16	17
AT3G03780.1;AT3G03780.2;AT3G03780.3	34	11	340.638	0.00330451	0.00192241	1.47475	0.97227	SN_N controle neg	SN_H huile	84926.1	| methionine synthase 2 | Chr3:957602-960740 FORWARD LENGTH=765 | 201606	97694.2	115642	116137	85316.5	71943	76135.6	67274.9	65907.1	118246	129743	137490	89568.6	66921.6	67454.3	61909.7	65907.1	9	10	12	4	7	4	6	5			x
AT3G14420.1;AT3G14420.2;AT3G14420.3;AT3G14420.4;AT3G14420.5;AT3G14420.6;AT4G18360.1;AT4G18360.4;AT4G18360.2;AT4G18360.3	34	11	332.869	3.95271e-05	8.05772e-05	1.5603	1	SN_N controle neg	SN_H huile	40398.6	| Aldolase-type TIM barrel family protein | Chr3:4821804-4823899 FORWARD LENGTH=367 | 201606	301786	295998	298331	314039	171980	204673	199695	199244	365272	332092	353183	329690	159977	181335	183769	199244	7	9	5	9	6	6	6	8			x
AT2G42600.1;AT2G42600.2;AT2G42600.3;AT3G42628.1	44	15	320.863	0.0259027	0.0108152	1.12966	0.690063	SN_H huile	SN_N controle neg	110381	| phosphoenolpyruvate carboxylase 2 | Chr2:17734541-17738679 REVERSE LENGTH=963 | 201606	153007	162363	149358	163385	165914	194376	178634	170629	185196	182161	176820	171528	154333	172213	164388	170629	12	10	11	11	9	11	9	9			x
AT3G12780.1	28	13	303.811	0.0025465	0.00159486	1.60946	0.98292	SN_N controle neg	SN_H huile	50225.9	| phosphoglycerate kinase 1 | Chr3:4061127-4063140 REVERSE LENGTH=481 | 201606	457212	398956	440669	412184	250902	309803	205333	295824	553395	447605	521694	432727	233390	274478	188958	295824	13	13	10	10	5	8	7	8			x
AT3G60750.1;AT3G60750.2	31	17	302.326	5.3874e-07	8.84372e-06	2.34617	1	SN_N controle neg	SN_H huile	80424.6	| Transketolase | Chr3:22454004-22456824 FORWARD LENGTH=741 | 201606	671678	693396	690840	731243	305178	314067	268791	299922	812978	777950	817862	767687	283878	278255	247355	299922	20	19	19	18	11	10	11	10
AT5G02500.1;AT5G02500.2	36	8	300.731	0.0208616	0.00902446	1.24745	0.736595	SN_N controle neg	SN_H huile	71757.1	| heat shock cognate protein 70-1 | Chr5:554055-556334 REVERSE LENGTH=651 | 201606	59397.9	65359.4	69587	73776.9	49708.4	61131.9	48271.7	55823.3	71893.4	73329.5	82381.7	77453.9	46238.9	54161.4	44422	55823.3	5	5	6	5	2	3	3	3			x
AT5G50920.1	37	3	295.793	3.07547e-06	1.7129e-05	3.08221	1	SN_N controle neg	SN_H huile	103681	| CLPC homologue 1 | Chr5:20715710-20719800 REVERSE LENGTH=929 | 201606	34532.3	33987.7	32547.9	28291.2	11020.5	10002.8	9284.55	11661.7	41796.8	38132.3	38532.4	29701.2	10251.3	8862.25	8544.1	11661.7	4	4	3	2	1	0	0	0
AT5G26000.1;AT5G26000.2	32	22	291.683	0.000183592	0.000224555	1.43132	0.999998	SN_H huile	SN_N controle neg	61703.1	| thioglucoside glucohydrolase 1 | Chr5:9079678-9082347 REVERSE LENGTH=541 | 201606	744365	767877	743979	677489	1.06918e+06	1.14523e+06	998966	985709	900957	861513	880772	711254	994554	1.01465e+06	919299	985709	17	17	20	20	20	19	21	19			x
AT5G14740.1;AT5G14740.3;AT5G14740.4;AT5G14740.5	25	3	290.856	0.000147666	0.000190315	1.6243	0.999999	SN_N controle neg	SN_H huile	37128.2	| carbonic anhydrase 2 | Chr5:4758257-4762382 FORWARD LENGTH=331 | 201606	15673	16217.4	17363.5	15589	9595.35	11566.1	9127.31	9631.79	18970.1	18194.9	20556.1	16365.9	8925.62	10247.2	8399.41	9631.79	2	0	0	1	0	0	0	0			x
AT5G14740.2;AT5G14740.6;AT5G14740.7;AT5G14740.8;AT5G14740.9	20	1	285.998	0.000147298	0.000190315	2.02454	0.999999	SN_N controle neg	SN_H huile	28686.6	| carbonic anhydrase 2 | Chr5:4760536-4762382 FORWARD LENGTH=259 | 201606	20610.3	17842.1	18116.1	16586.7	9652.8	10523	7783.84	8174.63	24946.1	20017.8	21447	17413.4	8979.06	9323.11	7163.07	8174.63	1	1	1	1	1	1	1	1	x
AT1G23310.1;AT1G23310.2	35	15	283.42	0.0606806	0.0218798	1.18957	0.490025	SN_H huile	SN_N controle neg	53814.6	| glutamate:glyoxylate aminotransferase | Chr1:8268720-8271329 REVERSE LENGTH=481 | 201606	349954	416022	463049	430995	506872	550114	439020	478712	423574	466753	548188	452475	471494	487387	404008	478712	6	11	7	7	4	7	7	5		x
AT3G14415.1;AT3G14415.3;AT3G14415.2	33	12	281.564	6.24108e-06	2.54956e-05	1.6545	1	SN_N controle neg	SN_H huile	40363.6	| Aldolase-type TIM barrel family protein | Chr3:4818667-4820748 FORWARD LENGTH=367 | 201606	146128	145831	146170	149717	80508.5	89077.6	92143.8	93570.6	176868	163614	173045	157179	74889.3	78920.5	84795.3	93570.6	7	9	8	6	2	4	4	5			x
AT3G01500.2;AT3G01500.3	20	0	278.199					---	---	37849.1	| carbonic anhydrase 1 | Chr3:194853-197873 REVERSE LENGTH=347 | 201606									0	0	0	0	0	0	0	0	0	0	0	0	0	0	0	0	x
AT3G01500.1;AT3G01500.4;AT1G65390.1;AT1G65390.2;AT1G65390.3;AT5G66210.1;AT5G66210.2;AT5G66210.3;AT5G66210.4;AT5G66210.5;AT5G66210.6	33	9	277.738	1.06268e-05	3.45255e-05	2.76392	1	SN_N controle neg	SN_H huile	29846.2	| carbonic anhydrase 1 | Chr3:194853-196716 REVERSE LENGTH=270 | 201606	55314	69513.8	63113.1	72298.9	20800.1	24586.5	22989.5	25779.9	66950.4	77990.4	74717.5	75902.2	19348.3	21783	21156	25779.9	5	4	4	4	1	1	1	2
AT5G66190.1;AT5G66190.2	30	18	276.837	5.59354e-05	0.000100844	1.35246	1	SN_H huile	SN_N controle neg	40668.7	| ferredoxin-NADP[+]-oxidoreductase 1 | Chr5:26451203-26453012 REVERSE LENGTH=360 | 201606	403209	402486	404513	412386	525517	597345	531394	540243	488032	451565	478889	432939	488838	529233	489015	540243	16	15	16	12	16	15	17	19			x
AT5G25980.2	26	1	273.667	0.00100955	0.000785074	1.75283	0.998096	SN_H huile	SN_N controle neg	63302.3	| glucoside glucohydrolase 2 | Chr5:9072730-9075477 FORWARD LENGTH=547 | 201606	28326.6	32752.2	28056.6	27417.5	54890	55471.9	54610.7	39325	34285.6	36746	33215.3	28783.9	51058.9	49146.8	50255.5	39325	1	1	1	1	0	1	1	1	x
AT4G33010.1;AT4G33010.2	33	13	272.366	0.736193	0.188673	1.02476	0.0604014	SN_N controle neg	SN_H huile	113895	| glycine decarboxylase P-protein 1 | Chr4:15926852-15931150 REVERSE LENGTH=1037 | 201606	267655	231550	241222	288208	248742	277550	222232	255260	323962	259785	285575	302572	231381	245902	204509	255260	14	10	14	13	10	9	8	9		x
AT3G50820.1	35	13	272.361	0.00255316	0.00159556	1.37756	0.982832	SN_H huile	SN_N controle neg	35247.5	| photosystem II subunit O-2 | Chr3:18891008-18892311 REVERSE LENGTH=331 | 201606	130034	136938	133910	142068	161786	207171	174377	204610	157389	153636	158532	149148	150494	183548	160470	204610	8	7	5	7	3	6	3	9			x
AT3G48870.1;AT3G48870.3;AT3G48870.4;AT3G48870.2	36	6	270.925	0.313589	0.0915796	1.10379	0.153935	SN_H huile	SN_N controle neg	105968	| Clp ATPase | Chr3:18122363-18126008 REVERSE LENGTH=952 | 201606	62107.8	52371.8	65210.2	57267.7	80189.2	61443	60504.6	59413.6	75173.3	58758.1	77200.2	60121.8	74592.3	54436.9	55679.3	59413.6	1	0	0	0	0	1	3	0		x
ATCG00120.1	42	29	267.928	0.0103723	0.00495415	1.19197	0.862526	SN_H huile	SN_N controle neg	55385.4	| ATP synthase subunit alpha | ChrC:9938-11461 REVERSE LENGTH=507 | 201606	1.24981e+06	1.19879e+06	1.19375e+06	1.18012e+06	1.2578e+06	1.53943e+06	1.44578e+06	1.50523e+06	1.51273e+06	1.34497e+06	1.41324e+06	1.23894e+06	1.17e+06	1.3639e+06	1.33048e+06	1.50523e+06	20	23	19	18	21	20	21	16			x
AT5G25980.1;AT5G25980.3	33	5	264.667	0.0170746	0.00761873	1.35046	0.77685	SN_H huile	SN_N controle neg	53935.9	| glucoside glucohydrolase 2 | Chr5:9072730-9075143 FORWARD LENGTH=467 | 201606	19477.9	22043.1	22726.2	16065.3	28098.7	30591.5	25013.6	24755.4	23575.4	24731.1	26904.8	16866	26137.5	27103.3	23018.7	24755.4	1	2	2	2	0	1	2	3			x
AT1G62750.1	36	20	263.811	5.21745e-05	9.51637e-05	1.23014	1	SN_N controle neg	SN_H huile	86399.9	| Translation elongation factor EFG/EF2 protein | Chr1:23233622-23236321 REVERSE LENGTH=783 | 201606	244023	261378	257266	245322	205136	199220	210157	204896	295358	293251	304568	257548	190819	176504	193397	204896	11	16	16	11	4	4	6	6			x
AT3G09440.1;AT3G09440.2;AT3G09440.3;AT3G09440.4	32	6	262.762	0.99559	0.24037	1.00146	0.0500028	SN_H huile	SN_N controle neg	71604	| Heat shock protein 70 (Hsp 70) family protein | Chr3:2903434-2905632 REVERSE LENGTH=649 | 201606	40278.7	41690.9	34353.9	48313.8	40941.8	33482.3	42491.9	47962.2	48752	46774.7	40670.4	50721.7	38084.2	29664.4	39103.2	47962.2	3	3	3	3	2	1	1	2		x
AT3G55800.1	31	15	260.915	0.00435168	0.00244113	1.24755	0.956137	SN_H huile	SN_N controle neg	42813.6	| sedoheptulose-bisphosphatase | Chr3:20709640-20711421 FORWARD LENGTH=393 | 201606	352371	312348	339015	335935	389722	469557	417103	394923	426499	350437	401349	352678	362521	416016	383839	394923	8	11	10	9	4	9	8	9			x
AT3G19170.1;AT3G19170.2;AT5G17580.2	38	14	256.791	0.00330987	0.00192241	1.25586	0.972191	SN_H huile	SN_N controle neg	121756	| presequence protease 1 | Chr3:6625578-6631874 REVERSE LENGTH=1080 | 201606	86227.3	83299.6	82979	84345.7	97611.7	99452.1	120151	105822	104367	93457.2	98236.1	88549.3	90798.7	88112.1	110569	105822	8	6	7	6	2	4	6	6			x
AT5G66570.1	20	5	256.212	0.0452042	0.0172153	1.35534	0.560687	SN_H huile	SN_N controle neg	35370.5	| PS II oxygen-evolving complex 1 | Chr5:26568744-26570124 FORWARD LENGTH=332 | 201606	248273	220963	215857	228148	274827	341572	235780	385574	300502	247907	255546	239518	255645	302624	216977	385574	6	4	4	4	3	3	3	4			x
AT1G42970.1	29	18	255.758	1.37885e-05	3.94548e-05	3.15735	1	SN_N controle neg	SN_H huile	48115.8	| glyceraldehyde-3-phosphate dehydrogenase B subunit | Chr1:16127552-16129584 FORWARD LENGTH=447 | 201606	691810	715143	710355	754042	186418	262245	200038	260717	837346	802349	840966	791622	173407	232343	184085	260717	20	17	21	17	10	11	10	11
AT1G78900.1;AT1G78900.2	33	23	245.639	0.769851	0.195373	1.01061	0.0578154	SN_H huile	SN_N controle neg	69154.8	| vacuolar ATP synthase subunit A | Chr1:29660463-29664575 FORWARD LENGTH=623 | 201606	254175	247982	232405	245805	241962	267216	245033	236559	307645	278221	275136	258056	225074	236746	225492	236559	15	17	17	17	16	15	16	17		x
AT4G20360.1;AT4G20360.2	26	22	245.408	3.30415e-06	1.72583e-05	1.98979	1	SN_N controle neg	SN_H huile	51915.4	| RAB GTPase homolog E1B | Chr4:10990036-10991466 FORWARD LENGTH=476 | 201606	446262	459648	465142	462735	204950	243692	228673	244284	540141	515698	550665	485797	190645	215905	210436	244284	18	19	19	12	7	9	8	8			x
AT1G68010.1;AT1G68010.2;AT1G68010.3	28	20	243.35	0.013228	0.00611222	1.24153	0.823503	SN_N controle neg	SN_H huile	42476.1	| hydroxypyruvate reductase | Chr1:25493418-25495720 FORWARD LENGTH=386 | 201606	339050	344897	342613	352338	269980	329712	244017	266937	410376	386954	405608	369898	251137	292116	224557	266937	17	18	17	15	15	14	13	15			x
AT4G37930.1	32	15	242.268	0.328327	0.0952593	1.06494	0.14713	SN_N controle neg	SN_H huile	57571.9	| serine transhydroxymethyltransferase 1 | Chr4:17831891-17834742 REVERSE LENGTH=517 | 201606	279509	303029	321773	317960	266980	333018	282080	265658	338309	339980	380936	333807	248345	295046	259584	265658	15	15	15	13	14	13	12	14		x
AT1G09340.1;AT1G09340.2;AT2G31240.1	26	18	238.675	0.0191048	0.00838075	1.22128	0.754636	SN_N controle neg	SN_H huile	42790.9	| chloroplast RNA binding protein | Chr1:3015473-3018035 FORWARD LENGTH=378 | 201606	484082	455358	492489	467072	424639	431342	332732	366215	585918	510885	583041	490350	395000	382159	306196	366215	17	19	16	14	15	16	15	17			x
AT1G32060.1	26	16	235.231	0.248406	0.0742113	1.15709	0.191138	SN_H huile	SN_N controle neg	44748.8	| phosphoribulokinase | Chr1:11532668-11534406 FORWARD LENGTH=395 | 201606	405926	437252	430164	442738	404042	632148	431178	518287	491321	490571	509257	464804	375841	560067	396792	518287	14	15	15	13	12	15	14	14		x
AT1G55490.1;AT1G55490.2;AT1G55490.3;AT1G55490.4;AT1G55490.5;AT5G56500.1;AT5G56500.2	27	6	230.996	0.710994	0.183269	1.02913	0.0626206	SN_H huile	SN_N controle neg	64208.4	| chaperonin 60 beta | Chr1:20715717-20718673 REVERSE LENGTH=600 | 201606	50514.4	55923.7	48581.1	51992.6	54659.6	49335.8	47616.9	61430.7	61141.1	62743.2	57513.5	54583.9	50844.6	43710.3	43819.4	61430.7	2	0	1	0	2	1	1	2		x
AT5G08670.1;AT5G08690.1;AT5G08680.1	27	16	223.22	0.000803631	0.000673787	1.13911	0.99903	SN_H huile	SN_N controle neg	59802.1	| ATP synthase alpha/beta family protein | Chr5:2818395-2821149 REVERSE LENGTH=556 | 201606	268516	277519	262419	258679	304837	315165	294184	301393	325004	311360	310669	271571	283561	279229	270723	301393	11	10	10	10	12	10	11	12			x
AT1G53310.1;AT1G53310.2;AT1G53310.3	37	8	221.197	0.315091	0.0919323	1.08331	0.153218	SN_H huile	SN_N controle neg	110799	| phosphoenolpyruvate carboxylase 1 | Chr1:19884261-19888070 REVERSE LENGTH=967 | 201606	251159	242450	232643	228675	268885	218331	296853	250411	303995	272015	275418	240072	250117	193436	273179	250411	1	1	3	2	1	2	1	0		x
AT3G14210.1;AT3G14210.2	23	19	220.712	0.000414556	0.00041844	1.57724	0.999905	SN_H huile	SN_N controle neg	44402.5	| GDSL-like lipase/acylhydrolase superfamily protein | Chr3:4729886-4731562 FORWARD LENGTH=392 | 201606	326301	310651	295871	294589	454312	575404	453112	453090	394944	348532	350272	309271	422602	509793	416976	453090	15	14	13	13	14	11	14	14			x
AT4G38970.1;AT4G38970.2	25	12	219.183	6.1361e-05	0.000106323	1.76172	1	SN_H huile	SN_N controle neg	43159	| fructose-bisphosphate aldolase 2 | Chr4:18163714-18165659 REVERSE LENGTH=398 | 201606	631968	618478	647477	717685	1.00097e+06	1.23146e+06	1.19124e+06	1.18431e+06	764915	693896	766526	753454	931104	1.09105e+06	1.09624e+06	1.18431e+06	7	11	10	10	9	11	8	9			x
AT3G26650.1	17	4	217.495	2.18124e-05	5.23322e-05	2.34802	1	SN_N controle neg	SN_H huile	42774.7	| glyceraldehyde 3-phosphate dehydrogenase A subunit | Chr3:9795226-9796848 FORWARD LENGTH=396 | 201606	300391	271521	280106	286988	116011	143614	102812	122655	363584	304630	331609	301291	107913	127239	94613	122655	4	5	4	5	4	4	3	5
AT2G41220.1	33	8	217.061	0.00641072	0.00332691	1.25215	0.923043	SN_N controle neg	SN_H huile	179064	| glutamate synthase 2 | Chr2:17177934-17188388 FORWARD LENGTH=1629 | 201606	100574	100723	98737.9	110355	74264.7	92698.8	76811	83973.1	121732	113006	116893	115855	69081.3	82128.9	70685.3	83973.1	1	0	1	2	2	3	0	0			x
AT2G04030.1;AT2G04030.2	32	16	215.78	0.00992267	0.00482814	1.25968	0.869034	SN_N controle neg	SN_H huile	89119.3	| Chaperone protein htpG family protein | Chr2:1281983-1285909 FORWARD LENGTH=780 | 201606	102901	92557.1	102051	93153.5	74442.1	67676.6	88430.5	79578.6	124548	103844	120814	97796.2	69246.2	59959.8	81378.2	79578.6	8	9	12	6	0	0	1	0			x
AT2G28000.1	29	21	213.761	0.000271357	0.000307764	1.31898	0.999985	SN_H huile	SN_N controle neg	62243.2	| chaperonin-60alpha | Chr2:11926603-11929184 FORWARD LENGTH=586 | 201606	272876	278694	277156	245299	355995	335783	371709	353135	330281	312679	328116	257525	331148	297495	342066	353135	15	15	18	16	17	17	15	17			x
AT4G20850.1	39	14	198.895	0.021644	0.00926017	1.15281	0.728885	SN_H huile	SN_N controle neg	153452	| tripeptidyl peptidase ii | Chr4:11160935-11169889 REVERSE LENGTH=1380 | 201606	78849.9	94760.7	86225.6	96801.2	102108	102927	102524	103575	95437.6	106316	102080	101626	94981.6	91190.7	94347.8	103575	0	1	2	5	0	4	2	7			x
AT4G23600.1;AT4G23600.3;AT4G23600.2	20	15	196.867	7.11779e-05	0.000117347	1.54089	1	SN_H huile	SN_N controle neg	47438.3	| Tyrosine transaminase family protein | Chr4:12310657-12312885 FORWARD LENGTH=422 | 201606	261477	230122	244641	274432	403686	377699	370116	405831	316484	258183	289623	288109	375510	334632	340599	405831	11	11	12	11	15	13	12	14			x
AT1G49630.1;AT1G49630.2;AT1G49630.3;AT1G49630.5;AT1G49630.4	28	7	195.729	0.206972	0.063288	1.15036	0.22324	SN_H huile	SN_N controle neg	121987	| presequence protease 2 | Chr1:18368405-18375336 REVERSE LENGTH=1080 | 201606	29762.6	27320.3	26989.8	29534.1	29333.2	27697.1	41202.6	32455.6	36023.8	30651.8	31952.3	31006.1	27285.9	24539	37916.6	32455.6	2	0	4	1	1	1	1	1		x
AT1G65930.1	24	16	193.744	0.0178038	0.00791014	1.18894	0.768694	SN_N controle neg	SN_H huile	46088.5	| cytosolic NADP+-dependent isocitrate dehydrogenase | Chr1:24539088-24541861 FORWARD LENGTH=410 | 201606	157538	140266	151662	150539	127004	143651	115884	118115	190679	157371	179547	158041	118140	127271	106642	118115	11	14	12	11	10	11	8	9			x
AT1G20620.1;AT1G20620.6;AT1G20620.2;AT1G20620.5;AT1G20620.4;AT1G20620.7	22	10	191.714	0.00227535	0.00146324	1.94015	0.986372	SN_N controle neg	SN_H huile	57094.6	| catalase 3 | Chr1:7143142-7146193 FORWARD LENGTH=492 | 201606	202182	211084	211636	166869	115627	123959	71952.8	96558.9	244715	236824	250548	175186	107557	109825	66214.5	96558.9	7	7	6	6	7	5	3	5			x
AT3G04120.1	17	2	191.143	0.0439438	0.0168377	1.18997	0.567452	SN_N controle neg	SN_H huile	37028.4	| glyceraldehyde-3-phosphate dehydrogenase C subunit 1 | Chr3:1081077-1083131 FORWARD LENGTH=338 | 201606	44627.2	41784.9	44551.5	45725.7	33925.2	42783	31916.1	39857.3	54015.3	46880.2	52743.1	48004.6	31557.3	37904.7	29370.8	39857.3	2	2	1	1	1	1	0	1	x
AT1G63770.1	31	1	187.293	0.00204785	0.00134184	1.66184	0.989071	SN_N controle neg	SN_H huile	104093	| Peptidase M1 family protein | Chr1:23658250-23664243 REVERSE LENGTH=918 | 201606	3762.83	4572.67	3538.65	4939.42	2220.87	2817.89	2359.97	2718.75	4554.42	5130.27	4189.29	5185.59	2065.86	2496.58	2171.76	2718.75	0	1	0	0	0	0	0	0	x
AT1G52400.1;AT1G52400.3;AT1G52400.2;AT1G75940.1	21	15	187.209	0.0987585	0.0334808	1.5093	0.375974	SN_H huile	SN_N controle neg	60915.6	| beta glucosidase 18 | Chr1:19515250-19517930 FORWARD LENGTH=528 | 201606	136556	121481	186478	88919.3	266067	133903	223347	181798	165283	136294	220765	93350.9	247496	118635	205535	181798	11	9	13	3	13	7	13	13		x
AT1G19570.1	14	6	187.12	0.041167	0.0160007	1.17514	0.583027	SN_H huile	SN_N controle neg	23755.1	| dehydroascorbate reductase | Chr1:6773462-6774413 REVERSE LENGTH=213 | 201606	140131	126519	133952	117144	163471	140691	138291	165973	169610	141947	158581	122982	152061	124649	127262	165973	9	8	8	8	9	7	8	9			x
AT4G08870.1;AT4G08870.2;AT4G08900.1	22	14	186.778	0.00120785	0.000900031	1.52562	0.996892	SN_H huile	SN_N controle neg	38094.6	| Arginase/deacetylase superfamily protein | Chr4:5646654-5648693 REVERSE LENGTH=344 | 201606	221260	223604	256936	230866	402750	346578	298502	375062	267806	250870	304178	242372	374639	307060	274696	375062	10	11	11	10	13	15	12	12			x
AT1G63770.2;AT1G63770.3;AT1G63770.5;AT1G63770.6;AT1G63770.4;AT1G63770.7	31	1	186.635	0.521957	0.140949	1.07443	0.0890397	SN_H huile	SN_N controle neg	106791	| Peptidase M1 family protein | Chr1:23658165-23664243 REVERSE LENGTH=945 | 201606	2073.8	2496.17	3147.66	2697.31	2399.77	3340.63	2641.94	2807.76	2510.07	2800.56	3726.41	2831.74	2232.27	2959.72	2431.25	2807.76	0	0	0	0	0	0	0	1	x
AT5G35630.1;AT5G35630.2;AT5G35630.3	23	18	186.495	8.26369e-06	2.95052e-05	1.92696	1	SN_N controle neg	SN_H huile	47809.9	| glutamine synthetase 2 | Chr5:13831220-13833239 FORWARD LENGTH=430 | 201606	798980	792039	832814	823150	396109	467199	383489	438235	967061	888621	985940	864175	368461	413927	352906	438235	14	12	14	16	12	14	14	17			x
AT4G29060.1;AT4G29060.2	25	14	185.381	0.331286	0.0960284	1.07082	0.145822	SN_H huile	SN_N controle neg	104238	| elongation factor Ts family protein | Chr4:14317744-14321315 FORWARD LENGTH=953 | 201606	291074	243141	286309	254188	322489	256666	288618	283048	352307	272790	338952	266857	299980	227400	265600	283048	8	10	12	7	8	9	7	8		x
AT3G54050.1;AT3G54050.2	22	14	184.087	0.00145728	0.00103771	1.22607	0.99499	SN_H huile	SN_N controle neg	45618.2	| high cyclic electron flow 1 | Chr3:20016951-20018527 FORWARD LENGTH=417 | 201606	282542	265970	282178	275983	325242	374530	328788	328296	341980	298403	334061	289738	302541	331825	302567	328296	12	11	13	13	11	11	9	11			x
AT5G09660.1;AT5G09660.2;AT5G09660.5;AT5G09660.4;AT5G09660.3	21	10	182.955	0.0157439	0.00710629	1.30344	0.792277	SN_N controle neg	SN_H huile	37711.5	| peroxisomal NAD-malate dehydrogenase 2 | Chr5:2993645-2995551 REVERSE LENGTH=354 | 201606	165348	155808	180901	175930	128531	159293	115440	116886	200132	174808	214162	184698	119560	141130	106234	116886	8	10	11	8	7	7	7	8			x
AT4G09650.1	21	14	182.52	0.00893472	0.00447303	1.21559	0.883682	SN_H huile	SN_N controle neg	25668.6	| F-type H+-transporting ATPase subunit delta | Chr4:6100799-6101503 FORWARD LENGTH=234 | 201606	367074	361727	386280	376249	427377	517612	416826	451026	444295	405836	457304	395000	397547	458591	383584	451026	11	6	10	11	10	9	9	11			x
AT2G26080.1	23	8	181.688	0.455318	0.126121	1.02432	0.104051	SN_N controle neg	SN_H huile	114745	| glycine decarboxylase P-protein 2 | Chr2:11109330-11113786 REVERSE LENGTH=1044 | 201606	61571.6	59484	59965.7	59690.7	57068.1	64310.6	56342.8	57276.4	74524.3	66737.6	70991.3	62665.6	53084.9	56977.6	51849.5	57276.4	6	5	6	4	3	3	2	3		x
AT2G21330.1;AT2G21330.3;AT2G21330.2	18	8	181.569	0.00172509	0.00116967	1.60285	0.992526	SN_H huile	SN_N controle neg	43102.1	| fructose-bisphosphate aldolase 1 | Chr2:9128416-9130152 REVERSE LENGTH=399 | 201606	221589	209380	266071	294771	356997	435577	400204	396942	268205	234912	314992	309462	332080	385910	368288	396942	5	5	5	5	7	6	6	9			x
AT1G56190.1;AT1G56190.2	24	12	181.276	0.000281935	0.000317453	1.78668	0.999982	SN_N controle neg	SN_H huile	50052.8	| Phosphoglycerate kinase family protein | Chr1:21028403-21030454 FORWARD LENGTH=478 | 201606	86106.6	92961.6	101131	93262.6	45197.7	61563.5	47401.6	54863.3	104221	104297	119726	97910.6	42043	54543.8	43621.3	54863.3	7	8	8	4	2	3	4	4			x
AT5G56030.1;AT5G56030.2	25	3	180.51	9.39636e-06	3.17743e-05	2.12307	1	SN_H huile	SN_N controle neg	80349.3	| heat shock protein 81-2 | Chr5:22686923-22689433 FORWARD LENGTH=699 | 201606	20846.9	19338	20296.5	17894.5	44593	36754.6	41326.9	43722.8	25232.4	21696.1	24028.4	18786.3	41480.6	32563.7	38031	43722.8	1	1	1	1	0	0	0	0
AT5G38410.1;AT5G38410.2;AT5G38410.3;AT5G38420.1	25	8	180.007	0.000409771	0.000414954	1.44734	0.99991	SN_H huile	SN_N controle neg	20569.5	| Ribulose bisphosphate carboxylase (small chain) family protein | Chr5:15377501-15378306 REVERSE LENGTH=181 | 201606	848992	805932	846348	849149	1.08154e+06	1.37947e+06	1.17827e+06	1.20991e+06	1.02759e+06	904208	1.00196e+06	891470	1.00605e+06	1.22217e+06	1.0843e+06	1.20991e+06	4	0	0	2	1	4	2	4			x
AT1G13440.1;AT1G13440.2	17	2	176.457	0.0187952	0.00825652	1.63791	0.757926	SN_N controle neg	SN_H huile	37027.4	| glyceraldehyde-3-phosphate dehydrogenase C2 | Chr1:4608465-4610494 REVERSE LENGTH=338 | 201606	43340.5	33632.6	39885.8	45913.6	16075.8	31088.9	23505.1	28708.1	52458.1	37733.9	47219.4	48201.8	14953.7	27544	21630.6	28708.1	2	2	1	2	1	1	1	1	x
AT2G15620.1	23	14	175.938	0.197647	0.0608861	1.0751	0.23174	SN_H huile	SN_N controle neg	66018.3	| nitrite reductase 1 | Chr2:6810552-6812666 FORWARD LENGTH=586 | 201606	150758	166338	154813	173126	156849	169727	186260	180641	182473	186621	183278	181754	145902	150374	171405	180641	12	7	7	7	7	9	11	8		x
AT4G13940.1;AT4G13940.3;AT4G13940.4;AT4G13940.2	22	8	175.816	0.00549261	0.00295876	1.27576	0.937828	SN_N controle neg	SN_H huile	54006	| S-adenosyl-L-homocysteine hydrolase | Chr4:8054931-8056676 FORWARD LENGTH=485 | 201606	185820	199705	191375	163390	158320	142887	131890	147177	224911	224058	226563	171533	147270	126595	121372	147177	10	8	9	7	7	6	6	7			x
AT4G21280.1;AT4G21280.2	24	15	175.671	0.00256057	0.00159556	1.15294	0.982734	SN_H huile	SN_N controle neg	23795.2	| photosystem II subunit QA | Chr4:11334446-11335587 FORWARD LENGTH=223 | 201606	608807	581203	552297	564211	649212	694140	637673	678248	736882	652076	653846	592330	603899	614991	586818	678248	11	13	9	7	9	9	11	9			x
AT3G13470.1	19	1	175.352	1.22509e-06	1.33077e-05	5.132	1	SN_N controle neg	SN_H huile	63740.9	| TCP-1/cpn60 chaperonin family protein | Chr3:4389685-4392624 FORWARD LENGTH=596 | 201606	1472.89	1475.64	1314.34	1205.99	309.995	236.359	234.824	284.459	1782.73	1655.58	1556	1266.09	288.359	209.408	216.096	284.459	0	1	0	0	0	0	0	0	x
AT1G56070.1;AT1G56070.2;AT1G56070.3	28	15	174.888	9.51381e-06	3.17743e-05	1.65206	1	SN_N controle neg	SN_H huile	94803.8	| Ribosomal protein S5/Elongation factor G/III/V family protein | Chr1:20968245-20971077 REVERSE LENGTH=843 | 201606	184142	193845	201988	174865	110473	120340	114492	111604	222880	217483	239127	183580	102763	106618	105361	111604	15	10	14	8	4	4	6	4			x
AT1G12900.1;AT1G12900.3;AT1G12900.4;AT1G12900.5;AT1G12900.2	28	17	174.747	3.20792e-05	6.90024e-05	3.52893	1	SN_N controle neg	SN_H huile	43132	| glyceraldehyde 3-phosphate dehydrogenase A subunit 2 | Chr1:4392634-4394283 REVERSE LENGTH=399 | 201606	224145	213925	209424	225968	60695.2	71288.2	44035	71495.9	271298	240011	247930	237230	56458.9	63159.6	40523.2	71495.9	17	16	12	13	3	3	2	3
AT1G72150.1	26	13	174.316	0.000836776	0.000692272	1.23862	0.998902	SN_N controle neg	SN_H huile	64160.5	| PATELLIN 1 | Chr1:27148558-27150652 FORWARD LENGTH=573 | 201606	105010	94586.4	94173.1	90729.9	75859.8	79959	75545.7	79060.7	127101	106120	111488	95251.8	70565	70841.7	69520.9	79060.7	7	7	8	6	3	4	3	5			x
AT1G04410.1;AT5G43330.1	20	12	173.969	0.00101188	0.000785074	1.22893	0.998084	SN_H huile	SN_N controle neg	35913.2	| Lactate/malate dehydrogenase family protein | Chr1:1189418-1191267 REVERSE LENGTH=332 | 201606	242412	246448	258432	237888	302309	328642	291043	288719	293408	276500	305949	249744	281209	291169	267832	288719	13	14	13	10	14	11	8	14			x
AT1G70580.1;AT1G70580.2;AT1G70580.3;AT1G70580.4	19	0	173.718					---	---	54014.8	| alanine-2-oxoglutarate aminotransferase 2 | Chr1:26613222-26615845 FORWARD LENGTH=481 | 201606									0	0	0	0	0	0	0	0	0	0	0	0	0	0	0	0	x
AT4G24280.1	25	8	173.452	0.220886	0.0668867	1.05356	0.211507	SN_N controle neg	SN_H huile	76622.2	| chloroplast heat shock protein 70-1 | Chr4:12590094-12593437 FORWARD LENGTH=718 | 201606	76613.8	74910.2	80367.6	77129.2	67348.2	78120.3	70324.3	77517.9	92731	84044.8	95144.4	80973.2	62647.5	69212.6	64715.9	77517.9	5	4	4	4	5	4	5	6		x
AT1G53240.1;AT3G15020.1;AT3G15020.2	19	10	169.717	0.00023268	0.000273856	1.6454	0.999993	SN_H huile	SN_N controle neg	36032.6	| Lactate/malate dehydrogenase family protein | Chr1:19854966-19856802 REVERSE LENGTH=341 | 201606	70511.6	60362.9	70068.1	63885.2	102509	124535	98662.1	110042	85345.1	67723.6	82951.2	67069.1	95353.9	110335	90793.8	110042	5	5	5	6	8	8	8	7			x
AT4G35090.1;AT4G35090.3;AT4G35090.2	14	5	169.289	0.00306135	0.00181871	1.28998	0.975816	SN_N controle neg	SN_H huile	57273.5	| catalase 2 | Chr4:16700937-16703215 REVERSE LENGTH=492 | 201606	138768	150440	147624	155277	104509	129965	108041	116493	167960	168785	174767	163016	97214.6	115146	99424.3	116493	5	4	5	5	6	7	5	5			x
ATCG00540.1	15	12	169.173	2.987e-06	1.7129e-05	2.23104	1	SN_H huile	SN_N controle neg	35470.9	| photosynthetic electron transfer A | ChrC:61657-62619 FORWARD LENGTH=320 | 201606	113282	122514	118249	117061	235301	254286	291132	270335	137113	137454	139991	122895	218878	225291	267914	270335	0	1	0	0	10	9	11	9
AT5G51820.1	22	15	168.437	0.209732	0.0638812	1.07482	0.220827	SN_H huile	SN_N controle neg	68103.1	| phosphoglucomutase | Chr5:21063531-21067933 REVERSE LENGTH=623 | 201606	185519	186894	181283	192438	191477	184907	229278	196296	224547	209684	214615	202029	178113	163823	210993	196296	8	10	8	10	8	9	7	8		x
AT3G14940.1;AT3G14940.2	28	0	167.219					---	---	110730	| phosphoenolpyruvate carboxylase 3 | Chr3:5025584-5029476 FORWARD LENGTH=968 | 201606									0	0	0	0	0	0	0	0	0	0	0	0	0	0	0	0	x
AT3G46780.1	21	13	166.343	1.8661e-06	1.44961e-05	2.11477	1	SN_N controle neg	SN_H huile	54358.4	| plastid transcriptionally active 16 | Chr3:17228766-17231021 FORWARD LENGTH=510 | 201606	194461	183886	174846	172571	81287.3	93699.7	82960.7	85239.8	235370	206309	206994	181172	75613.7	83015.7	76344.5	85239.8	12	11	11	13	5	9	5	6
AT4G18440.1	22	8	166.218	0.186137	0.0578818	1.10179	0.24303	SN_H huile	SN_N controle neg	59985.6	| L-Aspartase-like family protein | Chr4:10186385-10188832 REVERSE LENGTH=536 | 201606	75121.4	65412.8	71983.7	58043.4	78460.1	69116.9	79402.2	71123.7	90924.7	73389.3	85219.1	60936.2	72983.8	61235.9	73069.9	71123.7	4	4	3	3	4	4	5	4		x
AT5G38430.1;AT5G38430.2	18	8	163.497	0.0155862	0.00704532	1.41013	0.794152	SN_H huile	SN_N controle neg	20571.5	| Ribulose bisphosphate carboxylase (small chain) family protein | Chr5:15384350-15385155 REVERSE LENGTH=181 | 201606	356338	317879	419265	436978	473004	647522	551869	485757	431300	356641	496354	458756	439990	573688	507857	485757	5	9	7	7	7	9	8	4			x
AT4G04640.1	23	14	163.471	0.0262393	0.0109411	1.10164	0.687201	SN_H huile	SN_N controle neg	41196.3	| ATPase%2C F1 complex%2C gamma subunit protein | Chr4:2350761-2351882 REVERSE LENGTH=373 | 201606	486610	486140	478139	498418	542357	578578	529518	496986	588978	545420	566052	523258	504503	512606	487289	496986	14	11	10	9	10	11	11	10			x
AT1G11860.1;AT1G11860.2;AT1G11860.3	15	9	162.512	0.0332862	0.0133959	1.25625	0.633072	SN_N controle neg	SN_H huile	44787	| Glycine cleavage T-protein family | Chr1:4001801-4003245 FORWARD LENGTH=408 | 201606	237527	247438	274679	278444	170807	234641	229422	191467	287495	277611	325183	292321	158886	207886	211126	191467	9	10	12	9	6	8	7	6			x
AT5G56010.1	23	2	161.174	5.9191e-05	0.000104894	2.00289	1	SN_H huile	SN_N controle neg	80337.4	| heat shock protein 81-3 | Chr5:22681410-22683911 FORWARD LENGTH=699 | 201606	7140.11	6706.95	6860.41	6153.39	12913	11398.6	14734	14753.7	8642.17	7524.81	8121.81	6460.07	12011.7	10098.9	13559	14753.7	0	1	0	0	0	0	1	0	x
AT2G07698.1;ATMG01190.1	23	9	160.07	0.0135656	0.00625893	1.08749	0.819148	SN_N controle neg	SN_H huile	86275.6	| ATPase%2C F1 complex%2C alpha subunit protein | Chr2:3361474-3364028 FORWARD LENGTH=777 | 201606	117891	122916	112411	113615	105282	111577	106355	106064	142692	137905	133080	119277	97933.6	98854.4	97873.2	106064	6	7	6	5	5	6	5	4			x
AT3G11630.1	18	2	158.694	0.967999	0.235136	1.04361	0.0501453	SN_H huile	SN_N controle neg	29206.1	| Thioredoxin superfamily protein | Chr3:3672189-3673937 FORWARD LENGTH=266 | 201606	113567	100385	108926	103075	110903	153136	70254.2	110236	137458	112626	128954	108213	103162	135675	64651.4	110236	1	1	1	1	1	1	1	3	x
AT4G24190.1;AT4G24190.2	26	12	158.263	0.577844	0.154304	1.03245	0.0791176	SN_N controle neg	SN_H huile	94261.2	| Chaperone protein htpG family protein | Chr4:12551902-12555851 REVERSE LENGTH=823 | 201606	328974	386193	372561	349027	346472	383642	350560	310925	398180	433286	441062	366422	322289	339897	322603	310925	7	7	6	7	4	3	0	0		x
AT5G55220.1	29	8	157.626	9.40489e-05	0.000141707	1.29899	1	SN_N controle neg	SN_H huile	62189.9	| trigger factor type chaperone family protein | Chr5:22397677-22400678 FORWARD LENGTH=547 | 201606	55482.2	55458.9	52153.3	49980.1	42225.9	39858.6	41416.6	40530.1	67153.9	62221.6	61742.5	52471.1	39278.7	35313.8	38113.6	40530.1	5	6	4	4	0	0	0	4			x
AT2G38040.1;AT2G38040.2	26	11	157.566	0.624764	0.16444	1.019	0.0722865	SN_N controle neg	SN_H huile	85420.4	| acetyl Co-enzyme a carboxylase carboxyltransferase alpha subunit | Chr2:15917612-15920749 FORWARD LENGTH=769 | 201606	118524	123616	110384	117829	118167	105873	120819	116723	143458	138690	130680	123702	109919	93800.7	111183	116723	4	4	3	4	0	0	0	0		x
AT3G12580.1	19	0	157.235					---	---	71500.8	| heat shock protein 70 | Chr3:3991487-3993689 REVERSE LENGTH=650 | 201606									0	0	0	0	0	0	0	0	0	0	0	0	0	0	0	0	x
AT1G56410.1	20	0	157.218					---	---	68699	| heat shock protein 70 (Hsp 70) family protein | Chr1:21117147-21119241 FORWARD LENGTH=617 | 201606									0	0	0	0	0	0	0	0	0	0	0	0	0	0	0	0	x
AT3G55440.1	17	14	156.1	0.913544	0.224708	1.00235	0.0510657	SN_N controle neg	SN_H huile	27397.2	| triosephosphate isomerase | Chr3:20553794-20556078 FORWARD LENGTH=254 | 201606	339690	341705	359938	360160	332028	403772	315993	346411	411151	383373	426119	378110	308854	357732	290792	346411	14	13	12	14	12	16	15	15		x
AT5G42650.1	23	15	155.65	0.000118192	0.000165536	1.4967	1	SN_N controle neg	SN_H huile	58368.1	| allene oxide synthase | Chr5:17097803-17099359 REVERSE LENGTH=518 | 201606	138894	137391	125629	144968	89487.8	84011.8	92787.8	99103.8	168113	154145	148728	152193	83241.8	74432.4	85387.9	99103.8	11	10	5	10	0	4	5	6			x
AT1G67090.1;AT1G67090.2;AT2G19230.1	29	16	154.568	0.00262514	0.00161822	1.43211	0.981877	SN_H huile	SN_N controle neg	20501.3	| ribulose bisphosphate carboxylase small chain 1A | Chr1:25048465-25049249 REVERSE LENGTH=180 | 201606	207428	214934	228322	222288	291144	380411	294709	283930	251064	241144	270303	233367	270823	337035	271206	283930	4	2	4	6	9	5	3	4			x
AT5G49910.1	22	5	152.989	0.000441809	0.00043838	1.61827	0.999879	SN_N controle neg	SN_H huile	77110.7	| chloroplast heat shock protein 70-2 | Chr5:20303470-20306295 FORWARD LENGTH=718 | 201606	52704.3	57495.9	57486.5	57799.6	30421.7	34679.2	32697.8	41539.4	63791.7	64507.1	68056.4	60680.2	28298.3	30724.9	30090.1	41539.4	1	1	3	2	1	3	0	2			x
AT5G14590.1	25	12	151.931	0.00032808	0.000361377	1.67291	0.999964	SN_H huile	SN_N controle neg	54538.4	| Isocitrate/isopropylmalate dehydrogenase family protein | Chr5:4703533-4706627 REVERSE LENGTH=485 | 201606	102355	83476.9	88019.7	95657	149334	166796	168090	133933	123887	93656.1	104204	100424	138911	147777	154685	133933	0	2	0	3	3	5	2	1			x
AT2G43750.1;AT2G43750.2	18	9	151.323	0.750716	0.191765	1.00966	0.0592341	SN_N controle neg	SN_H huile	41941.4	| O-acetylserine (thiol) lyase B | Chr2:18129604-18132322 REVERSE LENGTH=392 | 201606	72967.5	73742.2	69970.9	73214.8	69266.3	75809.9	67037.6	75009.2	88317.6	82734.4	82836.2	76863.7	64431.7	67165.7	61691.3	75009.2	8	8	9	9	6	7	10	9		x
AT4G05180.1;AT4G05180.2	23	15	148.668	0.270544	0.0802104	1.0486	0.177	SN_N controle neg	SN_H huile	24643	| photosystem II subunit Q-2 | Chr4:2672093-2673170 REVERSE LENGTH=230 | 201606	673847	645535	617601	610057	589801	656757	563765	618662	815604	724253	731157	640461	548635	581870	518804	618662	11	10	9	8	8	10	7	10		x
AT1G20020.1;AT1G20020.2	17	1	148.104	0.827453	0.207961	1.09887	0.054316	SN_H huile	SN_N controle neg	41510.4	| ferredoxin-NADP[+]-oxidoreductase 2 | Chr1:6942851-6944868 FORWARD LENGTH=369 | 201606	23491.5	32223.6	32255	31676.8	23778.8	52779.1	23895.6	31023.3	28433.4	36153	38185.6	33255.5	22119.2	46761	21989.9	31023.3	1	2	1	1	1	2	1	1	x
AT2G13360.1;AT2G13360.2;AT2G13360.3	17	13	148.053	9.45142e-05	0.000141724	1.64537	1	SN_N controle neg	SN_H huile	44493.2	| alanine:glyoxylate aminotransferase | Chr2:5539417-5540902 REVERSE LENGTH=401 | 201606	401878	397337	391360	395789	236541	278304	214041	235254	486421	445789	463318	415514	220032	246570	196971	235254	15	14	12	13	8	8	5	8			x
AT3G63490.1;AT3G63490.2	18	14	147.673	0.0596358	0.0215779	1.06307	0.494185	SN_H huile	SN_N controle neg	37803.5	| Ribosomal protein L1p/L10e family | Chr3:23444269-23446020 FORWARD LENGTH=346 | 201606	116943	121633	116174	112739	125287	119856	131309	120520	141545	136465	137534	118358	116543	106189	120837	120520	12	9	9	3	7	9	6	7		x
AT2G45290.1;AT2G45290.2	21	8	147.478	0.0321782	0.0130341	1.14541	0.640919	SN_H huile	SN_N controle neg	80435.7	| Transketolase | Chr2:18672737-18675589 FORWARD LENGTH=741 | 201606	39932.8	47584.5	43296.2	41553.9	45761.7	51818.4	52078.2	47772.8	48333.4	53387	51256.9	43624.9	42567.7	45909.8	47924.9	47772.8	0	2	3	1	0	0	0	1			x
AT3G03250.1;AT3G03250.2;AT3G03250.3	21	3	146.698	0.0093205	0.00462166	1.29771	0.877906	SN_H huile	SN_N controle neg	51909.6	| UDP-GLUCOSE PYROPHOSPHORYLASE 1 | Chr3:749761-754014 REVERSE LENGTH=469 | 201606	25216	23211.7	22142	20639.5	30848.2	25465.6	32874.5	29174.4	30520.7	26042.1	26213.2	21668.2	28695.1	22561.9	30252.8	29174.4	1	1	1	1	2	1	1	2			x
AT2G30950.1;AT2G30950.2;AT2G30950.3;AT2G30950.4	18	8	144.857	2.45263e-06	1.53388e-05	1.40709	1	SN_H huile	SN_N controle neg	74328.7	| FtsH extracellular protease family | Chr2:13174692-13177064 FORWARD LENGTH=695 | 201606	33305.3	32114.4	31928	32904.9	45873.5	44862.2	44509	48032.1	40311.7	36030.4	37798.5	34544.8	42671.7	39746.8	40959.4	48032.1	0	0	0	0	3	5	5	7			x
AT5G02490.1	18	0	144.525					---	---	71786.1	| Heat shock protein 70 (Hsp 70) family protein | Chr5:550296-552565 REVERSE LENGTH=653 | 201606									0	0	0	0	0	0	0	0	0	0	0	0	0	0	0	0	x
AT1G20020.3	15	0	144.285					---	---	41509.4	| ferredoxin-NADP[+]-oxidoreductase 2 | Chr1:6942851-6944868 FORWARD LENGTH=369 | 201606									0	0	0	0	0	0	0	0	0	0	0	0	0	0	0	0	x
AT3G08580.1;AT3G08580.2;AT5G13490.1;AT5G13490.2;AT4G28390.1;AT4G28390.2	20	13	142.384	8.22891e-05	0.000128973	1.74247	1	SN_N controle neg	SN_H huile	41589.7	| ADP/ATP carrier 1 | Chr3:2605706-2607030 REVERSE LENGTH=381 | 201606	142037	152368	118163	130406	73265.7	80058.3	79742.7	78544.5	171917	170948	139889	136905	68152	70929.7	73383.2	78544.5	6	8	9	6	0	0	0	0			x
AT5G26780.1;AT5G26780.2;AT5G26780.3;AT5G26780.4	17	5	142.32	0.0670931	0.0238337	1.12167	0.466035	SN_H huile	SN_N controle neg	57513	| serine hydroxymethyltransferase 2 | Chr5:9418299-9421725 FORWARD LENGTH=517 | 201606	89770.9	85928	87218.3	88136.4	104821	91905.4	108388	88651	108656	96406.1	103255	92529	97505	81425.9	99744.3	88651	3	1	0	2	0	3	0	0		x
AT1G23740.1	18	13	142.263	0.199937	0.0614985	1.09146	0.229602	SN_H huile	SN_N controle neg	41157.4	| Oxidoreductase%2C zinc-binding dehydrogenase family protein | Chr1:8398245-8399656 REVERSE LENGTH=386 | 201606	221952	215905	209552	196744	196687	234137	248038	242498	268644	242233	248081	206549	182958	207440	228257	242498	9	9	8	10	7	10	8	10		x
AT3G15730.1	21	12	142.078	0.0677605	0.0240435	1.16323	0.463679	SN_N controle neg	SN_H huile	92304.4	| phospholipase D alpha 1 | Chr3:5330835-5333474 FORWARD LENGTH=810 | 201606	77752.9	77719.5	86205.6	75476.3	73122	77873.8	61609.2	60045.5	94109.7	87196.7	102056	79237.9	68018.3	68994.3	56695.8	60045.5	9	7	9	5	3	7	0	5		x
AT4G31990.1;AT4G31990.2;AT4G31990.3;AT4G31990.4	17	10	142.023	0.069317	0.0245678	1.12632	0.458283	SN_H huile	SN_N controle neg	50002.4	| aspartate aminotransferase 5 | Chr4:15471074-15473521 REVERSE LENGTH=453 | 201606	98226	99457.9	98287.2	92936.1	106825	125189	98488.9	107530	118890	111586	116359	97567.9	99369.4	110914	90634.3	107530	8	9	9	8	8	10	8	9		x
AT5G11670.1;AT5G25880.1;AT5G25880.2;AT5G25880.3	21	11	141.539	0.000126678	0.00017329	1.7555	1	SN_H huile	SN_N controle neg	64812.1	| NADP-malic enzyme 2 | Chr5:3754456-3758040 FORWARD LENGTH=588 | 201606	53499.2	69198.6	61926.1	66170.9	120098	104243	110864	105066	64753.8	77636.8	73312.2	69468.8	111716	92356.3	102023	105066	3	5	5	5	6	8	6	7			x
AT5G28540.1	19	2	140.299	0.0393011	0.0154381	1.26028	0.594048	SN_H huile	SN_N controle neg	73914.5	| heat shock protein 70 (Hsp 70) family protein | Chr5:10540665-10543274 REVERSE LENGTH=669 | 201606	7459.45	6895.68	7202.56	7655.6	7685.32	8459.18	11236	9436.48	9028.69	7736.55	8526.87	8037.14	7148.91	7494.63	10340	9436.48	0	1	0	0	0	1	0	0	x
AT3G22890.1;AT4G14680.1;AT4G14680.2	19	8	137.99	0.000794142	0.000668473	1.42251	0.999065	SN_N controle neg	SN_H huile	51516.1	| ATP sulfurylase 1 | Chr3:8112837-8114734 FORWARD LENGTH=463 | 201606	59402.4	63168.2	63864.9	61790	43729.6	37100.7	46670.9	46997.6	71898.9	70871.1	75607.5	64869.5	40677.4	32870.3	42948.9	46997.6	5	7	6	5	4	1	4	5			x
AT2G24200.1;AT2G24200.2;AT2G24200.3	16	6	135.696	0.00112393	0.000855	1.36215	0.997436	SN_H huile	SN_N controle neg	54794.6	| Cytosol aminopeptidase family protein | Chr2:10287017-10289450 REVERSE LENGTH=520 | 201606	44496.8	52015.4	54409.3	48816.9	68751.3	73711.8	64674.9	64936.1	53857.6	58358.2	64413.4	51249.9	63952.7	65306.9	59517	64936.1	4	8	8	3	8	7	6	6			x
AT2G05710.1;AT4G20910.1;AT4G20910.2	26	6	134.72	2.28919e-07	7.93319e-06	2.3138	1	SN_H huile	SN_N controle neg	108829	| aconitase 3 | Chr2:2141591-2146350 FORWARD LENGTH=990 | 201606	44326.7	41390	42130	42792.8	102213	91236.7	103917	97460	53651.7	46437.1	49876.3	44925.5	95078.4	80833.4	95629.3	97460	0	2	1	1	2	1	1	2
AT3G47520.1	19	7	134.301	3.71745e-05	7.67852e-05	1.37448	1	SN_N controle neg	SN_H huile	42633.7	| malate dehydrogenase | Chr3:17513657-17514868 FORWARD LENGTH=403 | 201606	61425.1	59857.8	61055.6	57574.1	46960	43150.2	42622.4	41815.2	74347.1	67156.9	72281.7	60443.5	43682.3	38230	39223.3	41815.2	6	6	5	4	3	4	2	4			x
AT4G09000.1;AT4G09000.2	15	6	133.801	0.00073379	0.000631326	1.71803	0.999272	SN_N controle neg	SN_H huile	30045.7	| general regulatory factor 1 | Chr4:5775387-5777157 FORWARD LENGTH=267 | 201606	140761	127117	129448	121594	79864.4	91278.2	65349	65552.1	170373	142618	153249	127655	74290.1	80870.2	60137.4	65552.1	3	4	5	4	4	3	4	4			x
AT5G36700.1;AT5G36700.2;AT5G36700.4;AT5G36790.1;AT5G36790.2;AT5G36790.3;AT5G36700.3;AT5G47760.1;AT5G47760.2	18	12	132.557	0.000592241	0.000543287	1.3669	0.999644	SN_H huile	SN_N controle neg	40217.9	| 2-phosphoglycolate phosphatase 1 | Chr5:14421929-14424430 REVERSE LENGTH=362 | 201606	155254	144090	152360	151722	182036	220792	218323	203671	187915	161660	180374	159284	169330	195616	200912	203671	6	7	6	6	8	11	12	8			x
AT4G02770.1	13	0	131.537					---	---	22654.9	| photosystem I subunit D-1 | Chr4:1229247-1229873 REVERSE LENGTH=208 | 201606									0	0	0	0	0	0	0	0	0	0	0	0	0	0	0	0	x
AT5G42020.1;AT5G42020.3;AT5G42020.2	18	1	131.363	0.117855	0.0390718	1.30417	0.336667	SN_H huile	SN_N controle neg	73846.5	| Heat shock protein 70 (Hsp 70) family protein | Chr5:16807697-16810480 REVERSE LENGTH=668 | 201606	5012.92	3429.45	4612.27	5002.56	5165.41	5282.22	5095.29	8006.66	6067.48	3847.64	5460.31	5251.88	4804.88	4679.92	4688.94	8006.66	0	1	0	0	0	0	1	1	x
AT3G59970.3;AT3G59970.2	20	4	130.994	1.57764e-05	4.31631e-05	2.11936	1	SN_N controle neg	SN_H huile	66858.8	| methylenetetrahydrofolate reductase 1 | Chr3:22151303-22154323 FORWARD LENGTH=592 | 201606	31404.5	28734.3	30784.2	25305.4	15141.6	13234.8	13481.9	12983.1	38011	32238.2	36444.4	26566.5	14084.7	11725.7	12406.7	12983.1	4	3	4	4	2	0	0	3
AT5G20720.1;AT5G20720.2;AT5G20720.3;AT5G20720.4	14	9	129.049	0.00108515	0.000831577	1.40478	0.997671	SN_H huile	SN_N controle neg	26801.9	| chaperonin 20 | Chr5:7015015-7016354 FORWARD LENGTH=253 | 201606	280749	290340	291793	243818	399293	383605	349524	422252	339810	325745	345444	255970	371423	339865	321649	422252	8	11	9	8	8	8	7	9			x
AT3G08530.1	23	3	129.003	0.00017298	0.000216674	2.32147	0.999998	SN_N controle neg	SN_H huile	194526	| Clathrin%2C heavy chain | Chr3:2587171-2595411 REVERSE LENGTH=1703 | 201606	5303.89	6950.8	5594.8	6220.54	3102.34	2119.09	2380.43	2766.57	6419.66	7798.39	6623.49	6530.57	2885.81	1877.46	2190.59	2766.57	2	0	0	1	0	0	0	0
AT2G44160.1	19	3	128.667	0.010225	0.00492909	1.47616	0.864647	SN_N controle neg	SN_H huile	67429.6	| methylenetetrahydrofolate reductase 2 | Chr2:18262301-18265185 FORWARD LENGTH=594 | 201606	30014.7	26622.4	30678.4	31866	17643.3	24720.1	15943.3	22430.6	36328.9	29868.7	36319.1	33454.2	16411.9	21901.4	14671.8	22430.6	0	0	3	0	0	0	0	0			x
AT5G06290.1;AT5G06290.2	13	2	127.754	0.0365193	0.0145098	1.43711	0.611391	SN_H huile	SN_N controle neg	29951	| 2-cysteine peroxiredoxin B | Chr5:1919380-1921211 FORWARD LENGTH=273 | 201606	57875.7	69262.4	64762.6	61801.2	87472.9	126245	74717.6	76163	70050.9	77708.3	76670.3	64881.3	81367.5	111850	68758.8	76163	2	2	2	2	2	2	2	2	x
AT5G19220.1	20	12	127.742	0.00998687	0.00484426	1.1676	0.868099	SN_N controle neg	SN_H huile	58073.1	| ADP glucose pyrophosphorylase large subunit 1 | Chr5:6463931-6466775 REVERSE LENGTH=522 | 201606	89640.3	88002.4	79808.1	79984.7	70251.9	77913.1	72453	68382.2	108498	98733.6	94482.2	83971	65348.5	69029.1	66674.8	68382.2	9	9	9	9	6	8	6	7			x
AT1G04420.1	21	11	127.082	0.0015582	0.00109212	1.34158	0.994109	SN_H huile	SN_N controle neg	46712.3	| NAD(P)-linked oxidoreductase superfamily protein | Chr1:1191634-1193699 FORWARD LENGTH=412 | 201606	36491.7	40094.4	37634.1	40583.9	52698	58423.9	46936.1	49623.5	44168.4	44983.6	44553.7	42606.6	49019.8	51762.1	43192.9	49623.5	4	3	5	6	4	6	5	5			x
AT3G17390.1	11	1	126.957	0.0478406	0.0179375	1.7205	0.547098	SN_H huile	SN_N controle neg	43194.9	| S-adenosylmethionine synthetase family protein | Chr3:5952484-5953665 REVERSE LENGTH=393 | 201606	62495.4	103685	41779.1	109831	121884	113460	165752	145662	75642.5	116328	49460.8	115305	113377	100523	152534	145662	0	0	0	0	1	0	0	0	x
AT1G03130.1	15	4	125.38	0.131105	0.0428179	1.22254	0.31373	SN_H huile	SN_N controle neg	22363.7	| photosystem I subunit D-2 | Chr1:753528-754142 REVERSE LENGTH=204 | 201606	50730.9	61548	41152.4	70725	61528.3	73602	66191.4	72717.8	61403.1	69053.3	48718.9	74249.9	57233.8	65209.5	60912.6	72717.8	2	3	0	0	2	3	2	0		x
AT1G54270.1;AT1G54270.2;AT3G13920.1;AT3G13920.2;AT3G13920.3;AT3G13920.5;AT3G13920.4;AT3G19760.1	17	3	124.992	7.372e-06	2.77632e-05	2.06533	1	SN_N controle neg	SN_H huile	47104.8	| eif4a-2 | Chr1:20260495-20262018 FORWARD LENGTH=412 | 201606	22900.3	19487.6	21028.4	20689.2	9464.71	9757.69	10216.8	11283.2	27717.8	21863.9	24894.8	21720.3	8804.1	8645.07	9402.01	11283.2	1	2	2	3	0	0	0	0
AT1G55480.1	16	8	124.986	0.0155797	0.00704532	1.23336	0.794231	SN_N controle neg	SN_H huile	37581.2	| protein containing PDZ domain%2C a K-box domain%2C and a TPR region | Chr1:20713822-20715351 FORWARD LENGTH=335 | 201606	77732.7	76788	75202.2	75351.6	53206.1	68750.3	68184.6	57211.8	94085.2	86151.6	89029.3	79107	49492.5	60911	62746.8	57211.8	5	5	4	6	4	5	4	5			x
AT1G43670.1	17	12	124.816	0.0442585	0.0169375	1.21111	0.565746	SN_H huile	SN_N controle neg	37686.7	| Inositol monophosphatase family protein | Chr1:16468184-16470347 FORWARD LENGTH=341 | 201606	112030	134536	125106	124752	129486	172422	140481	158837	135598	150941	148109	130970	120448	152761	129277	158837	9	7	7	5	8	11	10	11			x
AT5G17310.2;AT5G17310.1;AT5G17310.3;AT5G17310.5;AT5G17310.4;AT5G17310.6	18	4	123.663	0.00259567	0.00160705	1.27933	0.98227	SN_H huile	SN_N controle neg	52090.8	| UDP-glucose pyrophosphorylase 2 | Chr5:5696955-5700845 REVERSE LENGTH=470 | 201606	66596.9	61362.9	56904	59216.3	70554.4	80776.2	83660.3	77268.8	80606.8	68845.6	67366.8	62167.6	65629.9	71565.7	76988.3	77268.8	1	2	1	2	1	1	3	1			x
AT5G52640.1	20	9	122.414	0.000105072	0.000153857	1.5246	1	SN_N controle neg	SN_H huile	80920.7	| heat shock-like protein | Chr5:21352557-21355147 FORWARD LENGTH=700 | 201606	95058	79958.6	86832.3	83507.8	60086.1	52391.1	56321.1	57724	115055	89708.8	102798	87669.7	55892.3	46417.2	51829.5	57724	4	3	3	2	1	0	0	2			x
AT2G20890.1	18	9	122.283	0.0001362	0.000181539	1.51877	1	SN_N controle neg	SN_H huile	34023.8	| photosystem II reaction center PSB29 protein | Chr2:8987783-8989185 FORWARD LENGTH=300 | 201606	138714	152860	138722	144422	87580.1	105492	88748.4	96589.6	167895	171500	164229	151619	81467.3	93463.4	81670.7	96589.6	6	7	7	5	5	5	5	5			x
AT1G06680.1;AT1G06680.2	14	6	122.268	0.00172209	0.00116967	1.4932	0.992556	SN_H huile	SN_N controle neg	28266.4	| photosystem II subunit P-1 | Chr1:2047940-2049186 FORWARD LENGTH=263 | 201606	178592	215136	213308	215507	277086	317390	354318	279427	216162	241370	252528	226247	257747	281200	326061	279427	3	3	3	3	3	4	4	3			x
AT1G35720.1	15	8	121.32	0.064078	0.0229193	1.24606	0.476997	SN_H huile	SN_N controle neg	36317.7	| annexin 1 | Chr1:13225304-13226939 FORWARD LENGTH=317 | 201606	102480	90926.2	95189.4	81187.7	142727	97513.7	112557	107976	124039	102014	112692	85234	132765	86394.7	103581	107976	9	8	9	6	7	5	7	6		x
AT3G23810.1	16	4	120.973	0.418513	0.117002	1.08559	0.114223	SN_H huile	SN_N controle neg	53843.6	| S-adenosyl-l-homocysteine (SAH) hydrolase 2 | Chr3:8588013-8589671 REVERSE LENGTH=485 | 201606	27230.3	18714	22948.9	17759.1	24337.2	26127.8	21476.5	22127.6	32958.7	20996	27168.5	18644.2	22638.5	23148.6	19763.7	22127.6	2	2	1	0	0	0	0	1		x
AT3G52930.1;AT5G03690.2;AT5G03690.1	12	3	120.705	0.0019957	0.00131875	1.24719	0.989661	SN_H huile	SN_N controle neg	38882	| Aldolase superfamily protein | Chr3:19627383-19628874 REVERSE LENGTH=358 | 201606	41977.2	38710	35607.3	35136.2	48676	47079.6	46040.5	47066.8	50807.9	43430.3	42154.3	36887.4	45278.5	41711.4	42368.8	47066.8	3	2	2	2	1	2	1	2			x
AT3G07770.1;AT3G07770.2;AT3G07770.3	21	5	120.659	0.0334395	0.0134402	1.4399	0.632004	SN_N controle neg	SN_H huile	90795.1	| HEAT SHOCK PROTEIN 89.1 | Chr3:2479611-2483970 FORWARD LENGTH=799 | 201606	46360.8	42318.3	36504.3	42248.8	27355.2	20251.9	38162.9	30510.3	56113.7	47478.6	43216.2	44354.4	25445.8	17942.7	35119.4	30510.3	2	1	0	1	1	0	0	0			x
AT1G36280.1;AT1G36280.2	20	6	120.537	0.303445	0.0889502	1.04125	0.158916	SN_N controle neg	SN_H huile	58987.1	| L-Aspartase-like family protein | Chr1:13640600-13642908 FORWARD LENGTH=527 | 201606	64482.1	71817.3	69033.9	65576.7	60086.6	66612.8	67310.4	66168.5	78047.1	80574.8	81726.9	68845	55892.7	59017.3	61942.4	66168.5	0	2	0	2	1	0	2	0		x
AT2G36530.1;AT2G36530.2	17	10	120.401	0.000401828	0.000410912	1.33994	0.999917	SN_H huile	SN_N controle neg	48004.5	| Enolase | Chr2:15321081-15323786 REVERSE LENGTH=444 | 201606	137343	154305	151386	134553	193060	203030	181550	196295	166236	173122	179221	141259	179585	179880	167071	196295	8	9	10	6	8	8	7	8			x
AT1G03475.1;AT4G03205.1;AT4G03205.2	15	9	120.232	0.162773	0.0515414	1.06401	0.269162	SN_H huile	SN_N controle neg	44138.4	| Coproporphyrinogen III oxidase | Chr1:869302-871175 REVERSE LENGTH=386 | 201606	102776	109454	108654	101816	105108	123002	109288	112356	124396	122800	128632	106890	97771.6	108977	100573	112356	6	9	6	7	10	9	6	7		x
AT1G67280.1;AT1G67280.2	16	9	119.965	0.174081	0.0544584	1.13021	0.255926	SN_N controle neg	SN_H huile	39452.3	| Glyoxalase/Bleomycin resistance protein/Dioxygenase superfamily protein | Chr1:25188563-25190547 REVERSE LENGTH=350 | 201606	105105	107372	115834	100954	92015.2	109799	76083.3	101911	127215	120465	137132	105986	85592.9	97279	70015.6	101911	6	4	4	4	6	5	3	4		x
AT3G11130.1	22	1	119.918	0.111086	0.0372149	1.22324	0.349656	SN_N controle neg	SN_H huile	194557	| Clathrin%2C heavy chain | Chr3:3482575-3491667 REVERSE LENGTH=1705 | 201606	1557.44	1883.71	2100.76	1794.75	1705.17	1303.21	1765.75	1223.58	1885.08	2113.41	2487.01	1884.19	1586.15	1154.61	1624.93	1223.58	0	1	0	0	0	0	0	0	x
AT1G70730.1;AT1G70730.2;AT1G70730.3	16	8	119.735	0.167041	0.0527022	1.03674	0.264026	SN_H huile	SN_N controle neg	63710.2	| Phosphoglucomutase/phosphomannomutase family protein | Chr1:26669020-26672726 REVERSE LENGTH=585 | 201606	94467.3	89455.1	86128.7	88332	92696.1	90284.1	95957	92612.2	114340	100363	101965	92734.3	86226.2	79989.5	88304.4	92612.2	5	4	5	2	2	0	0	1		x
AT1G78300.1	12	1	119.518	0.398198	0.112192	1.10844	0.120539	SN_H huile	SN_N controle neg	29275.8	| general regulatory factor 2 | Chr1:29461883-29463052 FORWARD LENGTH=259 | 201606	6040.49	4947.53	5376.36	5009.01	6009.04	5850.02	7222.86	4609.22	7311.23	5550.84	6364.89	5258.65	5589.63	5182.98	6646.84	4609.22	0	1	0	0	0	0	0	0	x
AT3G63140.1	19	11	119.339	4.22812e-05	8.37834e-05	1.42458	1	SN_N controle neg	SN_H huile	44101	| chloroplast stem-loop binding protein of 41 kDa | Chr3:23327006-23328620 REVERSE LENGTH=406 | 201606	191379	173801	178752	172645	117924	130409	124407	130270	231640	194994	211619	181250	109693	115540	114485	130270	10	11	10	10	4	6	7	7			x
AT1G20260.1;AT1G76030.1	17	2	118.763	0.224891	0.0679674	1.13308	0.208322	SN_H huile	SN_N controle neg	54426	| ATPase%2C V1 complex%2C subunit B protein | Chr1:7016971-7020290 FORWARD LENGTH=487 | 201606	17726.2	17406.1	16083.3	17093.5	15255.5	19037.5	22390.4	20716.1	21455.2	19528.6	19040.4	17945.4	14190.8	16866.8	20604.8	20716.1	1	1	1	0	1	2	1	1	x
AT3G44310.1;AT3G44310.3;AT3G44310.2;AT3G44310.4;AT3G44320.1	13	5	118.188	0.0390434	0.0153562	1.12097	0.595607	SN_N controle neg	SN_H huile	38551.4	| nitrilase 1 | Chr3:15986901-15988841 FORWARD LENGTH=346 | 201606	124170	122600	132880	112153	114313	108512	102404	113501	150292	137549	157312	117743	106334	96138.5	94237	113501	5	6	7	6	4	5	4	5			x
AT3G52880.1;AT3G52880.2	16	10	117.603	0.0331587	0.0133618	1.10532	0.633964	SN_N controle neg	SN_H huile	46658.3	| monodehydroascorbate reductase 1 | Chr3:19601477-19604366 REVERSE LENGTH=434 | 201606	118533	116867	114777	109865	103890	113966	99945	98407.5	143469	131118	135880	115340	96638.8	100971	91974.4	98407.5	8	6	8	6	5	6	6	5			x
AT1G07920.1;AT1G07930.1;AT1G07940.1;AT1G07940.2;AT1G07940.3;AT1G07940.4;AT5G60390.1;AT5G60390.2;AT5G60390.3;AT1G07930.2	22	14	117.245	8.93659e-06	3.09698e-05	2.5275	1	SN_N controle neg	SN_H huile	49844.6	| GTP binding Elongation factor Tu family protein | Chr1:2455559-2457001 FORWARD LENGTH=449 | 201606	390995	390105	402568	358233	136058	178219	138710	157063	473249	437675	476586	376087	126562	157898	127648	157063	6	7	8	5	3	5	5	4
AT3G09840.1;AT5G03340.1;AT3G53230.1	20	14	117.049	0.00890454	0.00446647	1.27542	0.884137	SN_N controle neg	SN_H huile	90134.9	| cell division cycle 48 | Chr3:3019494-3022832 FORWARD LENGTH=809 | 201606	67934.6	70718.4	75580.5	69016.8	63112.9	57369.7	47179.4	54422.4	82226	79341.9	89477.2	72456.5	58707.8	50828.2	43416.8	54422.4	7	8	6	4	0	1	0	2			x
AT5G56000.1	17	0	116.551					---	---	80426.4	| HEAT SHOCK PROTEIN 81.4 | Chr5:22677602-22680067 REVERSE LENGTH=699 | 201606									0	0	0	0	0	0	0	0	0	0	0	0	0	0	0	0	x
AT1G23190.1	18	9	115.112	7.65713e-06	2.84312e-05	1.95558	1	SN_N controle neg	SN_H huile	63398.8	| Phosphoglucomutase/phosphomannomutase family protein | Chr1:8219946-8224186 FORWARD LENGTH=583 | 201606	45575.6	55950.4	48977.3	51977.2	26127.7	26129.7	24579.4	26703.1	55163.3	62773.1	57982.6	54567.7	24304.1	23150.3	22619.2	26703.1	4	6	6	2	3	1	0	0			x
AT3G09820.1;AT3G09820.2;AT5G03300.1;AT5G03300.2;AT5G03300.3	14	9	115.079	0.027088	0.0112498	1.21742	0.680108	SN_H huile	SN_N controle neg	38292.4	| adenosine kinase 1 | Chr3:3012122-3014624 FORWARD LENGTH=344 | 201606	232028	225396	209989	210712	272474	223281	297472	275819	280839	252881	248599	221214	253456	197821	273749	275819	6	7	9	7	4	4	4	5			x
AT1G04820.1;AT1G50010.1;AT1G64740.1	14	2	114.83	0.00158091	0.00109817	1.53975	0.993902	SN_H huile	SN_N controle neg	50225.3	| tubulin alpha-4 chain | Chr1:1356421-1358266 REVERSE LENGTH=450 | 201606	25093.2	26717.8	22075.4	22234.4	32325.9	38985.1	42644.6	34047.1	30372.1	29975.9	26134.3	23342.5	30069.6	34539.8	39243.6	34047.1	0	1	0	1	0	0	1	0	x
AT1G65960.2;AT1G65960.1;AT1G65960.3;AT1G65960.4;AT3G17760.1;AT3G17760.2;AT3G17720.1	16	8	114.796	0.0642453	0.0229528	1.07101	0.476375	SN_H huile	SN_N controle neg	56539.9	| glutamate decarboxylase 2 | Chr1:24552094-24557253 FORWARD LENGTH=494 | 201606	111864	111806	107593	112478	113088	114043	127635	120483	135397	125440	127375	118084	105195	101039	117456	120483	4	6	4	5	4	6	4	5		x
AT5G38480.1;AT5G38480.2;AT5G38480.3	12	2	114.399	0.0058879	0.00312847	1.31036	0.93145	SN_N controle neg	SN_H huile	28720.3	| general regulatory factor 3 | Chr5:15410277-15411285 FORWARD LENGTH=255 | 201606	35133.1	33908.1	32623.2	27911.4	25272.9	26169.9	21928.9	25514	42524	38042.9	38621.5	29302.4	23508.9	23185.9	20180	25514	3	3	3	3	2	3	2	3	x
AT5G23120.1;AT5G23120.2	16	7	114	0.00237916	0.00151439	1.31414	0.985078	SN_N controle neg	SN_H huile	44160.6	| photosystem II stability/assembly factor%2C chloroplast (HCF136) | Chr5:7778154-7780463 FORWARD LENGTH=403 | 201606	72642.4	78642.8	77291	77504.4	59230	65027.7	50518	58138	87924.2	88232.6	91502.2	81367.1	55095.9	57613	46489.2	58138	5	5	5	4	3	4	3	3			x
AT1G33120.1;AT1G33140.1;AT4G10450.1;AT4G10450.2	12	9	113.735	0.047555	0.0179133	1.11287	0.548535	SN_N controle neg	SN_H huile	22131.7	| Ribosomal protein L6 family | Chr1:12010986-12012223 FORWARD LENGTH=194 | 201606	229851	225979	238944	215295	225651	188415	205180	198524	278205	253535	282878	226025	209902	166931	188817	198524	10	10	10	10	10	6	8	10			x
AT1G05190.1	15	7	113.722	0.00524949	0.00284746	1.15688	0.941751	SN_N controle neg	SN_H huile	24762.7	| Ribosomal protein L6 family | Chr1:1502515-1503738 REVERSE LENGTH=223 | 201606	76536.1	73649.9	78247.3	75046.1	68451.6	59843.8	68551	65479	92637	82630.8	92634.3	78786.3	63673.9	53020.1	63084.1	65479	6	5	5	5	4	5	5	3			x
AT5G48300.1	16	7	113.635	0.142221	0.0460145	1.09126	0.296636	SN_N controle neg	SN_H huile	56992.8	| ADP glucose pyrophosphorylase 1 | Chr5:19570326-19572557 FORWARD LENGTH=520 | 201606	82010.4	91122.1	85723.2	91493.9	76954.4	91833	76558.8	75704.8	99262.9	102234	101485	96053.8	71583.2	81361.8	70453.2	75704.8	5	5	2	4	4	6	4	4		x
AT1G63940.1;AT1G63940.4;AT1G63940.2;AT1G63940.3	16	8	112.916	0.00879295	0.00442624	1.23017	0.885822	SN_H huile	SN_N controle neg	52787	| monodehydroascorbate reductase 6 | Chr1:23730206-23733534 FORWARD LENGTH=486 | 201606	72782.5	81635.8	73796.3	78088.9	86948.3	106241	95856.1	87760.9	88093.7	91590.6	87365	81980.8	80879.6	94127	88211.6	87760.9	5	8	9	5	7	8	7	7			x
AT1G09780.1	18	7	112.451	0.0201624	0.00875846	1.12762	0.74365	SN_H huile	SN_N controle neg	60807.8	| Phosphoglycerate mutase%2C 2%2C3-bisphosphoglycerate-independent | Chr1:3165550-3167812 REVERSE LENGTH=557 | 201606	54664.2	53368.3	59207.3	50046.3	58428.1	63327.9	62101.1	61159.8	66163.9	59876.1	70093.5	52540.5	54350	56107	57148.6	61159.8	2	2	6	5	3	3	4	4			x
AT1G35160.1;AT1G35160.2	13	3	112.435	4.41415e-05	8.49848e-05	1.60346	1	SN_N controle neg	SN_H huile	30308	| GF14 protein phi chain | Chr1:12867264-12868514 FORWARD LENGTH=267 | 201606	24531.6	25925.5	22460.1	23647.2	14246.7	15832.9	14130.7	16012.2	29692.3	29086.9	26589.8	24825.8	13252.3	14027.5	13003.8	16012.2	4	5	4	4	2	1	2	4			x
AT1G79550.1;AT1G79550.2	10	5	112.428	0.00716993	0.00366602	1.27903	0.910953	SN_N controle neg	SN_H huile	42188.9	| phosphoglycerate kinase | Chr1:29924347-29926295 REVERSE LENGTH=401 | 201606	50394.8	47807.8	59321.3	49984	36377.7	42169.3	40196	43495.7	60996.4	53637.6	70228.5	52475.1	33838.7	37360.9	36990.4	43495.7	5	6	6	6	4	5	5	5			x
AT3G01480.1;AT3G01480.2	17	11	112.182	1.09749e-05	3.4576e-05	1.44341	1	SN_H huile	SN_N controle neg	48210	| cyclophilin 38 | Chr3:188569-190674 FORWARD LENGTH=437 | 201606	113157	116970	109357	109033	164309	170714	154731	157639	136961	131233	129464	114467	152841	151248	142391	157639	8	5	7	7	7	8	8	8			x
ATCG00470.1	11	6	111.65	0.000743075	0.000633229	1.48021	0.999242	SN_H huile	SN_N controle neg	14555.8	| ATP synthase epsilon chain | ChrC:52265-52663 REVERSE LENGTH=132 | 201606	205738	240654	238404	265834	339159	353418	329765	384786	249019	269999	282238	279083	315487	313120	303466	384786	6	8	5	6	7	7	8	8			x
AT4G09010.1;AT4G09010.2;AT4G09010.3	14	12	110.532	0.157214	0.0500862	1.12313	0.276126	SN_H huile	SN_N controle neg	38105.1	| ascorbate peroxidase 4 | Chr4:5777502-5779338 REVERSE LENGTH=349 | 201606	113330	120593	132829	102947	124824	151397	122220	129089	137171	135299	157252	108077	116112	134134	112473	129089	9	12	9	8	10	10	9	12		x
AT3G48730.1	15	3	110.114	0.294694	0.086875	1.06979	0.163424	SN_H huile	SN_N controle neg	50483.8	| glutamate-1-semialdehyde 2%2C1-aminomutase 2 | Chr3:18049697-18051550 FORWARD LENGTH=472 | 201606	21419.4	22261.3	20141	18350	24349.4	20122.3	21087.2	22347.7	25925.4	24975.9	23844.3	19264.5	22649.9	17827.9	19405.4	22347.7	1	1	1	1	1	1	1	1		x
AT4G14960.2	13	0	109.64					---	---	50222.3	| Tubulin/FtsZ family protein | Chr4:8548769-8550319 REVERSE LENGTH=450 | 201606									0	0	0	0	0	0	0	0	0	0	0	0	0	0	0	0	x
AT5G62690.1;AT5G62700.1	12	3	109.579	3.07673e-05	6.70098e-05	2.32729	1	SN_N controle neg	SN_H huile	51418.4	| tubulin beta chain 2 | Chr5:25181560-25183501 FORWARD LENGTH=450 | 201606	18165	16554.4	18421.4	14602	7199.43	8418.21	6567.15	6923.23	21986.3	18573.1	21808.4	15329.8	6696.93	7458.32	6043.42	6923.23	2	1	3	2	0	0	0	0
AT3G04790.1	10	7	109.078	0.0103037	0.00494411	1.43128	0.863512	SN_H huile	SN_N controle neg	29419.9	| Ribose 5-phosphate isomerase%2C type A protein | Chr3:1313365-1314195 FORWARD LENGTH=276 | 201606	144712	173276	179462	178412	197489	293153	234027	242676	175155	194405	212459	187304	183705	259727	215363	242676	7	7	8	8	8	8	9	7			x
AT1G72730.1	16	4	108.653	0.00113648	0.000860344	1.52221	0.997358	SN_H huile	SN_N controle neg	47112.8	| DEA(D/H)-box RNA helicase family protein | Chr1:27378040-27379593 REVERSE LENGTH=414 | 201606	39275.2	54035	49252.5	49295	74696.7	76065.3	73956.3	67329.8	47537.6	60624.1	58308.3	51751.8	69483.1	67391.9	68058.2	67329.8	1	1	2	2	0	0	1	2			x
AT3G06530.1;AT3G06530.2;AT3G06530.3;AT3G06530.5	21	6	108.417	0.0827666	0.0287788	1.19808	0.416556	SN_H huile	SN_N controle neg	248718	| ARM repeat superfamily protein | Chr3:2022596-2033637 FORWARD LENGTH=2197 | 201606	62913.7	52678.9	51039.6	50747.6	62519.1	76857.5	55171	65890	76148.8	59102.7	60424.1	53276.8	58155.4	68093.8	50771.1	65890	6	0	0	0	0	1	0	0		x
AT2G01250.1;AT2G01250.2;AT5G11650.2;AT5G48130.1	15	4	108.183	0.0633323	0.0226786	1.19861	0.479793	SN_H huile	SN_N controle neg	28228.1	| Ribosomal protein L30/L7 family protein | Chr2:132943-134264 REVERSE LENGTH=242 | 201606	56353.9	58602.8	55934	66231.5	63830.8	64672	85380	70334.9	68209.1	65748.9	66218.4	69532.4	59375.6	57297.7	78570.9	70334.9	2	2	2	2	2	2	2	4		x
AT2G21170.1;AT2G21170.3;AT2G21170.2	13	6	107.842	0.0031068	0.00183142	1.1287	0.975162	SN_N controle neg	SN_H huile	33573.9	| triosephosphate isomerase | Chr2:9071047-9073106 REVERSE LENGTH=315 | 201606	134352	132611	123371	134223	112644	120138	113896	118064	162615	148781	146055	140912	104782	106440	104813	118064	4	6	4	6	5	5	6	5			x
AT2G43030.1	17	12	107.539	0.000621862	0.000555324	1.44189	0.999578	SN_H huile	SN_N controle neg	29363.6	| Ribosomal protein L3 family protein | Chr2:17894898-17895713 FORWARD LENGTH=271 | 201606	63199.5	68150.5	65623.7	66570	93380	81988.6	99809.4	104824	76494.7	76460.8	77689.7	69887.8	86862.3	72639.8	91849.6	104824	4	5	6	5	6	4	7	7			x
AT3G27830.1;AT3G27830.2;AT3G27850.1	15	9	106.32	0.000442744	0.00043838	1.38659	0.999878	SN_H huile	SN_N controle neg	20074.9	| ribosomal protein L12-A | Chr3:10318576-10319151 FORWARD LENGTH=191 | 201606	265897	250617	249501	230248	326515	368887	320851	365152	321833	281178	295376	241724	303725	326825	295263	365152	5	7	4	5	3	3	2	0			x
AT3G02520.1;AT3G02520.2	12	2	106.272	0.756289	0.192715	1.03788	0.0588071	SN_N controle neg	SN_H huile	29938.5	| general regulatory factor 7 | Chr3:526800-527915 REVERSE LENGTH=265 | 201606	11330.9	8504.74	9787.47	7856.14	8337.51	10434.1	7773.14	9566.78	13714.6	9541.82	11587.1	8247.68	7755.58	9244.32	7153.23	9566.78	1	1	1	1	1	1	0	0	x
AT1G16030.1	14	4	106.094	0.00196836	0.00130344	1.45051	0.989966	SN_H huile	SN_N controle neg	71313.8	| heat shock protein 70B | Chr1:5502386-5504326 REVERSE LENGTH=646 | 201606	272169	334359	341286	338366	417157	480120	518486	449850	329424	375131	404037	355230	388041	425374	477137	449850	0	2	2	1	1	0	0	1			x
AT3G26060.1;AT3G26060.2;AT3G26060.3	10	7	105.999	0.265542	0.0788024	1.06199	0.180041	SN_H huile	SN_N controle neg	23849.1	| Thioredoxin superfamily protein | Chr3:9524807-9526123 FORWARD LENGTH=216 | 201606	125286	124638	125543	115611	120097	146825	127384	127213	151643	139836	148626	121373	111715	130083	117225	127213	7	7	8	6	6	6	7	5		x
AT3G58610.1;AT3G58610.2;AT3G58610.3	16	7	105.677	7.38821e-06	2.77632e-05	1.63417	1	SN_N controle neg	SN_H huile	64211.7	| ketol-acid reductoisomerase | Chr3:21671561-21674639 FORWARD LENGTH=591 | 201606	73943.3	74120.3	71870	65768.5	45796.2	43070.9	41702.5	44260.3	89498.8	83158.7	85084.4	69046.3	42599.8	38159.8	38376.7	44260.3	3	2	2	2	3	2	2	2			x
AT5G08280.1	16	9	105.327	0.000398619	0.000410337	1.3136	0.999919	SN_H huile	SN_N controle neg	41556.6	| hydroxymethylbilane synthase | Chr5:2663763-2665596 REVERSE LENGTH=382 | 201606	99105.2	101210	101661	87442.3	126199	123582	132710	129049	119954	113552	120354	91800.3	117391	109490	122126	129049	8	7	7	6	8	8	7	8			x
AT1G16880.1;AT1G16880.2	12	8	105.317	0.208754	0.0637079	1.10581	0.221676	SN_N controle neg	SN_H huile	31465.8	| uridylyltransferase-like protein | Chr1:5773796-5776125 FORWARD LENGTH=290 | 201606	70817.3	63438	62467.6	65338.6	47662.6	62783.4	63704.7	62834.7	85715.1	71173.7	73953.3	68595	44335.9	55624.5	58624.2	62834.7	8	9	7	6	5	5	5	5		x
AT5G04590.1	18	11	105.263	0.2311	0.0697088	1.12619	0.203541	SN_H huile	SN_N controle neg	72406.5	| sulfite reductase | Chr5:1319404-1322298 FORWARD LENGTH=642 | 201606	166936	124244	125434	118588	153456	146390	170101	132792	202054	139394	148497	124498	142745	129698	156536	132792	5	5	3	5	4	5	4	5		x
AT4G34200.1	17	8	105.261	0.21165	0.0643398	1.23201	0.219175	SN_N controle neg	SN_H huile	63610.2	| D-3-phosphoglycerate dehydrogenase | Chr4:16374041-16376561 REVERSE LENGTH=603 | 201606	76815.2	104844	104045	107065	91462.1	81439.2	51148.1	94754	92974.8	117629	123175	112401	85078.4	72153.1	47069.1	94754	4	4	3	3	2	3	2	2		x
AT1G07890.1;AT1G07890.2;AT1G07890.3;AT1G07890.4;AT1G07890.5;AT1G07890.7;AT1G07890.8;AT1G07890.6	13	10	105.25	2.85294e-06	1.6789e-05	2.25512	1	SN_N controle neg	SN_H huile	27846.4	| ascorbate peroxidase 1 | Chr1:2438005-2439435 FORWARD LENGTH=250 | 201606	204031	208289	202965	184551	86037.7	99672.3	83487.6	85477.5	246953	233688	240284	193748	80032.5	88307.2	76829.5	85477.5	7	10	7	9	5	6	5	6
AT2G36880.1;AT2G36880.2	11	2	105.207	0.000373931	0.000392685	2.22536	0.999938	SN_N controle neg	SN_H huile	42953.8	| methionine adenosyltransferase 3 | Chr2:15479721-15480893 REVERSE LENGTH=390 | 201606	35769.9	34598.5	37943.9	29672.4	20554.9	13764.6	14341.7	13344.4	43294.8	38817.4	44920.6	31151.3	19120.2	12195.1	13198	13344.4	4	4	4	4	1	1	1	1	x
AT2G33210.1;AT2G33210.2	18	2	104.969	0.00606819	0.00319703	1.69158	0.928546	SN_H huile	SN_N controle neg	62377.8	| heat shock protein 60-2 | Chr2:14075093-14078568 REVERSE LENGTH=585 | 201606	2095.07	2831.06	2488.81	3755.34	4112.51	4880.59	5109.89	4792.48	2535.8	3176.29	2946.42	3942.5	3825.47	4324.08	4702.37	4792.48	0	0	1	0	0	1	1	1	x
AT5G35360.1;AT5G35360.3;AT5G35360.2	15	9	104.79	0.94846	0.23129	1.01511	0.0503774	SN_N controle neg	SN_H huile	58900.5	| acetyl Co-enzyme a carboxylase biotin carboxylase subunit | Chr5:13584300-13588268 FORWARD LENGTH=537 | 201606	152785	222913	215358	198118	180559	190467	211335	195068	184926	250095	254956	207992	167956	168749	194481	195068	7	6	6	6	6	8	4	7		x
AT4G27440.1;AT4G27440.2;AT5G54190.1;AT5G54190.2	15	8	104.605	3.90307e-07	8.82733e-06	2.94987	1	SN_N controle neg	SN_H huile	43587.4	| protochlorophyllide oxidoreductase B | Chr4:13725648-13727107 FORWARD LENGTH=401 | 201606	56101.6	53450.2	55375.7	47675.6	18183.3	18012.4	19126.4	16750	67903.6	59968	65557.4	50051.7	16914.1	15958.5	17601.1	16750	6	8	9	4	0	0	0	0
AT2G20420.1	15	9	103.834	1.22443e-05	3.67205e-05	1.38795	1	SN_H huile	SN_N controle neg	45630.8	| ATP citrate lyase (ACL) family protein | Chr2:8805574-8807858 FORWARD LENGTH=421 | 201606	134909	139492	130552	137598	177488	192140	188686	194719	163290	156502	154556	144456	165100	170231	173638	194719	5	3	4	2	3	2	2	4			x
AT5G19770.1;AT5G19780.1	11	3	102.742	0.00185478	0.00124945	2.24102	0.991196	SN_N controle neg	SN_H huile	50281.6	| tubulin alpha-3 | Chr5:6682761-6684474 REVERSE LENGTH=450 | 201606	28026	44434	35741.1	30623.9	18550.1	18401.3	11803.1	13192.8	33921.8	49852.4	42312.7	32150.1	17255.4	16303.1	10861.8	13192.8	2	4	3	3	0	2	0	2
AT5G23860.1;AT5G23860.2	11	0	101.822					---	---	51291.4	| tubulin beta 8 | Chr5:8042962-8044528 FORWARD LENGTH=449 | 201606									0	0	0	0	0	0	0	0	0	0	0	0	0	0	0	0	x
AT4G30920.1	13	2	101.674	0.0217457	0.00929096	1.38433	0.727897	SN_N controle neg	SN_H huile	61706.5	| Cytosol aminopeptidase family protein | Chr4:15046589-15049304 REVERSE LENGTH=583 | 201606	16956.6	19595	16183.5	19231.6	11838	11530.8	11405.4	17212.5	20523.7	21984.4	19159.1	20190.1	11011.8	10216	10495.8	17212.5	0	0	1	0	0	0	0	0	x
AT1G78380.1	12	5	101.564	0.00126248	0.000930785	1.31603	0.99651	SN_H huile	SN_N controle neg	25707.6	| glutathione S-transferase TAU 19 | Chr1:29486659-29487819 REVERSE LENGTH=219 | 201606	34542.6	37103.7	33579.5	32206.9	43886.8	41272.8	49179.9	46526.6	41809.2	41628.1	39753.6	33812.1	40823.6	36566.7	45257.8	46526.6	3	4	2	2	3	3	3	5			x
AT5G60600.1;AT5G60600.2;AT5G60600.3;AT5G60600.4;AT5G60600.5	15	11	101.522	1.3922e-07	5.42775e-06	2.98697	1	SN_N controle neg	SN_H huile	82883.9	| 4-hydroxy-3-methylbut-2-enyl diphosphate synthase | Chr5:24359447-24363274 FORWARD LENGTH=741 | 201606	117779	122735	116995	125999	38877.7	39778.5	38439.8	44776.4	142556	137701	138507	132279	36164.2	35242.8	35374.2	44776.4	6	9	10	5	0	0	0	0
AT4G03520.1;AT4G03520.2	12	5	101.365	1.14481e-05	3.53527e-05	1.74395	1	SN_H huile	SN_N controle neg	20540.6	| Thioredoxin superfamily protein | Chr4:1562585-1564055 REVERSE LENGTH=186 | 201606	55903.8	54046.3	55195.2	59500.6	92878.8	107073	91512.5	100307	67664.2	60636.8	65343.7	62466	86396.1	94863.7	84214.4	100307	3	3	3	3	3	4	4	3			x
AT3G16470.1;AT3G16470.2;AT3G16470.4;AT3G16470.3	15	10	101.2	0.517705	0.140197	1.1109	0.0898855	SN_H huile	SN_N controle neg	48553.6	| Mannose-binding lectin superfamily protein | Chr3:5596096-5597709 REVERSE LENGTH=451 | 201606	73218.5	54872.5	66376.9	51839.7	74689.5	47687.3	78318.2	72929.2	88621.4	61563.8	78581.3	54423.3	69476.4	42249.8	72072.3	72929.2	6	5	5	3	7	4	6	6		x
AT4G30910.1;AT4G30910.2	14	1	101.02	0.990592	0.23969	2.098	0.0500126	SN_N controle neg	SN_H huile	61632.4	| Cytosol aminopeptidase family protein | Chr4:15042621-15045248 REVERSE LENGTH=581 | 201606	37.5123	2783.48	1968.25	2622.2	1356.55	725.969	803.387	646.708	45.4038	3122.9	2330.15	2752.88	1261.87	643.19	739.317	646.708	0	1	1	0	0	0	0	0	x
AT1G06950.1	17	7	100.767	0.0215599	0.00926017	1.1784	0.729705	SN_H huile	SN_N controle neg	112634	| translocon at the inner envelope membrane of chloroplasts 110 | Chr1:2130303-2135563 REVERSE LENGTH=1016 | 201606	127937	119115	133013	128807	132822	166873	147893	152067	154851	133640	157470	135227	123552	147845	136099	152067	4	6	5	1	0	0	0	0			x
AT4G38510.1;AT4G38510.2;AT4G38510.3;AT4G38510.4;AT4G38510.5	14	1	100.66	0.00558329	0.00300242	1.16692	0.936364	SN_H huile	SN_N controle neg	54418.9	| ATPase%2C V1 complex%2C subunit B protein | Chr4:18011155-18014789 REVERSE LENGTH=487 | 201606	7270.66	7858.4	7119.87	7240.36	9205.24	8092.67	8812.43	8301.25	8800.18	8816.66	8428.97	7601.21	8562.74	7169.91	8109.64	8301.25	1	1	0	0	0	0	0	0	x
AT4G01850.1;AT4G01850.2	13	2	99.6792	0.00286	0.00171543	1.28131	0.978668	SN_N controle neg	SN_H huile	43654.3	| S-adenosylmethionine synthetase 2 | Chr4:796298-797479 REVERSE LENGTH=393 | 201606	10769.8	10404.6	10718.1	9681.03	8309.29	8149.04	8853	7134.85	13035.4	11673.3	12688.8	10163.5	7729.33	7219.85	8146.98	7134.85	1	2	1	0	0	0	0	0	x
AT2G36460.1;AT2G36460.2;AT2G36460.3	11	4	99.2405	0.000662232	0.000580188	1.40514	0.999479	SN_H huile	SN_N controle neg	38729	| Aldolase superfamily protein | Chr2:15296929-15298387 REVERSE LENGTH=358 | 201606	25387.1	30451.6	25545.4	27774	35940.1	41755.7	37986.5	37700	30727.8	34164.9	30242.3	29158.3	33431.6	36994.5	34957.1	37700	2	2	3	1	2	2	3	2			x
AT1G74470.1	17	9	99.079	1.90221e-05	4.72354e-05	2.12315	1	SN_N controle neg	SN_H huile	52236.8	| Pyridine nucleotide-disulfide oxidoreductase family protein | Chr1:27991248-27992845 FORWARD LENGTH=467 | 201606	66922.7	57016.7	59130.7	61386.2	29852.4	32350.1	25432	27503.8	81001.2	63969.3	70002.9	64445.6	27768.8	28661.4	23403.8	27503.8	6	7	6	6	1	0	0	0
AT1G11910.1;AT1G11910.2	15	7	99.0271	0.0530969	0.0196683	1.10597	0.522062	SN_H huile	SN_N controle neg	55354.9	| aspartic proteinase A1 | Chr1:4017119-4019874 REVERSE LENGTH=506 | 201606	19792.9	22283.2	20966.3	22524.4	22493.5	25020.3	22429.6	24690.8	23956.7	25000.4	24821.3	23647	20923.5	22167.4	20640.8	24690.8	2	3	2	1	2	3	2	5		x
AT5G43940.1;AT5G43940.2	11	10	99.019	4.02068e-05	8.07574e-05	1.44433	1	SN_N controle neg	SN_H huile	41554.2	| GroES-like zinc-binding dehydrogenase family protein | Chr5:17684265-17686379 FORWARD LENGTH=379 | 201606	117217	116955	110980	110301	77623	84858.8	73260.2	79597.1	141876	131216	131386	115798	72205.2	75182.8	67417.7	79597.1	12	10	9	10	6	6	3	4			x
AT1G20630.1	12	2	98.9888	0.0506692	0.0188361	1.98657	0.533306	SN_N controle neg	SN_H huile	57104.3	| catalase 1 | Chr1:7146812-7149609 FORWARD LENGTH=492 | 201606	5105.48	7378	8213.89	7761.66	2811.87	7031.62	1457.12	3025.1	6179.51	8277.68	9724.15	8148.49	2615.61	6229.84	1340.92	3025.1	0	1	1	0	0	0	0	0	x
AT4G14960.1	11	1	98.2167	0.0118771	0.00554553	3.80162	0.841469	SN_N controle neg	SN_H huile	47919.6	| Tubulin/FtsZ family protein | Chr4:8548753-8550319 REVERSE LENGTH=427 | 201606	1096.52	1337.62	1435.9	1052.51	129.214	564.521	104.531	496.588	1327.19	1500.73	1699.92	1104.97	120.196	500.151	96.1945	496.588	0	1	0	0	0	0	0	0	x
AT3G15360.1	15	11	97.6985	0.514499	0.13996	1.0574	0.0905326	SN_H huile	SN_N controle neg	21343.4	| thioredoxin M-type 4 | Chr3:5188448-5189457 FORWARD LENGTH=193 | 201606	104873	95477.8	93379.7	94551.8	102526	121615	98487.4	87941.9	126936	107120	110549	99264.1	95370.2	107748	90633	87941.9	8	8	6	7	6	9	4	6		x
AT4G14880.1;AT4G14880.2;AT4G14880.3;AT4G14880.4;AT4G14880.5;AT3G22460.1;AT3G22460.2	13	6	97.6365	0.0841475	0.0291614	1.06085	0.412708	SN_N controle neg	SN_H huile	33919.2	| O-acetylserine (thiol) lyase (OAS-TL) isoform A1 | Chr4:8518209-8520050 REVERSE LENGTH=322 | 201606	112056	104422	110881	100997	97491.2	104094	100401	101800	135629	117156	131268	106031	90686.6	92224.4	92394.1	101800	4	4	5	4	4	4	4	4		x
AT2G31610.1;AT5G35530.1	14	4	97.6214	0.172936	0.0542635	1.09328	0.257213	SN_H huile	SN_N controle neg	27690.3	| Ribosomal protein S3 family protein | Chr2:13450384-13451669 FORWARD LENGTH=250 | 201606	31201.4	30063.6	30447.6	24896.6	34062.4	31590.1	29611.4	32222.5	37765.2	33729.7	36045.9	26137.4	31685	27988.1	27249.9	32222.5	1	3	2	1	1	1	1	1		x
AT3G48000.1	17	7	97.4895	5.55178e-08	3.52868e-06	2.94494	1	SN_H huile	SN_N controle neg	58988.2	| aldehyde dehydrogenase 2B4 | Chr3:17717082-17719843 REVERSE LENGTH=538 | 201606	46391.8	46812.2	43960.9	45047.1	144522	125373	131250	135458	56151.2	52520.5	52043.9	47292.2	134435	111078	120783	135458	3	4	4	4	2	0	2	2
AT1G16080.1	16	8	96.6205	0.00368761	0.0021299	1.27717	0.966501	SN_H huile	SN_N controle neg	34472.4	| nuclear protein | Chr1:5514394-5515761 FORWARD LENGTH=313 | 201606	68086.5	63655.7	73449	60672.7	82930.9	78539.3	92149.9	85933.1	82409.9	71418	86953.8	63696.5	77142.6	69583.9	84800.9	85933.1	4	3	4	5	3	4	5	4			x
AT5G64040.1;AT5G64040.2	14	7	95.0145	0.000147257	0.000190315	2.30682	0.999999	SN_N controle neg	SN_H huile	18714.2	| photosystem I reaction center subunit PSI-N%2C chloroplast%2C putative / PSI-N%2C putative (PSAN) | Chr5:25628724-25629409 REVERSE LENGTH=171 | 201606	247040	239257	217591	242373	98646.9	119631	77999.1	113924	299009	268432	257599	254452	91761.7	105990	71778.6	113924	5	6	6	6	2	2	3	4
AT3G23400.1;AT3G23400.4;AT3G23400.2;AT3G23400.3	11	9	94.1993	0.00448695	0.00249903	1.17635	0.953988	SN_H huile	SN_N controle neg	30511.6	| Plastid-lipid associated protein PAP / fibrillin family protein | Chr3:8376636-8378225 REVERSE LENGTH=284 | 201606	130180	137123	128431	132032	142557	165856	151440	160984	157566	153844	152046	138612	132607	146945	139362	160984	8	7	7	7	7	8	6	7			x
AT5G26742.1;AT5G26742.2;AT5G26742.3	15	9	94.0651	2.43355e-06	1.53388e-05	1.61846	1	SN_N controle neg	SN_H huile	81342.5	| DEAD box RNA helicase (RH3) | Chr5:9285540-9288871 REVERSE LENGTH=747 | 201606	67246.1	65258	61043.3	65804.7	40272	38117.6	40152	41704.4	81392.7	73215.6	72267.1	69084.4	37461.2	33771.3	36949.9	41704.4	7	5	4	5	0	0	0	0			x
AT1G19550.1	10	2	94.0122	0.137989	0.0447848	1.13894	0.302936	SN_N controle neg	SN_H huile	17175.6	| Glutathione S-transferase family protein | Chr1:6767451-6767983 REVERSE LENGTH=153 | 201606	7771.99	7195.4	8003.56	6333.83	6954.87	5436.56	6595.06	6743.26	9406.97	8072.81	9475.14	6649.5	6469.44	4816.66	6069.1	6743.26	0	0	0	1	0	0	0	0	x
AT1G22530.1;AT1G22530.2	16	8	93.7904	0.744069	0.190535	1.01086	0.0597585	SN_H huile	SN_N controle neg	76065.1	| PATELLIN 2 | Chr1:7955773-7958326 REVERSE LENGTH=683 | 201606	44081.6	46291.7	47622.9	45417.3	45403.3	49812.3	44409.8	45780.7	53355	51936.5	56379.1	47680.9	42234.3	44132.5	40868.1	45780.7	3	3	8	4	0	1	0	0		x
AT4G11150.1	15	5	93.5704	0.46262	0.127802	1.03606	0.102208	SN_H huile	SN_N controle neg	26288.1	| vacuolar ATP synthase subunit E1 | Chr4:6800091-6801696 FORWARD LENGTH=230 | 201606	14869.5	14156.9	14597.8	13942.4	15578.7	13604.9	14260.6	16198.3	17997.6	15883.2	17281.9	14637.3	14491.3	12053.6	13123.3	16198.3	2	3	3	1	1	1	1	2		x
AT4G02520.1	10	5	93.3014	0.0109763	0.00521074	1.86674	0.85394	SN_H huile	SN_N controle neg	24128.6	| glutathione S-transferase PHI 2 | Chr4:1110673-1111531 REVERSE LENGTH=212 | 201606	52074.9	94356	61881.2	65650.6	106894	176875	120294	107355	63029.8	105862	73259	68922.5	99433.4	156706	110700	107355	3	3	3	3	3	5	5	4			x
AT1G10760.1;AT1G10760.2;AT1G10760.3	15	10	93.2091	4.9529e-07	8.82733e-06	2.0414	1	SN_N controle neg	SN_H huile	157152	| Pyruvate phosphate dikinase%2C PEP/pyruvate binding domain-containing protein | Chr1:3581210-3590043 REVERSE LENGTH=1399 | 201606	49290.5	46265.1	45099.7	47761.2	24799.2	22767	22129.8	22601.7	59659.7	51906.8	53392	50141.6	23068.3	20171	20364.9	22601.7	6	0	4	3	0	0	0	0
AT1G31180.1;AT1G31180.2	14	5	93.1838	0.746069	0.19089	1.08999	0.059599	SN_H huile	SN_N controle neg	44018.6	| isopropylmalate dehydrogenase 3 | Chr1:11142843-11144617 REVERSE LENGTH=404 | 201606	115510	90930.7	155420	143254	168179	180678	93542.5	108172	139809	102019	183996	150394	156441	160077	86082.4	108172	4	1	1	0	2	1	3	3		x
AT4G03280.1;AT4G03280.2	8	8	92.9209	0.000983201	0.000769401	1.58006	0.998234	SN_H huile	SN_N controle neg	24651.2	| photosynthetic electron transfer C | Chr4:1440314-1441717 FORWARD LENGTH=229 | 201606	372802	401814	309134	446230	596231	601137	621494	598603	451229	450812	365974	468470	554616	532593	571929	598603	8	9	8	7	8	9	9	8			x
AT3G14310.1	13	4	92.9049	0.00022057	0.000261578	1.69146	0.999994	SN_N controle neg	SN_H huile	64769.2	| pectin methylesterase 3 | Chr3:4772214-4775095 REVERSE LENGTH=592 | 201606	29735.2	23963	24945.4	21985.9	14432.5	14898.7	14544.6	15616.9	35990.6	26885.1	29532	23081.7	13425.2	13199.9	13384.7	15616.9	0	0	0	1	1	1	0	0			x
AT4G02530.1;AT4G02530.2;AT4G02530.3	12	10	92.786	0.0982699	0.0333514	1.142	0.377097	SN_H huile	SN_N controle neg	23719.9	| chloroplast thylakoid lumen protein | Chr4:1112335-1114005 REVERSE LENGTH=216 | 201606	90566.8	99812.3	93588.2	98952.1	108140	129408	99429.5	100315	109619	111984	110796	103884	100592	114653	91500	100315	5	8	5	5	6	7	5	6		x
AT2G29550.1	11	0	92.6692					---	---	51374.5	| tubulin beta-7 chain | Chr2:12644258-12645932 REVERSE LENGTH=449 | 201606									0	0	0	0	0	0	0	0	0	0	0	0	0	0	0	0	x
AT1G09080.1;AT1G09080.2	13	3	92.5954	4.03922e-05	8.07574e-05	1.76592	1	SN_H huile	SN_N controle neg	75377.7	| Heat shock protein 70 (Hsp 70) family protein | Chr1:2929268-2931804 REVERSE LENGTH=675 | 201606	86379.9	85908.3	79609.1	69846.3	150890	140667	138538	138080	104552	96384.1	94246.5	73327.4	140359	124627	127489	138080	0	1	0	0	0	0	2	0			x
AT5G15090.1;AT5G15090.2	14	4	92.4909	0.000453929	0.00044662	1.35248	0.999865	SN_H huile	SN_N controle neg	29210.8	| voltage dependent anion channel 3 | Chr5:4889641-4891389 REVERSE LENGTH=274 | 201606	308230	299398	313571	301570	387909	464389	412250	389223	373072	335907	371227	316600	360834	411437	379373	389223	3	2	1	3	0	2	2	3			x
AT3G12915.1	15	0	92.4297					---	---	91964.6	| Ribosomal protein S5/Elongation factor G/III/V family protein | Chr3:4112999-4115708 FORWARD LENGTH=820 | 201606									0	0	0	0	0	0	0	0	0	0	0	0	0	0	0	0	x
AT4G18480.1	13	3	92.1102	0.00447616	0.00249749	1.62269	0.95416	SN_N controle neg	SN_H huile	46555.1	| P-loop containing nucleoside triphosphate hydrolases superfamily protein | Chr4:10201897-10203361 REVERSE LENGTH=424 | 201606	45564.3	48785.5	47456.3	51779	30189.3	21364.8	32625.2	35119.9	55149.7	54734.5	56181.9	54359.6	28082.2	18928.7	30023.3	35119.9	1	1	2	1	0	0	0	0			x
AT1G49240.1;AT3G18780.2;AT3G18780.3;AT3G18780.1	11	3	91.9162	0.000304695	0.00034062	2.56809	0.999974	SN_N controle neg	SN_H huile	42091.1	| actin 8 | Chr1:18216539-18217947 FORWARD LENGTH=377 | 201606	14448.9	15421.1	14712.5	20160.1	5213.47	7585.33	5210.6	7201.03	17488.5	17301.6	17417.6	21164.9	4849.58	6720.42	4795.06	7201.03	2	1	1	2	1	1	1	1
AT1G66970.1;AT1G66970.2;AT1G66970.3	15	8	91.8925	4.0851e-07	8.82733e-06	1.48208	1	SN_H huile	SN_N controle neg	84244.1	| SHV3-like 2 | Chr1:24992746-24996005 REVERSE LENGTH=763 | 201606	52757.7	50139.8	52580.1	50109.5	74811.6	76544.2	75418.3	77923	63856.3	56253.9	62247.8	52606.9	69589.9	67816.2	69403.6	77923	4	0	3	0	3	5	6	4			x
AT5G44340.1	10	2	91.8616	1.14016e-07	5.08013e-06	10.0348	1	SN_N controle neg	SN_H huile	50393.5	| tubulin beta chain 4 | Chr5:17859442-17860994 REVERSE LENGTH=444 | 201606	71799.6	63360.1	57701.4	61992.2	6338.71	7197.14	5267.73	6593.29	86904	71086.4	68310.7	65081.8	5896.29	6376.49	4847.62	6593.29	1	2	2	1	0	0	0	0	x
AT5G20980.1;AT5G20980.2	12	3	91.7916	0.382308	0.108203	1.04616	0.125877	SN_H huile	SN_N controle neg	91050.5	| methionine synthase 3 | Chr5:7124397-7128353 REVERSE LENGTH=812 | 201606	8594	8336.55	10283.3	9651.59	9592.9	9527.27	9389.33	10057.6	10401.9	9353.12	12174.1	10132.6	8923.35	8440.93	8640.53	10057.6	0	2	0	0	0	0	0	0		x
AT5G12250.1	13	1	91.7309	0.508038	0.138388	4.55083	0.091861	SN_N controle neg	SN_H huile	51270.3	| beta-6 tubulin | Chr5:3961317-3962971 REVERSE LENGTH=449 | 201606	960.069	8.6823	13.8102	0	107.667	33.8588	33.1853	41.1976	1162.04	9.74103	16.3494	0	100.152	29.9981	30.5388	41.1976	0	0	0	0	0	0	0	0	x
AT1G21750.1;AT1G21750.2	15	8	91.5846	0.206874	0.063288	1.07643	0.223327	SN_H huile	SN_N controle neg	55886.8	| PDI-like 1-1 | Chr1:7645767-7648514 FORWARD LENGTH=501 | 201606	69715.6	74409.4	71205.6	70184.5	78857.8	86268	72786.6	69423.5	84381.6	83483	84297.9	73682.4	73353.7	76431.3	66981.8	69423.5	0	5	5	2	5	3	6	6		x
AT1G19920.1	17	3	91.3709	0.000253344	0.000292655	1.39088	0.999989	SN_H huile	SN_N controle neg	53752.4	| Pseudouridine synthase/archaeosine transglycosylase-like family protein | Chr1:6914835-6916657 REVERSE LENGTH=476 | 201606	849583	782251	848990	769143	1.10684e+06	1.2402e+06	1.11582e+06	1.05745e+06	1.02831e+06	877639	1.00509e+06	807476	1.02959e+06	1.09879e+06	1.02684e+06	1.05745e+06	1	1	2	0	0	0	0	0			x
AT2G37620.1;AT2G37620.2;AT2G37620.3;AT2G37620.4;AT3G53750.1;AT3G53750.2	9	1	90.9412	0.347658	0.100123	1.25449	0.138905	SN_H huile	SN_N controle neg	42083.1	| actin 1 | Chr2:15779761-15781241 FORWARD LENGTH=377 | 201606	13622.6	16934.2	16754.5	26524.9	22935.9	29950.6	25739.7	14000.9	16488.4	18999.2	19835	27846.9	21335.1	26535.5	23686.9	14000.9	1	0	0	0	0	0	0	1	x
AT4G04020.1	12	7	90.8176	0.0454454	0.0172646	1.24319	0.559412	SN_H huile	SN_N controle neg	35005.5	| fibrillin | Chr4:1932161-1933546 FORWARD LENGTH=318 | 201606	97712	93781.4	92929.7	101582	102216	142316	129888	105459	118268	105217	110016	106645	95081.7	126088	119530	105459	5	4	3	5	1	4	4	5			x
AT1G06430.1;AT1G06430.2;AT1G06430.3	12	3	90.5498	7.78566e-05	0.000123262	1.46554	1	SN_N controle neg	SN_H huile	73369.7	| FTSH protease 8 | Chr1:1960214-1962525 REVERSE LENGTH=685 | 201606	31576.8	33899.1	29043.3	31695.1	21425.4	23067.8	20561.8	21066.3	38219.6	38032.8	34383.4	33274.8	19929.9	20437.5	18922	21066.3	0	1	0	0	0	0	0	1			x
AT3G29360.1;AT3G29360.2	16	2	90.5191	0.229867	0.0694041	1.26135	0.204476	SN_N controle neg	SN_H huile	53743.4	| UDP-glucose 6-dehydrogenase family protein | Chr3:11267375-11268817 REVERSE LENGTH=480 | 201606	64177.4	120239	110660	113718	71722.3	77063.9	89143.9	86163.4	77678.3	134902	131007	119385	66716.3	68276.7	82034.7	86163.4	1	1	0	0	0	0	0	0	x
AT3G54660.1	14	6	89.9582	0.00634891	0.00330033	1.17376	0.924035	SN_H huile	SN_N controle neg	61365.6	| glutathione reductase | Chr3:20230356-20233100 REVERSE LENGTH=565 | 201606	206010	188858	192765	192539	226579	209333	245982	233843	249348	211888	228208	202135	210765	185464	226365	233843	1	0	3	3	2	4	3	3			x
AT3G14067.1	13	9	89.6229	0.000688133	0.000601192	1.44236	0.999408	SN_H huile	SN_N controle neg	82501.6	| Subtilase family protein | Chr3:4658421-4660754 REVERSE LENGTH=777 | 201606	109671	111567	112753	116560	153771	189775	148012	158300	132742	125171	133485	122369	143038	168136	136208	158300	7	4	3	2	7	3	4	5			x
AT1G02500.1;AT1G02500.2	13	2	89.3303	0.0041704	0.00236927	1.39935	0.959	SN_N controle neg	SN_H huile	43614.3	| S-adenosylmethionine synthetase 1 | Chr1:519037-520218 FORWARD LENGTH=393 | 201606	7396	6853.77	7209.76	5844.42	5312.25	5244.31	4227.31	4727.96	8951.89	7689.53	8535.39	6135.7	4941.47	4646.33	3890.18	4727.96	1	2	1	0	0	0	0	0	x
AT4G01310.1	13	8	89.1691	0.297365	0.0874969	1.04316	0.162027	SN_H huile	SN_N controle neg	28457.9	| Ribosomal L5P family protein | Chr4:544166-545480 REVERSE LENGTH=262 | 201606	62589.9	67575.4	69343.4	60232.1	64152.1	69732.7	67653.1	69412.8	75756.9	75815.6	82093.4	63234	59674.5	61781.4	62257.8	69412.8	5	6	6	4	4	5	5	4		x
AT2G36580.1	16	2	89.0991	0.0178468	0.00791799	1.4507	0.768219	SN_H huile	SN_N controle neg	58135.7	| Pyruvate kinase family protein | Chr2:15339253-15342781 FORWARD LENGTH=527 | 201606	167628	156346	149007	156940	212333	174858	293066	233572	202892	175412	176404	164761	197513	154920	269694	233572	1	0	0	0	0	0	0	0	x
AT1G48030.1;AT1G48030.2;AT1G48030.3;AT1G48030.4;AT1G48030.5	12	7	88.8159	0.00036158	0.000384898	1.55489	0.999946	SN_H huile	SN_N controle neg	54273.3	| mitochondrial lipoamide dehydrogenase 1 | Chr1:17717432-17719141 REVERSE LENGTH=507 | 201606	57281	54715.8	54620.4	57182.8	77804.4	102076	86393.7	81710.9	69331.2	61387.9	64663.2	60032.7	72373.9	90437.1	79503.7	81710.9	5	5	5	5	6	7	7	6			x
AT1G33590.1;AT1G33590.2;AT1G33590.3	13	5	88.4743	0.00278112	0.00168929	1.31682	0.979761	SN_N controle neg	SN_H huile	52312.3	| Leucine-rich repeat (LRR) family protein | Chr1:12177788-12179221 FORWARD LENGTH=477 | 201606	37996.3	47992.4	44162.6	40232.2	30310.7	33099.6	32877.4	33102.3	45989.5	53844.6	52282.6	42237.3	28195.1	29325.4	30255.5	33102.3	3	3	3	4	2	3	3	3			x
AT1G03680.1	10	4	87.9914	9.09324e-07	1.2331e-05	1.70953	1	SN_H huile	SN_N controle neg	19892.7	| thioredoxin M-type 1 | Chr1:916990-917865 REVERSE LENGTH=179 | 201606	60868.4	62836.4	62291.6	61197.1	100058	112907	103980	105641	73673.3	70498.8	73745	64247.1	93074.2	100033	95687.6	105641	3	3	3	3	4	4	4	4			x
AT1G17290.1	15	6	87.8584	0.000119501	0.000165857	1.36082	1	SN_H huile	SN_N controle neg	60448.5	| alanine aminotransferas | Chr1:5922771-5926093 FORWARD LENGTH=543 | 201606	64571.7	66156.6	63648.9	60346.4	92168	89076	80740.5	84648.4	78155.6	74223.8	75351.8	63354	85735	78919.2	74301.4	84648.4	5	4	3	2	2	2	2	3			x
AT1G18080.1	13	6	87.6108	0.000370879	0.00039165	1.54014	0.99994	SN_N controle neg	SN_H huile	36146.8	| Transducin/WD40 repeat-like superfamily protein | Chr1:6222325-6223901 FORWARD LENGTH=327 | 201606	63235.9	60385.8	62821.5	54929	39993.6	39685.6	33856.7	43184.6	76538.7	67749.3	74372.3	57666.6	37202.2	35160.5	31156.6	43184.6	5	5	5	7	4	2	2	5			x
AT5G16050.1;AT5G16050.2	10	0	87.5537					---	---	30296	| general regulatory factor 5 | Chr5:5244008-5245402 REVERSE LENGTH=268 | 201606									0	0	0	0	0	0	0	0	0	0	0	0	0	0	0	0	x
AT1G29880.1	16	5	86.819	0.0288669	0.0118936	1.21666	0.665786	SN_H huile	SN_N controle neg	82628.3	| glycyl-tRNA synthetase / glycine-tRNA ligase | Chr1:10459662-10462781 REVERSE LENGTH=729 | 201606	114349	129018	112602	120140	140816	126572	169053	142825	138405	144751	133306	126128	130987	112140	155571	142825	2	2	1	1	0	0	0	0			x
AT3G46970.1	14	9	86.7984	5.65683e-08	3.52868e-06	3.51415	1	SN_N controle neg	SN_H huile	95558.6	| alpha-glucan phosphorylase 2 | Chr3:17301625-17306111 REVERSE LENGTH=841 | 201606	44064.1	49949.4	48867.9	52203.8	14439.9	13651	13547.8	13875.5	53333.9	56040.3	57853.1	54805.6	13432.1	12094.5	12467.4	13875.5	6	7	8	6	0	0	0	0
AT3G57610.1	14	6	86.785	0.0579797	0.0211752	1.15411	0.500938	SN_H huile	SN_N controle neg	53420.6	| adenylosuccinate synthase | Chr3:21334519-21336603 REVERSE LENGTH=490 | 201606	33562.6	33699.3	35111.2	32942.1	38062.3	44612.3	33736	39758.3	40623.2	37808.7	41567	34583.9	35405.7	39525.4	31045.5	39758.3	3	3	3	2	4	3	3	4		x
AT4G15210.1;AT4G15210.3;AT4G15210.4;AT4G15210.2	14	8	86.7658	0.955698	0.232873	1.01433	0.0502787	SN_H huile	SN_N controle neg	56290.7	| beta-amylase 5 | Chr4:8666734-8669357 REVERSE LENGTH=498 | 201606	42410.2	42331.4	36603.3	33821.7	48036.4	30706.1	38141.6	40506.7	51332.1	47493.3	43333.5	35507.4	44683.6	27204.9	35099.8	40506.7	4	5	3	0	4	3	3	6		x
AT5G02870.1;AT5G02870.2	13	1	86.6803	0.0659792	0.0234916	1.44939	0.470022	SN_H huile	SN_N controle neg	44836.1	| Ribosomal protein L4/L1 family | Chr5:657830-659526 FORWARD LENGTH=407 | 201606	8646.76	7805.71	7621.34	7068.45	13665.6	7171.79	13098.4	11201.4	10465.8	8757.55	9022.64	7420.73	12711.8	6354.02	12053.8	11201.4	1	1	1	1	1	1	1	1	x
ATCG00130.1	11	4	86.6273	0.479258	0.131575	1.0359	0.0982013	SN_N controle neg	SN_H huile	21114	| ATPase%2C F0 complex%2C subunit B/B'%2C bacterial/chloroplast | ChrC:11529-12798 REVERSE LENGTH=184 | 201606	80825.7	87508.3	77627.6	90433.8	82234	85197.6	74374	82930.6	97829	98179.1	91900.6	94940.9	76494.3	75483	68442.6	82930.6	4	5	5	5	5	5	5	5		x
AT1G54340.1;AT1G54340.2	15	4	86.5884	0.00124142	0.000917522	1.7277	0.99666	SN_H huile	SN_N controle neg	47576.4	| isocitrate dehydrogenase | Chr1:20283520-20286506 FORWARD LENGTH=416 | 201606	9237.22	11414.2	9018.39	8804.62	15877.3	13681.7	19363	17550	11180.4	12806	10676.6	9243.42	14769.1	12121.7	17818.8	17550	0	0	1	0	0	1	1	1			x
AT3G49120.1;AT3G49110.1	13	5	86.3608	0.00599305	0.00317352	1.38313	0.929756	SN_H huile	SN_N controle neg	39345.4	| peroxidase CB | Chr3:18207819-18210041 FORWARD LENGTH=353 | 201606	42312.8	46012.5	35138.3	40257.9	63694.9	53058.8	50176.6	59517.4	51214.1	51623.4	41599	42264.3	59249.2	47008.8	46175	59517.4	2	3	2	2	3	3	3	3			x
AT4G19410.1;AT4G19410.2	16	9	86.3082	0.000730565	0.000631191	1.19361	0.999282	SN_H huile	SN_N controle neg	43095	| Pectinacetylesterase family protein | Chr4:10582188-10584766 REVERSE LENGTH=391 | 201606	69281.1	70013	66377.5	64168.4	82504	78202	83865	77512.9	83855.7	78550.4	78582.1	67366.5	76745.5	69285	77176.8	77512.9	5	6	3	2	0	1	3	2			x
AT1G77510.1	14	4	86.2446	0.00478667	0.00263863	1.50096	0.949197	SN_H huile	SN_N controle neg	56649.7	| PDI-like 1-2 | Chr1:29126742-29129433 FORWARD LENGTH=508 | 201606	17075.9	22839.3	19821.5	20381.1	28374	35032.9	25207.5	31639.4	20668.2	25624.3	23466	21396.9	26393.6	31038.3	23197.2	31639.4	0	2	1	0	2	3	1	2			x
AT4G20890.1	9	1	85.9764	0.0187307	0.00823978	1.30147	0.758616	SN_N controle neg	SN_H huile	50342.4	| tubulin beta-9 chain | Chr4:11182218-11183840 FORWARD LENGTH=444 | 201606	6458.49	4713.98	6208.8	5179.01	4566.94	4546.67	4106.11	4114.76	7817.16	5288.81	7350.38	5437.13	4248.18	4028.23	3778.65	4114.76	1	1	1	1	0	0	0	0	x
AT3G23990.1	15	5	85.6228	0.000984276	0.000769401	1.35154	0.998228	SN_H huile	SN_N controle neg	61622.9	| heat shock protein 60 | Chr3:8669013-8672278 FORWARD LENGTH=577 | 201606	22751.1	20286.1	21892.9	19847.4	31405.7	28546.8	28654.9	25973.2	27537.3	22759.9	25918.2	20836.6	29213.6	25291.8	26369.7	25973.2	1	1	1	0	2	2	2	2			x
AT1G78370.1	11	6	85.5446	0.00301419	0.00179754	1.35737	0.976492	SN_H huile	SN_N controle neg	25120.5	| glutathione S-transferase TAU 20 | Chr1:29484428-29485204 REVERSE LENGTH=217 | 201606	132433	120078	126492	101367	167259	157150	173516	154115	160293	134721	149750	106419	155585	139231	159678	154115	4	5	4	5	4	4	6	4			x
AT3G57260.1;AT3G57260.2	10	9	85.4067	0.121409	0.0401132	1.31943	0.330211	SN_H huile	SN_N controle neg	37396	| beta-1%2C3-glucanase 2 | Chr3:21188709-21189822 REVERSE LENGTH=339 | 201606	65981.3	95011.3	72085.3	69354.2	86883.9	137264	96470.4	78418.4	79861.8	106597	85339.3	72810.7	80819.7	121612	88776.8	78418.4	0	7	0	0	7	8	6	6		x
AT3G19710.1	13	8	85.1677	2.76085e-05	6.10706e-05	1.96512	1	SN_H huile	SN_N controle neg	39417.9	| branched-chain aminotransferase4 | Chr3:6847202-6849429 REVERSE LENGTH=354 | 201606	32214	29292.4	29018.9	26700.1	52598.4	64862.8	57908.2	54992.6	38990.8	32864.4	34354.5	28030.8	48927.2	57466.8	53290	54992.6	2	0	3	0	4	0	4	0			x
AT1G50250.1;AT5G42270.1	13	3	85.1066	0.023735	0.0100582	1.34363	0.709192	SN_H huile	SN_N controle neg	76930.5	| FTSH protease 1 | Chr1:18614398-18616930 REVERSE LENGTH=716 | 201606	20178.4	16801.3	16817.6	15964	22137.9	18891	25331.6	27373.1	24423.3	18850.1	19909.7	16759.6	20592.8	16737	23311.4	27373.1	0	0	0	0	1	2	1	3			x
AT3G09630.1;AT3G09630.2	15	3	85.0451	0.00918387	0.00457573	1.31886	0.879944	SN_H huile	SN_N controle neg	44816.3	| Ribosomal protein L4/L1 family | Chr3:2953813-2955444 FORWARD LENGTH=406 | 201606	45087.5	43423.4	42891.6	38339.3	64360	47855.2	58285.5	53365.5	54572.6	48718.5	50778	40250	59867.9	42398.5	53637.2	53365.5	1	2	1	0	2	1	2	3			x
AT2G05990.1;AT2G05990.2	13	8	84.8698	0.0855368	0.0295117	1.5446	0.408909	SN_H huile	SN_N controle neg	41442	| NAD(P)-binding Rossmann-fold superfamily protein | Chr2:2322876-2324867 FORWARD LENGTH=390 | 201606	85362.9	77966.7	126915	114974	190953	200357	98509.2	136080	103321	87474.1	150251	120704	177625	177511	90653	136080	5	4	4	3	4	4	4	4		x
AT3G02090.1;AT3G02090.2	13	8	84.7361	0.000881485	0.000719715	1.30914	0.998716	SN_N controle neg	SN_H huile	59217.1	| Insulinase (Peptidase family M16) protein | Chr3:365624-368526 FORWARD LENGTH=531 | 201606	54723.9	62152.7	53264.4	50811.1	42093.5	42765.9	41382.9	42534.9	66236.1	69731.7	63057.9	53343.5	39155.5	37889.6	38082.6	42534.9	4	5	3	3	2	2	3	2			x
AT5G30510.1	12	7	84.6618	3.39824e-06	1.72583e-05	1.57396	1	SN_N controle neg	SN_H huile	45338.6	| ribosomal protein S1 | Chr5:11619262-11621223 REVERSE LENGTH=416 | 201606	61003.3	64145.5	64705.8	58430	40654	39714.8	39457	37918.9	73836.5	71967.5	76603	61342.1	37816.5	35186.4	36310.3	37918.9	6	5	5	4	4	4	5	4			x
AT5G20320.1;AT5G20320.2;AT5G20320.3	16	7	84.3585	0.0960078	0.0327619	1.14915	0.382383	SN_H huile	SN_N controle neg	193959	| dicer-like 4 | Chr5:6859571-6869068 REVERSE LENGTH=1702 | 201606	35612.4	33137.6	29252.3	29997.1	34117.8	32777.9	40336	39858.4	43104.1	37178.4	34630.9	31492.1	31736.5	29040.4	37119.2	39858.4	0	0	1	1	0	0	0	0		x
AT2G30860.1;AT2G30860.2	8	5	84.2858	0.000132768	0.000178778	1.63235	1	SN_N controle neg	SN_H huile	24145.9	| glutathione S-transferase PHI 9 | Chr2:13139132-13140057 FORWARD LENGTH=215 | 201606	134482	140951	140382	127030	89733.3	91103.2	77614.8	74102.1	162772	158139	166194	133361	83470.2	80715.2	71425	74102.1	5	6	6	7	4	4	3	4			x
ATCG01060.1	7	3	84.1372	0.972525	0.235868	1.06216	0.0501071	SN_N controle neg	SN_H huile	9551.75	| iron-sulfur cluster binding%3Belectron carriers%3B4 iron%2C 4 sulfur cluster binding protein | ChrC:117318-117563 REVERSE LENGTH=81 | 201606	37424	81441.3	29506.6	78891.9	45727.8	74124.8	41355.7	52754.7	45296.9	91372.3	34931.9	82823.7	42536.1	65672.7	38057.6	52754.7	3	3	3	3	3	1	2	3		x
AT1G43170.1;AT1G43170.2;AT1G43170.3;AT1G43170.5;AT1G43170.6;AT1G43170.7;AT1G43170.8;AT1G43170.9;AT1G43170.4	12	2	84.0421	0.041195	0.0160007	1.36899	0.582865	SN_H huile	SN_N controle neg	44844.3	| ribosomal protein 1 | Chr1:16266992-16268631 FORWARD LENGTH=389 | 201606	16884.5	19983.3	17146.4	15502.5	29183.3	18697.2	26557.9	20729.4	20436.5	22420.1	20299	16275.1	27146.4	16565.3	24439.9	20729.4	2	2	2	2	1	2	1	1	x
AT3G13930.1	16	3	83.6888	0.00486546	0.0026764	1.42766	0.947933	SN_H huile	SN_N controle neg	58924	| Dihydrolipoamide acetyltransferase%2C long form protein | Chr3:4596240-4600143 FORWARD LENGTH=539 | 201606	28094.2	25734.2	26994.9	26188.9	42118.4	37603	42595.3	30460.6	34004.4	28872.3	31958.4	27494.1	39178.7	33315.3	39198.4	30460.6	2	0	0	0	0	1	1	0			x
AT1G53830.1	14	4	83.5499	0.000176107	0.000219708	1.57244	0.999998	SN_N controle neg	SN_H huile	64686.1	| pectin methylesterase 2 | Chr1:20098562-20100745 FORWARD LENGTH=587 | 201606	16421.9	15437.5	15445.5	14003.6	10986.5	9386.93	9700.23	8915.84	19876.6	17320	18285.4	14701.5	10219.6	8316.59	8926.63	8915.84	1	1	0	1	0	0	0	0			x
AT5G09650.1	12	10	83.416	0.000815527	0.000680105	1.33353	0.998985	SN_H huile	SN_N controle neg	33665.2	| pyrophosphorylase 6 | Chr5:2991331-2993117 REVERSE LENGTH=300 | 201606	154667	147312	152882	147109	186728	224748	186823	204449	187204	165275	180992	154440	173695	199121	171924	204449	9	8	9	8	11	9	10	10			x
AT4G08390.1;AT4G08390.2;AT4G08390.3;AT4G08390.5;AT4G08390.4;AT2G18140.1	14	6	82.3796	0.012715	0.00591022	1.34055	0.830223	SN_N controle neg	SN_H huile	40521.4	| stromal ascorbate peroxidase | Chr4:5314999-5317071 FORWARD LENGTH=372 | 201606	12610	17554.4	14618.6	16558.4	10406.8	11147.2	12123.9	12080.6	15262.7	19695	17306.5	17383.7	9680.48	9876.1	11157	12080.6	1	4	3	2	0	0	0	0			x
AT1G78830.1	11	6	82.1508	0.000982184	0.000769401	1.28034	0.998239	SN_H huile	SN_N controle neg	51027.4	| Curculin-like (mannose-binding) lectin family protein | Chr1:29637141-29638508 REVERSE LENGTH=455 | 201606	38067.9	41845.5	40589.8	40713	46256	53432.9	53649.4	53072.9	46076.2	46948.2	48052.9	42742.1	43027.5	47340.2	49370.8	53072.9	0	5	3	1	3	3	3	4			x
AT3G24503.1	14	4	81.7572	0.00928051	0.00461651	1.63319	0.878501	SN_H huile	SN_N controle neg	54816.6	| aldehyde dehydrogenase 2C4 | Chr3:8919732-8923029 REVERSE LENGTH=501 | 201606	9610.15	12350.2	14279.7	12427.9	19794.1	23798.5	20999.1	14892	11631.8	13856.1	16905.2	13047.2	18412.5	21084.8	19324.5	14892	2	3	2	1	4	3	3	3			x
AT5G24780.1;AT5G24780.2	8	3	81.5038	0.0618847	0.0222625	1.41188	0.485322	SN_H huile	SN_N controle neg	30375.6	| vegetative storage protein 1 | Chr5:8507783-8508889 REVERSE LENGTH=270 | 201606	25081.3	17392.9	20031.2	15860	34484.7	20440.4	29762.9	25954.8	30357.6	19513.8	23714.2	16650.4	32077.8	18109.7	27389.3	25954.8	1	0	1	0	2	1	1	2		x
AT3G12915.2	15	1	81.4793	0.00141516	0.00101413	2.77601	0.995339	SN_N controle neg	SN_H huile	88571.6	| Ribosomal protein S5/Elongation factor G/III/V family protein | Chr3:4112834-4115708 FORWARD LENGTH=788 | 201606	16516.9	18075.7	9258.24	16478.6	5467.11	6685.24	4232.46	5347.65	19991.6	20279.9	10960.5	17299.9	5085.52	5922.96	3894.92	5347.65	1	0	0	0	0	0	0	0	x
AT1G48600.1;AT1G48600.2	13	5	81.3546	2.09148e-06	1.44961e-05	2.51074	1	SN_N controle neg	SN_H huile	54588.5	| S-adenosyl-L-methionine-dependent methyltransferases superfamily protein | Chr1:17966448-17969077 FORWARD LENGTH=475 | 201606	26983.3	28611.6	28263.1	26506.7	11501.6	9457.46	11526	11472	32659.7	32100.5	33459.7	27827.8	10698.9	8379.07	10606.8	11472	3	4	5	4	0	0	0	0
AT3G48420.1	11	6	81.2971	0.0529032	0.0196432	1.12542	0.52294	SN_N controle neg	SN_H huile	34701.8	| Haloacid dehalogenase-like hydrolase (HAD) superfamily protein | Chr3:17929743-17931551 FORWARD LENGTH=319 | 201606	109449	116387	109288	124992	95272.4	107002	95996.6	110568	132474	130579	129382	131222	88622.7	94801	88340.9	110568	3	5	4	2	4	4	3	5		x
AT5G11420.1;AT5G25460.1	10	6	81.2435	0.00444953	0.00248708	1.1851	0.954583	SN_H huile	SN_N controle neg	39925.8	| transmembrane protein%2C putative (Protein of unknown function%2C DUF642) | Chr5:3644655-3646991 FORWARD LENGTH=366 | 201606	70834.1	71169.8	65252.3	67454.3	79969.6	89278.3	78875.2	77436.3	85735.4	79848.3	77250	70816.1	74388	79098.3	72584.9	77436.3	3	3	3	3	3	3	3	3			x
AT4G26530.1;AT4G26530.2;AT4G26530.3	9	4	80.8884	0.864727	0.215075	1.01356	0.05263	SN_H huile	SN_N controle neg	38578.8	| Aldolase superfamily protein | Chr4:13391566-13392937 FORWARD LENGTH=358 | 201606	96745.3	90907.9	93100	100096	82092.4	100444	100821	102657	117098	101993	110218	105085	76362.6	88991.3	92780.7	102657	4	2	4	4	4	4	4	4		x
AT5G14200.1;AT5G14200.3;AT5G14200.2	11	4	80.6842	0.059707	0.0215786	1.30757	0.493899	SN_H huile	SN_N controle neg	44333.1	| isopropylmalate dehydrogenase 1 | Chr5:4576220-4578111 FORWARD LENGTH=409 | 201606	35437	29829.2	33544.2	27914.9	31712.4	38735.6	47108.8	48145	42891.8	33466.6	39711.9	29306.2	29498.9	34318.8	43351.8	48145	3	4	4	3	3	3	4	3		x
AT2G34420.1;AT2G34430.1	7	2	80.5551	0.00931268	0.00462166	1.71274	0.878022	SN_H huile	SN_N controle neg	28111	| photosystem II light harvesting complex protein B1B2 | Chr2:14522716-14523513 REVERSE LENGTH=265 | 201606	13836	9943.87	10064.1	10720.2	24697.3	17183	20177.1	14269.7	16746.7	11156.4	11914.5	11254.5	22973.5	15223.7	18568	14269.7	0	0	0	0	1	1	0	0	x
AT5G14780.1;AT5G14780.2;AT5G14780.3	13	7	80.5331	0.00202813	0.00133171	1.23909	0.989296	SN_N controle neg	SN_H huile	42694.8	| formate dehydrogenase | Chr5:4777043-4779190 FORWARD LENGTH=384 | 201606	115724	129953	116715	129100	93788.9	103003	95506.4	104357	140069	145800	138175	135534	87242.8	91257.8	87889.7	104357	5	5	6	7	4	5	2	3			x
AT5G16710.1	12	8	80.1105	0.0694151	0.0245746	1.08314	0.457947	SN_H huile	SN_N controle neg	28742	| dehydroascorbate reductase 1 | Chr5:5483312-5484926 FORWARD LENGTH=258 | 201606	46112.1	48128.8	49267.5	47525.1	48096.3	54117.3	49643.8	55058.3	55812.6	53997.7	58326.2	49893.6	44739.4	47946.6	45684.6	55058.3	4	4	4	4	4	3	0	3		x
AT3G53870.1	11	1	80.0471	0.00093589	0.000746547	1.55069	0.998468	SN_N controle neg	SN_H huile	27520.1	| Ribosomal protein S3 family protein | Chr3:19951547-19952782 FORWARD LENGTH=249 | 201606	8622.06	8465.15	8287	6590.99	5526.38	4768.56	4927.78	5390.79	10435.9	9497.41	9810.7	6919.47	5140.66	4224.82	4534.79	5390.79	1	1	1	1	0	0	0	1	x
ATCG00780.1	9	6	79.4877	1.21681e-06	1.33077e-05	1.60336	1	SN_H huile	SN_N controle neg	13695.8	| ribosomal protein L14 | ChrC:80696-81064 REVERSE LENGTH=122 | 201606	53488.8	51049.7	53898.9	50994.6	88875.1	82753.6	81973.3	82193.9	64741.2	57274.8	63809.1	53536.1	82671.9	73317.7	75435.9	82193.9	4	4	3	4	5	3	5	4			x
AT5G02790.1	12	5	79.1584	0.00225501	0.00145316	1.33765	0.986621	SN_H huile	SN_N controle neg	27204.2	| Glutathione S-transferase family protein | Chr5:632877-634858 FORWARD LENGTH=235 | 201606	41120.8	44231.3	43609	40884.2	62902.3	53546.7	60591.1	50153.2	49771.4	49625	51627.2	42921.8	58511.9	47441.1	55759	50153.2	0	2	3	3	2	4	4	5			x
AT4G33090.1	16	6	78.711	0.180445	0.0562236	1.06786	0.248974	SN_H huile	SN_N controle neg	98806.4	| aminopeptidase M1 | Chr4:15965915-15970418 REVERSE LENGTH=879 | 201606	29613.4	31213.3	27319.9	31671.3	30309.4	30587.7	33812.8	33238.3	35843.2	35019.5	32343.1	33249.7	28193.9	27099.9	31116.2	33238.3	0	0	0	0	1	1	2	3		x
AT4G10340.1	10	8	78.2989	0.000275196	0.000310987	1.64455	0.999984	SN_N controle neg	SN_H huile	30213.8	| light harvesting complex of photosystem II 5 | Chr4:6408200-6409496 FORWARD LENGTH=280 | 201606	51440.5	49043.4	46222.1	51267.8	31826.6	31749.7	24899.2	31906.4	62262	55023.8	54720.8	53822.9	29605.2	28129.5	22913.5	31906.4	5	4	5	4	1	2	0	2			x
AT1G78820.1	11	2	78.025	1.48241e-05	4.13869e-05	2.14698	1	SN_N controle neg	SN_H huile	51278.9	| D-mannose binding lectin protein with Apple-like carbohydrate-binding domain-containing protein | Chr1:29634401-29635768 REVERSE LENGTH=455 | 201606	12648.3	11899.8	12927.7	10775	5833.53	4994.44	5499.65	6146.17	15309.1	13350.9	15304.6	11312	5426.37	4424.95	5061.05	6146.17	1	1	1	0	0	0	1	0	x
AT3G61440.1;AT3G61440.4;AT3G61440.2;AT3G61440.3	12	5	77.674	0.000178523	0.000220405	1.25109	0.999998	SN_N controle neg	SN_H huile	40155.5	| cysteine synthase C1 | Chr3:22735885-22737792 FORWARD LENGTH=368 | 201606	41474.1	42974.4	45997	45038.8	34963.8	36261.7	35205	33834.6	50198.9	48214.7	54454.2	47283.5	32523.5	32126.9	32397.4	33834.6	3	3	3	3	2	2	2	3			x
AT1G11840.1;AT1G11840.2;AT1G11840.3;AT1G11840.4;AT1G11840.6;AT1G11840.5	10	6	77.5438	0.00284843	0.00171178	1.20555	0.978829	SN_H huile	SN_N controle neg	31985.5	| glyoxalase/bleomycin resistance protein/dioxygenase superfamily protein | Chr1:3996045-3997518 FORWARD LENGTH=283 | 201606	112746	119226	113575	114928	143359	147538	125046	139183	136464	133765	134458	120655	133353	130715	115074	139183	2	2	2	3	3	2	3	3			x
AT4G34050.1;AT4G34050.3;AT4G34050.2	10	6	77.3694	0.369636	0.105417	1.15919	0.130408	SN_N controle neg	SN_H huile	29269.3	| S-adenosyl-L-methionine-dependent methyltransferases superfamily protein | Chr4:16310844-16311973 FORWARD LENGTH=259 | 201606	231457	283845	281264	306088	284365	253066	131908	281887	280148	318457	332979	321343	264517	224210	121388	281887	0	2	3	0	5	3	3	3		x
AT4G26970.1	16	5	77.2061	0.211132	0.064245	1.1794	0.219619	SN_N controle neg	SN_H huile	109051	| aconitase 2 | Chr4:13543077-13548427 FORWARD LENGTH=995 | 201606	46050.4	44586.7	49413.7	46903.5	38442.4	55211.6	28594.1	36268.9	55737.9	50023.7	58499.2	49241.2	35759.2	48916.1	26313.8	36268.9	1	3	0	1	0	0	0	1		x
AT3G62030.1;AT3G62030.2;AT3G62030.3	12	11	77.091	9.74192e-05	0.000144689	1.5882	1	SN_N controle neg	SN_H huile	28550.4	| rotamase CYP 4 | Chr3:22973708-22975139 FORWARD LENGTH=260 | 201606	207912	214679	230619	199526	122466	141533	127768	145154	251650	240857	273022	209470	113918	125395	117578	145154	8	10	8	8	5	6	5	4			x
AT1G27680.1	12	3	76.8164	0.0298499	0.0122501	1.3912	0.658171	SN_N controle neg	SN_H huile	57983.1	| ADPGLC-PPase large subunit | Chr1:9631630-9634450 FORWARD LENGTH=518 | 201606	7605.46	8454.38	7115.42	5643.83	5421.34	6159.11	4876.66	4258.21	9205.41	9485.32	8423.7	5925.11	5042.95	5456.82	4487.74	4258.21	0	0	0	0	0	0	1	1			x
AT2G17360.1;AT5G07090.1;AT5G07090.2;AT5G07090.3;AT5G58420.1;AT2G17360.2	10	4	76.6729	5.09941e-06	2.30505e-05	2.04468	1	SN_N controle neg	SN_H huile	29917	| Ribosomal protein S4 (RPS4A) family protein | Chr2:7546598-7548138 FORWARD LENGTH=261 | 201606	56292.1	59162.4	55339.8	53561.3	26585.5	25542	26640.5	30958.6	68134.3	66376.8	65515	56230.7	24729.9	22629.5	24515.9	30958.6	5	3	4	4	2	0	3	3
AT2G30970.1;AT2G30970.2	11	2	76.373	0.0010614	0.000818463	2.10221	0.997809	SN_N controle neg	SN_H huile	48100	| aspartate aminotransferase 1 | Chr2:13179012-13181686 FORWARD LENGTH=430 | 201606	9269.32	9763.9	9725.13	10034.5	5376	4495.46	3132.21	5449.71	11219.3	10954.5	11513.3	10534.6	5000.77	3982.87	2882.41	5449.71	1	1	2	2	1	0	0	0	x
AT1G20010.1	10	1	76.2012	0.00148584	0.00105324	1.7962	0.994747	SN_N controle neg	SN_H huile	50912.9	| tubulin beta-5 chain | Chr1:6938033-6940481 REVERSE LENGTH=449 | 201606	6982.32	9033.59	9041.71	8632.16	5907.14	3971.47	4676.9	4200.65	8451.18	10135.2	10704.2	9062.38	5494.84	3518.62	4303.91	4200.65	1	1	1	1	0	0	0	0	x
AT2G37660.1	10	6	76.1162	0.000596325	0.000545428	1.19984	0.999635	SN_N controle neg	SN_H huile	34993.9	| NAD(P)-binding Rossmann-fold superfamily protein | Chr2:15795481-15796977 REVERSE LENGTH=325 | 201606	181752	203469	187198	196575	156937	160695	158028	165251	219987	228280	221617	206372	145984	142372	145425	165251	5	5	5	5	8	6	4	5			x
AT5G63570.1;AT5G63570.2	10	3	76.0963	0.10963	0.0368459	1.23625	0.352577	SN_H huile	SN_N controle neg	50769.1	| glutamate-1-semialdehyde-2%2C1-aminomutase | Chr5:25451957-25453620 FORWARD LENGTH=474 | 201606	66571.4	85023	52962.5	84229.4	88413.6	91596	78993.1	98009.3	80576	95390.9	62700.6	88427.3	82242.6	81151.8	72693.4	98009.3	2	2	3	2	2	2	2	2		x
AT3G52300.1;AT3G52300.2	11	6	76.032	0.0852094	0.0294313	1.09487	0.409798	SN_N controle neg	SN_H huile	19586.1	| ATP synthase D chain | Chr3:19396689-19398119 FORWARD LENGTH=168 | 201606	37993.9	35824.5	32139.2	33082.1	33333.8	30403.8	30995.7	32258.2	45986.6	40193	38048.5	34730.8	31007.2	26937	28523.8	32258.2	4	4	4	3	2	3	3	2		x
AT2G44120.1;AT2G44120.2;AT3G13580.1;AT3G13580.2;AT3G13580.3;AT3G13580.4;AT3G13580.5;AT3G13580.6;AT3G13580.7;AT3G13580.8;AT3G13580.9	11	2	76.029	0.480763	0.131764	1.05694	0.0978516	SN_N controle neg	SN_H huile	27996.9	| Ribosomal protein L30/L7 family protein | Chr2:18249227-18250402 REVERSE LENGTH=242 | 201606	23952.4	25242.8	20191	22910.4	24869.6	18631	22221.2	21602.3	28991.2	28321	23903.4	24052.2	23133.8	16506.6	20449.1	21602.3	0	1	0	0	0	0	0	1	x
AT5G20290.1	10	6	75.8374	0.0848002	0.0293224	1.21492	0.410914	SN_H huile	SN_N controle neg	25107.7	| Ribosomal protein S8e family protein | Chr5:6851695-6853012 REVERSE LENGTH=222 | 201606	39944.8	42391.7	43250	39289.5	59633.1	39515	52653.8	48508.6	48348	47561	51202.2	41247.7	55470.9	35009.3	48454.6	48508.6	5	5	6	5	6	6	6	6		x
AT1G80380.2;AT1G80380.4;AT1G80380.3;AT1G80380.8;AT1G80380.1;AT1G80380.5;AT1G80380.6;AT1G80380.7	11	9	75.8062	1.48618e-05	4.13869e-05	1.57096	1	SN_N controle neg	SN_H huile	51531.2	| P-loop containing nucleoside triphosphate hydrolases superfamily protein | Chr1:30217332-30219784 FORWARD LENGTH=456 | 201606	80089.8	81829.9	78151.4	84704	52941.3	55711.5	48649.9	49434.4	96938.2	91808.4	92520.8	88925.6	49246.1	49359	44770	49434.4	7	7	8	7	5	6	5	3			x
AT1G29910.1;AT1G29920.1;AT1G29930.1	8	1	75.5269	0.479158	0.131575	1.1608	0.0982245	SN_N controle neg	SN_H huile	28284.2	| chlorophyll A/B binding protein 3 | Chr1:10472443-10473246 REVERSE LENGTH=267 | 201606	7240.33	6450.1	4255.77	4098.63	4932.95	4976.89	3524.84	5556.36	8763.47	7236.63	5038.26	4302.9	4588.65	4409.4	3243.73	5556.36	0	0	0	0	0	0	0	0	x
AT4G13930.1	11	4	75.3551	0.00180147	0.00121617	1.47124	0.991753	SN_N controle neg	SN_H huile	52174.2	| serine hydroxymethyltransferase 4 | Chr4:8048013-8050021 REVERSE LENGTH=471 | 201606	31836.5	29863.2	34812.8	26227.5	21637.9	20092.8	18927.5	22768.3	38534	33504.8	41213.7	27534.6	20127.6	17801.7	17418	22768.3	3	4	3	3	3	4	2	3			x
AT1G15820.1	9	7	75.2625	0.861835	0.214527	1.10311	0.0527453	SN_N controle neg	SN_H huile	27522.6	| light harvesting complex photosystem II subunit 6 | Chr1:5446685-5447676 REVERSE LENGTH=258 | 201606	32339.4	16657.5	15446	13269.5	17675.2	17732.5	15977.8	19063	39142.6	18688.7	18286.1	13930.9	16441.5	15710.6	14703.6	19063	4	1	1	1	2	0	1	1		x
AT5G24770.1;AT5G24770.2	8	3	75.0786	0.144535	0.0466664	1.48006	0.293292	SN_H huile	SN_N controle neg	30013.4	| vegetative storage protein 2 | Chr5:8500713-8501844 REVERSE LENGTH=265 | 201606	51048.1	34648	37153.1	27489.4	83729.3	35589	47412.4	55779.9	61787.1	38873.1	43984.3	28859.5	77885.3	31531	43631.3	55779.9	2	2	2	2	4	2	2	2		x
AT4G32260.1	9	5	75.0228	0.0565229	0.0206953	1.19505	0.507044	SN_H huile	SN_N controle neg	23917.8	| ATPase%2C F0 complex%2C subunit B/B'%2C bacterial/chloroplast | Chr4:15573859-15574586 REVERSE LENGTH=219 | 201606	102388	103972	83896	104785	103717	127726	111397	129253	123928	116650	99321.7	110007	96478.2	113162	102513	129253	5	4	4	4	3	4	2	4		x
AT1G72370.1;AT1G72370.2	11	6	74.9478	0.845147	0.211047	1.01157	0.0534612	SN_N controle neg	SN_H huile	32519.6	| 40s ribosomal protein SA | Chr1:27243148-27244842 REVERSE LENGTH=298 | 201606	70202.1	69460.6	65886	59052.7	69870.7	58431.3	70186.4	63087.2	84970.5	77930.7	78000.3	61995.8	64993.9	51768.7	64589	63087.2	5	2	4	2	4	1	3	2		x
AT2G47390.1	14	10	74.8167	9.35804e-05	0.000141686	1.25758	1	SN_H huile	SN_N controle neg	106951	| Prolyl oligopeptidase family protein | Chr2:19442278-19446253 REVERSE LENGTH=961 | 201606	222749	212221	212661	227785	263300	284649	271499	281459	269608	238099	251762	239137	244923	252192	249847	281459	4	4	3	2	0	0	0	5			x
AT1G75780.1	10	0	74.4329					---	---	50787.8	| tubulin beta-1 chain | Chr1:28451378-28453602 REVERSE LENGTH=447 | 201606									0	0	0	0	0	0	0	0	0	0	0	0	0	0	0	0	x
AT1G54220.1;AT1G54220.2	14	5	74.1398	0.001937	0.00129251	1.37792	0.990311	SN_H huile	SN_N controle neg	58923.8	| Dihydrolipoamide acetyltransferase%2C long form protein | Chr1:20246460-20250208 REVERSE LENGTH=539 | 201606	17486.1	18815.2	16621.8	18983	26992.9	24033.8	26507.5	21546.7	21164.6	21109.6	19678	19929.1	25108.8	21293.4	24393.5	21546.7	0	2	0	0	0	0	2	0			x
AT4G35250.1	11	5	74.1318	4.28586e-07	8.82733e-06	2.92459	1	SN_N controle neg	SN_H huile	44179.6	| NAD(P)-binding Rossmann-fold superfamily protein | Chr4:16771401-16773269 REVERSE LENGTH=395 | 201606	37714.7	41818.3	38496.8	41809.5	12921.7	12733.4	14034.8	14963.6	45648.7	46917.6	45575	43893.3	12019.8	11281.5	12915.5	14963.6	5	5	6	4	0	0	0	0
AT2G21660.1;AT2G21660.2	8	5	73.9948	0.537356	0.144856	1.03702	0.0860902	SN_H huile	SN_N controle neg	16946.8	| cold%2C circadian rhythm%2C and rna binding 2 | Chr2:9265477-9266316 REVERSE LENGTH=176 | 201606	83138.7	81417	79213.1	72097.1	72420.2	88105.1	85732.1	81301.5	100628	91345.1	93777.8	75690.4	67365.5	78058.9	78894.9	81301.5	2	3	3	2	1	1	1	3		x
AT3G28220.1	13	8	73.9886	0.728635	0.187198	1.03232	0.0610408	SN_N controle neg	SN_H huile	43058	| TRAF-like family protein | Chr3:10524420-10526497 FORWARD LENGTH=370 | 201606	73463	87315	83181.2	98334.1	70152.8	77501.2	98682.8	85241.6	88917.3	97962.3	98475.4	103235	65256.3	68664.1	90812.8	85241.6	3	1	2	0	3	2	4	4		x
AT3G52960.1	10	8	73.9666	0.444782	0.123421	1.02767	0.106809	SN_H huile	SN_N controle neg	24798.4	| Thioredoxin superfamily protein | Chr3:19639699-19640403 FORWARD LENGTH=234 | 201606	156629	154173	150581	139448	159936	160403	148214	148902	189579	172973	178268	146397	148773	142113	136394	148902	6	6	8	6	5	6	6	9		x
AT1G29670.1;AT1G29670.2	9	5	73.6123	0.000118355	0.000165536	1.66297	1	SN_H huile	SN_N controle neg	40442.2	| GDSL-like Lipase/Acylhydrolase superfamily protein | Chr1:10375843-10377717 FORWARD LENGTH=363 | 201606	36818	29813.4	34419.2	32263.2	50024.6	59356.5	55598.6	56716.9	44563.4	33448.8	40747.8	33871.1	46533	52588.4	51164.6	56716.9	6	5	0	3	8	7	7	6			x
AT5G03350.1	11	8	73.4611	0.000647741	0.000572315	1.6271	0.999516	SN_H huile	SN_N controle neg	30219.4	| Legume lectin family protein | Chr5:815804-816628 REVERSE LENGTH=274 | 201606	45098.3	47868	52507.7	42736.7	82894.6	84953.8	65459.8	72928.8	54585.6	53705	62162.1	44866.6	77108.8	75267	60239.4	72928.8	4	3	4	1	5	5	4	5			x
AT1G12840.1	13	9	73.4424	0.0103599	0.00495415	1.17559	0.862704	SN_N controle neg	SN_H huile	42904.5	| vacuolar ATP synthase subunit C (VATC) / V-ATPase C subunit / vacuolar proton pump C subunit (DET3) | Chr1:4375584-4378220 FORWARD LENGTH=375 | 201606	45748.7	46994.1	44429.5	43082.2	37282.9	42089.8	34759.4	39199	55372.9	52724.7	52598.6	45229.4	34680.7	37290.5	31987.3	39199	4	7	5	4	4	5	3	4			x
AT3G18080.1;AT1G02850.3;AT1G45191.1;AT1G45191.2;AT1G45191.3;AT1G45191.5;AT1G45191.6;AT1G60270.1;AT1G60270.2;AT3G62740.1;AT3G62740.2;AT3G62750.1;AT3G62750.2;AT3G62750.3;AT3G62750.4;AT3G62750.5;AT3G62750.6;AT3G62750.7;AT3G62750.8;AT4G22100.1;AT5G24540.1;AT5G24540.2;AT5G24550.1	12	3	73.2458	0.0704484	0.0248558	1.24493	0.454441	SN_N controle neg	SN_H huile	59154.7	| B-S glucosidase 44 | Chr3:6191586-6194124 FORWARD LENGTH=512 | 201606	4599.85	5429.51	3737.57	4056.34	3639.78	3940.4	3666.5	3070.03	5567.51	6091.59	4424.78	4258.5	3385.73	3491.1	3374.09	3070.03	0	4	0	0	0	0	0	0		x
ATCG00800.1	12	10	72.8848	0.000246547	0.000286929	1.36892	0.99999	SN_N controle neg	SN_H huile	25359.6	| structural constituent of ribosome | ChrC:82826-83482 REVERSE LENGTH=218 | 201606	56910.2	48793.6	51213	53514.2	41187.4	38033.8	37379.8	37120	68882.3	54743.5	60629.3	56181.3	38312.6	33697	34398.7	37120	5	5	7	8	4	2	2	2			x
AT1G47128.1	11	3	72.84	1.09338e-05	3.4576e-05	1.3916	1	SN_H huile	SN_N controle neg	52164	| Granulin repeat cysteine protease family protein | Chr1:17283139-17285609 REVERSE LENGTH=462 | 201606	28198.6	28320.6	25858.6	26886	37374.7	37591.8	37671.3	39414.1	34130.7	31774.1	30613.1	28225.9	34766	33305.4	34667	39414.1	1	2	2	2	2	2	2	2			x
AT3G44860.1	11	6	72.7592	0.00157723	0.00109806	1.1851	0.993936	SN_N controle neg	SN_H huile	38743.2	| farnesoic acid carboxyl-O-methyltransferase | Chr3:16379689-16380939 FORWARD LENGTH=348 | 201606	62605.3	57684.2	60733	56468.9	50646.8	47666.5	52514.8	49570.2	75775.6	64718.3	71899.8	59283.2	47111.8	42231.3	48326.8	49570.2	2	4	4	2	1	0	2	2			x
AT3G52990.1;AT3G52990.2	12	1	72.3872	0.00416146	0.00236851	1.54577	0.959141	SN_N controle neg	SN_H huile	57951.6	| Pyruvate kinase family protein | Chr3:19649046-19652237 FORWARD LENGTH=527 | 201606	2562.49	2229.93	2504.74	2430.64	1184.78	1783.49	1565.92	1758.98	3101.56	2501.85	2965.28	2551.77	1102.08	1580.13	1441.04	1758.98	0	0	0	1	0	0	0	0	x
AT1G64200.1;AT1G64200.2;AT1G64200.3	12	4	72.1583	0.0164322	0.00737427	1.26076	0.784208	SN_H huile	SN_N controle neg	27370.3	| vacuolar H+-ATPase subunit E isoform 3 | Chr1:23828537-23830002 REVERSE LENGTH=237 | 201606	27716.3	31528.1	29656	32292.9	32015.5	38879.1	39502.3	42398.2	33546.9	35372.6	35108.8	33902.3	29780.9	34445.9	36352	42398.2	0	1	0	1	0	0	1	1			x
AT1G78850.1;AT1G78860.1	12	6	72.047	0.000263633	0.000302301	1.81326	0.999987	SN_H huile	SN_N controle neg	49849.8	| D-mannose binding lectin protein with Apple-like carbohydrate-binding domain-containing protein | Chr1:29642072-29643397 REVERSE LENGTH=441 | 201606	31082.6	32576.1	28609.1	31630.2	46064.8	54577	59666.1	64351.4	37621.4	36548.4	33869.4	33206.6	42849.6	48353.8	54907.7	64351.4	0	0	0	0	3	4	3	4			x
AT3G06050.1;AT3G06050.2	10	6	71.6205	0.00516465	0.00280633	1.21595	0.943118	SN_N controle neg	SN_H huile	21559.5	| peroxiredoxin IIF | Chr3:1826311-1827809 REVERSE LENGTH=201 | 201606	49843.7	50620.5	49323.1	45603.2	38767.7	43151.3	36407.7	42362.6	60329.3	56793.2	58392	47876	36061.9	38230.9	33504.2	42362.6	2	5	3	4	3	3	2	3			x
AT4G27520.1	9	6	71.5721	1.73117e-06	1.44961e-05	3.71839	1	SN_H huile	SN_N controle neg	35178.3	| early nodulin-like protein 2 | Chr4:13750668-13751819 REVERSE LENGTH=349 | 201606	25970	25513.9	24598.3	20967.5	77351.7	99056.9	91926.2	92534.3	31433.3	28625.1	29121.2	22012.5	71952.8	87762	84595.1	92534.3	1	1	1	1	4	4	7	5
AT1G58380.1;AT1G58684.1;AT1G58983.1;AT1G59359.1;AT3G57490.1	8	2	71.5482	0.01434	0.00656768	1.21648	0.809354	SN_N controle neg	SN_H huile	30969.5	| Ribosomal protein S5 family protein | Chr1:21689115-21690085 FORWARD LENGTH=284 | 201606	27942.4	27381.2	26570.5	23256.6	23668.3	21211.6	22021.1	19537.1	33820.6	30720.1	31455.9	24415.6	22016.3	18793	20264.9	19537.1	3	2	3	2	2	0	1	1	x
AT3G25920.1	9	8	71.4054	0.145155	0.0468013	1.12106	0.292407	SN_H huile	SN_N controle neg	29878.4	| ribosomal protein L15 | Chr3:9491268-9492558 REVERSE LENGTH=277 | 201606	48663.8	47016.4	47491.2	46249.3	55298.3	44119.2	59562.2	53372.9	58901.2	52749.6	56223.2	48554.3	51438.6	39088.6	54812.1	53372.9	3	3	4	2	2	1	2	3		x
AT3G19480.1	12	4	71.3546	0.0879535	0.0302785	1.4219	0.402465	SN_H huile	SN_N controle neg	62407.3	| D-3-phosphoglycerate dehydrogenase | Chr3:6752590-6754650 FORWARD LENGTH=588 | 201606	21835.8	16351.3	33311.1	32206.3	33830.6	45952.6	31610.4	36064.3	26429.4	18345.2	39435.9	33811.4	31469.3	40712.9	29089.5	36064.3	0	0	3	0	0	0	0	1		x
AT3G17240.1;AT3G17240.3;AT3G17240.2	10	1	71.1624	0.414933	0.116276	1.11788	0.115297	SN_H huile	SN_N controle neg	54271.3	| lipoamide dehydrogenase 2 | Chr3:5890278-5892166 REVERSE LENGTH=507 | 201606	2771.1	3376.73	2944.8	2924.03	4217.87	3650.96	2768.7	2795.7	3354.06	3788.5	3486.25	3069.76	3923.47	3234.66	2547.9	2795.7	0	0	0	0	1	1	0	0	x
AT5G23060.1;AT5G23060.2	10	6	70.7589	6.03667e-05	0.000106323	1.58616	1	SN_N controle neg	SN_H huile	41399.5	| calcium sensing receptor | Chr5:7736760-7738412 REVERSE LENGTH=387 | 201606	24046.5	24668.8	21332.6	25179.8	15964.5	15424.5	14135.2	14512.5	29105.2	27677	25254.9	26434.8	14850.3	13665.7	13007.9	14512.5	3	2	3	2	0	0	0	0			x
AT1G32990.1	10	5	70.7435	0.0095527	0.00470686	1.1683	0.874464	SN_H huile	SN_N controle neg	23319.3	| plastid ribosomal protein l11 | Chr1:11955827-11957139 FORWARD LENGTH=222 | 201606	66147.9	68024.9	65394.2	61710.2	77061.5	69998.5	74990.2	83199.4	80063.4	76319.9	77418	64785.8	71682.9	62017	69009.7	83199.4	4	3	3	3	3	4	5	4			x
AT3G20390.1;AT3G20390.2	8	6	70.1934	8.9351e-05	0.000136939	1.41872	1	SN_H huile	SN_N controle neg	19929.9	| endoribonuclease L-PSP family protein | Chr3:7110227-7111695 REVERSE LENGTH=187 | 201606	73244.5	75906.3	72704.4	66781.8	96232.9	99587.4	106323	107352	88652.9	85162.4	86072.3	70110.1	89516.2	88232	97843.8	107352	5	5	4	4	6	4	4	4			x
AT1G26570.1	13	6	70.0975	0.0046814	0.00259344	1.51863	0.950884	SN_H huile	SN_N controle neg	53599.3	| UDP-glucose dehydrogenase 1 | Chr1:9182801-9184246 FORWARD LENGTH=481 | 201606	70091.7	52564.7	74043.1	76694.5	91651	113480	107133	102920	84836.9	58974.5	87657.1	80516.9	85254.1	100540	98589.5	102920	0	1	2	1	0	0	0	1			x
AT1G23820.1;AT1G23820.2	10	3	69.5376	0.0282026	0.0116576	1.23979	0.671051	SN_H huile	SN_N controle neg	37009.8	| spermidine synthase | Chr1:8420410-8422724 FORWARD LENGTH=334 | 201606	20023.7	23151.3	23054.4	24950.2	24488.1	29052.2	27201.1	32302.5	24236	25974.4	27293.3	26193.7	22778.9	25739.6	25031.8	32302.5	0	0	0	1	1	1	2	3			x
AT4G09320.1	9	7	69.5082	0.0221368	0.0094322	1.18113	0.724127	SN_H huile	SN_N controle neg	16557	| nucleoside diphosphate kinase | Chr4:5923484-5924366 FORWARD LENGTH=149 | 201606	66545	65117.2	61653.4	60976	70995.7	80178	82238.8	66937.7	80544	73057.7	72989.4	64014.9	66040.4	71035.7	75680.3	66937.7	3	5	4	3	2	2	7	6			x
AT1G52570.1;AT1G52570.2;AT1G52570.3	12	5	69.2778	0.244081	0.0730592	1.05213	0.194118	SN_H huile	SN_N controle neg	92225.5	| phospholipase D alpha 2 | Chr1:19583940-19586551 REVERSE LENGTH=810 | 201606	56542.6	51526	52514.2	48118.5	56836.5	53986.6	56909.3	51848.3	68437.4	57809.2	62169.8	50516.7	52869.5	47830.8	52370.7	51848.3	0	2	1	0	0	0	0	0		x
AT3G05900.1;AT3G05900.2	13	6	69.2624	0.0451552	0.0172153	1.49691	0.560946	SN_H huile	SN_N controle neg	73568.1	| neurofilament protein-like protein | Chr3:1761408-1763854 REVERSE LENGTH=673 | 201606	23970	24640.8	44595.1	29037.7	51793.1	50625.5	35176.7	45392.3	29012.6	27645.6	52794.6	30484.9	48178.1	44852.9	32371.3	45392.3	0	3	0	0	5	6	0	4			x
AT3G29320.1	13	8	68.8864	7.77064e-05	0.000123262	1.4563	1	SN_N controle neg	SN_H huile	109156	| Glycosyl transferase%2C family 35 | Chr3:11252871-11257587 FORWARD LENGTH=962 | 201606	57971.2	56975.3	59606.2	55926.7	38556	36093.6	40581.4	43032.3	70166.5	63922.9	70565.8	58714	35865	31978	37345	43032.3	7	8	8	4	0	0	0	0			x
AT4G33680.1	10	5	68.6266	0.465694	0.128424	1.05004	0.101447	SN_H huile	SN_N controle neg	50966.6	| Pyridoxal phosphate (PLP)-dependent transferases superfamily protein | Chr4:16171847-16174630 REVERSE LENGTH=461 | 201606	18599.8	19726.5	20498.7	17565.7	22887.8	19583.5	18032.5	19709.5	22512.7	22131.9	24267.7	18441.2	21290.3	17350.5	16594.4	19709.5	3	3	3	0	0	0	2	0		x
AT3G08590.1;AT3G08590.2	12	4	68.5621	6.3334e-05	0.000107943	1.59268	1	SN_N controle neg	SN_H huile	60935	| Phosphoglycerate mutase%2C 2%2C3-bisphosphoglycerate-independent | Chr3:2608683-2611237 REVERSE LENGTH=560 | 201606	64093.9	69747	59590	60773.4	39804.1	42250.8	36515.5	41038	77577.3	78252	70546.6	63802.3	37025.9	37433.1	33603.3	41038	4	2	2	2	3	3	2	4			x
AT1G08200.1	12	2	68.5039	9.00058e-05	0.000136939	1.59641	1	SN_N controle neg	SN_H huile	44246.5	| UDP-D-apiose/UDP-D-xylose synthase 2 | Chr1:2574259-2576609 REVERSE LENGTH=389 | 201606	7605.92	6153.18	6740.39	6255.55	4128.28	4076.55	4213	4341.67	9205.97	6903.5	7979.72	6567.32	3840.14	3611.72	3877.01	4341.67	2	1	1	1	0	0	0	1	x
AT5G01410.1;AT5G01410.2;AT2G38210.1	11	4	68.4222	0.641919	0.168245	1.01871	0.0700851	SN_N controle neg	SN_H huile	33501.5	| Aldolase-type TIM barrel family protein | Chr5:172576-173505 REVERSE LENGTH=309 | 201606	18254.6	19739	19124	20210.5	19585.5	20323.7	17464.1	18534.3	22094.8	22146	22640.3	21217.8	18218.5	18006.3	16071.3	18534.3	0	2	1	1	1	2	1	1		x
AT1G66410.1;AT5G37780.1;AT1G66410.2;AT5G37780.2;AT5G37780.3;AT2G27030.1;AT2G27030.3;AT2G41110.1;AT3G43810.1;AT3G43810.2;AT3G56800.1;AT5G21274.1;AT1G66410.3;AT1G66410.4;AT2G41110.2;AT5G37780.4;AT3G43810.3;AT3G43810.4	7	6	68.3535	0.135516	0.0441142	1.0741	0.306733	SN_N controle neg	SN_H huile	16918.8	| calmodulin 4 | Chr1:24774431-24775785 REVERSE LENGTH=149 | 201606	126604	127794	122781	130145	129233	122497	107432	113161	153237	143378	145357	136631	120213	108529	98863.9	113161	5	5	3	0	6	6	6	5		x
AT1G29900.1	14	7	67.7656	2.6623e-05	5.97381e-05	1.5449	1	SN_N controle neg	SN_H huile	131155	| carbamoyl phosphate synthetase B | Chr1:10468164-10471976 FORWARD LENGTH=1187 | 201606	62006.9	55890	56577.2	55053.1	36951.3	37924.8	34513.8	39181	75051.2	62705.3	66979.9	57796.9	34372.3	33600.4	31761.3	39181	3	3	7	0	0	0	0	0			x
AT1G09130.3;AT1G09130.1;AT1G09130.2	11	3	67.722	0.00101118	0.000785074	1.33339	0.998087	SN_N controle neg	SN_H huile	41147.6	| ATP-dependent caseinolytic (Clp) protease/crotonase family protein | Chr1:2939731-2942217 REVERSE LENGTH=370 | 201606	20986	21136.9	17577.7	18815.7	14568.5	15486.8	14543.4	14285.9	25400.8	23714.4	20809.6	19753.5	13551.6	13720.9	13383.6	14285.9	2	3	2	2	2	2	1	2			x
AT1G32470.1	9	4	67.5644	0.0445834	0.0170409	1.30385	0.563997	SN_H huile	SN_N controle neg	18011.2	| Single hybrid motif superfamily protein | Chr1:11739479-11740246 REVERSE LENGTH=166 | 201606	35451.1	41173.8	41021.1	37542.6	41759.5	58485.5	43202.7	58894.6	42908.9	46194.5	48563.5	39413.7	38844.8	51816.7	39757.3	58894.6	0	2	2	2	2	2	0	3			x
AT5G10450.1;AT5G10450.2;AT5G10450.3;AT5G10450.4	8	4	67.3018	0.0425549	0.016386	1.09254	0.575124	SN_N controle neg	SN_H huile	28089.8	| G-box regulating factor 6 | Chr5:3284452-3286261 REVERSE LENGTH=248 | 201606	40147.9	40389.2	39586.7	37471	33909.4	39152.3	35244.5	35940	48593.8	45314.3	46865.4	39338.5	31542.6	34687.9	32433.8	35940	2	2	3	2	0	0	0	0			x
AT5G09810.1	6	0	66.8874					---	---	41964	| actin 7 | Chr5:3052809-3054220 FORWARD LENGTH=377 | 201606									0	0	0	0	0	0	0	0	0	0	0	0	0	0	0	0	x
AT3G10920.2;AT3G10920.1	6	2	66.6329	0.0113042	0.00532587	1.43808	0.849354	SN_H huile	SN_N controle neg	25401.9	| manganese superoxide dismutase 1 | Chr3:3418015-3419581 FORWARD LENGTH=230 | 201606	19231.6	18322.5	18044.6	19852	24890.4	32968.9	21357.2	29287.5	23277.3	20556.8	21362.4	20841.4	23153.2	29209.6	19653.9	29287.5	1	1	1	2	1	1	1	1	x
AT2G02930.1	6	1	66.4984	1.41731e-05	4.01867e-05	1.5853	1	SN_N controle neg	SN_H huile	24120.6	| glutathione S-transferase F3 | Chr2:851348-852106 REVERSE LENGTH=212 | 201606	11173.5	10007.3	10300.4	10313.5	6280.76	6352.29	7081.83	6648.97	13524	11227.6	12194.2	10827.5	5842.38	5627.97	6517.05	6648.97	0	0	1	0	0	0	0	0	x
AT5G37510.1;AT5G37510.2	13	7	66.4829	0.196327	0.0606874	1.10235	0.232989	SN_N controle neg	SN_H huile	82265.7	| NADH-ubiquinone dehydrogenase | Chr5:14897490-14900352 FORWARD LENGTH=745 | 201606	57623.2	67482.7	61649.7	58704.1	47461.3	53765.9	62241.8	59199.9	69745.3	75711.6	72985	61629.8	44148.6	47635.3	57278	59199.9	4	5	0	1	0	1	0	4		x
AT1G09640.1;AT1G09640.2	8	2	66.2701	2.035e-05	4.95864e-05	1.92391	1	SN_N controle neg	SN_H huile	46888.8	| Translation elongation factor EF1B%2C gamma chain | Chr1:3120162-3122152 FORWARD LENGTH=414 | 201606	11772.2	10410.2	10412.7	9486.44	5963.05	5150.24	5303.23	5456.47	14248.7	11679.7	12327.2	9959.23	5546.85	4562.98	4880.29	5456.47	1	1	1	0	0	0	0	0	x
AT5G45930.1	9	2	65.9999	0.00650972	0.00337268	1.31146	0.921458	SN_N controle neg	SN_H huile	46497	| magnesium chelatase i2 | Chr5:18628095-18629565 FORWARD LENGTH=418 | 201606	6323.97	5487.7	4978.08	4838.95	3887.07	4019.94	4319.12	4265.99	7654.34	6156.88	5893.38	5080.11	3615.76	3561.57	3974.66	4265.99	1	2	1	0	0	0	0	0	x
AT4G18810.1;AT4G18810.2	12	5	65.6878	0.00171683	0.00116915	1.29647	0.992608	SN_H huile	SN_N controle neg	65581.7	| NAD(P)-binding Rossmann-fold superfamily protein | Chr4:10322622-10325735 REVERSE LENGTH=596 | 201606	19328	16719.6	15954.8	17743.9	20918	23233	23008.5	23264.1	23394	18758.4	18888.4	18628.2	19458	20583.9	21173.6	23264.1	1	0	0	1	0	2	0	2			x
AT2G33150.1	11	9	65.638	0.197751	0.0608861	1.07393	0.231643	SN_N controle neg	SN_H huile	49092	| peroxisomal 3-ketoacyl-CoA thiolase 3 | Chr2:14047814-14050983 REVERSE LENGTH=462 | 201606	40992	45154.1	38365.1	40327.1	38723	42190.2	36302.8	36274.3	49615.4	50660.2	45419.1	42337	36020.3	37379.4	33407.6	36274.3	4	7	3	3	0	0	2	1		x
AT2G29630.1;AT2G29630.2;AT2G29630.3;AT2G29630.4	12	5	65.4242	0.027259	0.0113058	1.24396	0.6787	SN_H huile	SN_N controle neg	72614.1	| thiaminC | Chr2:12667395-12669569 FORWARD LENGTH=644 | 201606	22143.4	24867.5	26160.9	20635	26830.1	29888.9	33297.8	26675.5	26801.7	27899.9	30971	21663.5	24957.4	26480.8	30642.3	26675.5	2	0	2	0	2	3	3	3			x
AT1G49750.1	10	5	64.9165	7.67754e-05	0.000123262	1.42442	1	SN_H huile	SN_N controle neg	55206.3	| Leucine-rich repeat (LRR) family protein | Chr1:18411177-18412779 REVERSE LENGTH=494 | 201606	33698.8	35456.9	30699.4	33791.4	47183.9	50174.6	45119.6	47891.3	40787.9	39780.6	36344	35475.6	43890.6	44453.5	41521.3	47891.3	3	2	1	2	4	4	3	4			x
AT5G15490.1	12	1	64.8092	0.0452054	0.0172153	1.1669	0.56068	SN_H huile	SN_N controle neg	53687.5	| UDP-glucose 6-dehydrogenase family protein | Chr5:5027872-5029314 REVERSE LENGTH=480 | 201606	21031.8	20612.7	18596.2	19528.3	22052.4	22385.2	27122.2	21522.9	25456.2	23126.2	22015.4	20501.6	20513.2	19832.7	24959.2	21522.9	0	0	0	1	0	0	0	0	x
AT1G03630.1;AT1G03630.2	10	5	64.6962	0.000738327	0.000631326	1.2993	0.999257	SN_N controle neg	SN_H huile	44111.1	| protochlorophyllide oxidoreductase C | Chr1:907699-909245 FORWARD LENGTH=401 | 201606	42790.8	40734.2	38978.7	37010	29975.7	32937.7	28928.3	30927.5	51792.7	45701.4	46145.6	38854.5	27883.5	29182	26621.3	30927.5	3	2	4	3	0	0	0	0			x
AT2G47730.1;AT2G47730.2	8	5	64.6849	0.0430935	0.016573	1.34963	0.572122	SN_N controle neg	SN_H huile	29288.7	| glutathione S-transferase phi 8 | Chr2:19558213-19559266 FORWARD LENGTH=263 | 201606	43614.4	46774.2	46559.8	49789.8	33786.4	47179.2	26250	31146.6	52789.6	52477.9	55120.6	52271.2	31428.2	41799.6	24156.5	31146.6	4	5	5	5	3	4	2	1			x
AT2G42100.1	8	1	64.6074	0.000979891	0.000769401	1.80577	0.998251	SN_N controle neg	SN_H huile	42402.4	| Actin-like ATPase superfamily protein | Chr2:17560211-17561945 FORWARD LENGTH=378 | 201606	2664.73	2363.56	2458.27	1969.59	1073.35	1270.52	1343.28	1549.48	3225.31	2651.78	2910.26	2067.75	998.437	1125.65	1236.15	1549.48	0	1	0	0	0	0	0	0	x
AT3G08030.1;AT3G08030.2	12	4	64.5947	0.890847	0.220692	1.02986	0.0517043	SN_H huile	SN_N controle neg	39351.1	| DNA-directed RNA polymerase subunit beta (Protein of unknown function%2C DUF642) | Chr3:2564191-2565819 FORWARD LENGTH=365 | 201606	21336.5	21957.1	22151.8	20608.3	19060.4	28970.9	21595.6	18996.7	25825	24634.6	26224.8	21635.4	17730	25667.5	19873.3	18996.7	3	1	2	0	0	1	2	1		x
AT3G12110.1	6	0	64.5208					---	---	41902.8	| actin-11 | Chr3:3858116-3859609 FORWARD LENGTH=377 | 201606									0	0	0	0	0	0	0	0	0	0	0	0	0	0	0	0	x
AT1G03220.1	10	2	64.1104	0.00123218	0.000915025	1.41881	0.996725	SN_H huile	SN_N controle neg	46401.7	| Eukaryotic aspartyl protease family protein | Chr1:787143-788444 FORWARD LENGTH=433 | 201606	35457.6	33345.7	35004.2	34475.5	46117.5	58182.9	46121.3	45776.1	42916.8	37411.9	41440.2	36193.7	42898.7	51548.6	42443.1	45776.1	0	0	0	1	1	1	1	1	x
AT5G63400.1;AT5G63400.2	9	2	64.1029	0.00279063	0.00168929	1.17617	0.97963	SN_H huile	SN_N controle neg	27160.1	| adenylate kinase 1 | Chr5:25393274-25394817 REVERSE LENGTH=246 | 201606	17522.3	18036.3	17046.9	16481.4	20650.5	20747.9	18735.8	21123.6	21208.5	20235.7	20181.2	17302.8	19209.2	18382.1	17241.6	21123.6	2	2	2	0	2	2	2	2	x
AT3G44890.1	10	8	63.6084	2.08595e-06	1.44961e-05	1.67005	1	SN_N controle neg	SN_H huile	22190.9	| ribosomal protein L9 | Chr3:16386505-16387963 FORWARD LENGTH=197 | 201606	112968	113284	108609	109261	70223.5	68662.3	62560.6	64487.5	136733	127098	128579	114707	65322.1	60833.1	57571.4	64487.5	6	8	4	4	3	2	4	4			x
AT3G46520.1;AT3G46520.2;AT5G59370.1;AT5G59370.2	6	0	63.5301					---	---	42023	| actin-12 | Chr3:17128567-17129981 FORWARD LENGTH=377 | 201606									0	0	0	0	0	0	0	0	0	0	0	0	0	0	0	0	x
AT1G68560.1	13	5	63.4364	0.0403494	0.01581	1.46172	0.587799	SN_H huile	SN_N controle neg	103026	| alpha-xylosidase 1 | Chr1:25734435-25737897 REVERSE LENGTH=915 | 201606	70828	70470.2	66997.3	78856.4	88296.1	76557.5	135924	118959	85728.1	79063.4	79315.8	82786.5	82133.3	67828	125084	118959	1	1	0	0	0	1	1	3			x
AT3G18070.1;AT3G18070.4;AT3G18070.3;AT3G18070.2;AT3G18070.5;AT3G18070.7;AT3G18070.6	9	2	63.0798	0.841523	0.210802	1.02294	0.0536281	SN_N controle neg	SN_H huile	57414.9	| beta glucosidase 43 | Chr3:6187294-6189947 FORWARD LENGTH=501 | 201606	2841.62	2711.73	3845.02	3534.5	2613.35	2666.56	3390.2	3972.74	3439.4	3042.4	4551.99	3710.65	2430.95	2362.51	3119.83	3972.74	0	0	0	0	0	0	0	0	x
AT4G20260.1;AT4G20260.10;AT4G20260.2;AT4G20260.3;AT4G20260.4;AT4G20260.7;AT4G20260.8;AT4G20260.9;AT4G20260.6;AT4G20260.5	7	4	62.9488	0.324569	0.0943445	1.15687	0.148819	SN_H huile	SN_N controle neg	24583.8	| plasma-membrane associated cation-binding protein 1 | Chr4:10941593-10943227 FORWARD LENGTH=225 | 201606	105232	107939	123733	112218	124854	170874	98012.9	125836	127369	121102	146484	117811	116140	151390	90196.3	125836	4	3	3	3	3	5	3	4		x
AT4G28750.1	12	7	62.894	0.10663	0.0359153	1.40762	0.358743	SN_H huile	SN_N controle neg	14967	| Photosystem I reaction centre subunit IV / PsaE protein | Chr4:14202951-14203888 REVERSE LENGTH=143 | 201606	246343	415138	199913	447630	424386	546925	413869	457424	298167	465761	236670	469939	394765	484562	380862	457424	10	6	5	10	5	10	7	10		x
AT5G63310.1	10	6	62.7071	8.92292e-06	3.09698e-05	1.45706	1	SN_H huile	SN_N controle neg	25835.6	| nucleoside diphosphate kinase 2 | Chr5:25372122-25373838 REVERSE LENGTH=231 | 201606	66759	68955	68151.7	64633.9	100349	101278	98183.4	91409.7	80803	77363.4	80682.5	67855.2	93344.6	89729.7	90353.3	91409.7	4	4	4	4	5	4	4	5			x
AT1G71695.1	10	8	62.6671	0.00275455	0.00168457	1.49297	0.980126	SN_H huile	SN_N controle neg	40015.7	| Peroxidase superfamily protein | Chr1:26964359-26966557 FORWARD LENGTH=358 | 201606	55771.6	64596.7	51043.8	66032.9	82680	103739	82259.3	85819.7	67504.2	72473.7	60429.1	69323.9	76909.2	91910.2	75699.1	85819.7	2	4	4	2	2	3	4	2			x
AT3G63540.1	6	2	62.0359	0.0876677	0.0302134	1.37419	0.403216	SN_H huile	SN_N controle neg	16336.3	| thylakoid lumenal protein (Mog1/PsbP/DUF1795-like photosystem II reaction center PsbP family protein) | Chr3:23459372-23459803 REVERSE LENGTH=143 | 201606	4502.8	7115.21	7753.11	4968.18	7045.19	8531.99	10588	7281.53	5450.05	7982.85	9178.65	5215.78	6553.45	7559.13	9743.61	7281.53	1	2	2	1	1	1	2	2	x
AT2G42130.4;AT2G42130.2;AT2G42130.1;AT2G42130.5	10	1	61.9094	0.700275	0.18095	1.05742	0.0636422	SN_H huile	SN_N controle neg	33157.2	| Plastid-lipid associated protein PAP / fibrillin family protein | Chr2:17566242-17567916 FORWARD LENGTH=299 | 201606	2290.91	2453.91	2387.95	2371.52	2359.22	2855.51	2938.19	1897.08	2772.85	2753.14	2827.02	2489.72	2194.55	2529.92	2703.86	1897.08	0	0	0	0	0	0	1	0	x
AT5G15650.1;AT3G08900.1;AT5G50750.1	9	5	61.8605	2.56374e-05	5.87954e-05	1.46161	1	SN_N controle neg	SN_H huile	41403.6	| reversibly glycosylated polypeptide 2 | Chr5:5092203-5094093 FORWARD LENGTH=360 | 201606	40775.9	38199.2	36884.3	36581.6	27361.6	26359.9	24637.5	25937.4	49353.9	42857.3	43666.1	38404.8	25451.9	23354.2	22672.7	25937.4	3	2	1	1	0	1	0	1			x
AT2G19940.1;AT2G19940.2;AT2G19940.3	11	7	61.7086	0.24176	0.0725036	1.08268	0.195749	SN_H huile	SN_N controle neg	43107.5	| Putative N-acetyl-gamma-glutamyl-phosphate reductase | Chr2:8613203-8615649 FORWARD LENGTH=389 | 201606	28848.1	27695.4	27027.7	24176.4	32022.4	30817.4	26148.6	27667.6	34916.8	31072.7	31997.1	25381.3	29787.3	27303.5	24063.3	27667.6	2	4	1	2	2	2	2	2		x
AT2G37190.1;AT5G60670.1	10	3	61.6782	0.0216364	0.00926017	1.37948	0.728959	SN_H huile	SN_N controle neg	18055.9	| Ribosomal protein L11 family protein | Chr2:15619559-15620059 REVERSE LENGTH=166 | 201606	11756.1	11513.6	11467.1	9763.8	14839.5	19588.8	12743.2	14216	14229.2	12917.5	13575.5	10250.4	13803.8	17355.2	11726.9	14216	1	2	2	0	0	1	1	0			x
AT3G16530.1	9	4	61.5188	9.26633e-06	3.17596e-05	1.70594	1	SN_H huile	SN_N controle neg	30566.4	| Legume lectin family protein | Chr3:5624586-5625416 REVERSE LENGTH=276 | 201606	9252.57	10495.6	9553.48	9760.03	16255.1	17993	16620.4	15768.3	11199	11775.4	11310	10246.5	15120.6	15941.4	15295	15768.3	0	1	0	0	3	3	2	2			x
AT3G48770.1;AT3G48770.2	14	4	61.4743	0.24246	0.0726438	1.05201	0.195254	SN_H huile	SN_N controle neg	218313	| ATP/DNA binding protein | Chr3:18079261-18086817 REVERSE LENGTH=1899 | 201606	39759.5	41626.3	37986.4	42331.7	42953	45953.6	39976.7	41230.5	48123.7	46702.2	44970.8	44441.4	39955	40713.8	36788.6	41230.5	3	0	2	0	0	0	0	0		x
AT5G16970.1;AT5G16990.1;AT5G17000.1;AT5G16980.1;AT5G16980.2;AT5G16980.3	10	5	61.4383	0.190864	0.0592225	1.04923	0.238281	SN_N controle neg	SN_H huile	38418.9	| alkenal reductase | Chr5:5576291-5578001 REVERSE LENGTH=345 | 201606	28068.9	28426.6	26674.7	28617.4	26038.2	25504.4	26000.2	28999.6	33973.7	31893	31579.2	30043.7	24220.8	22596.2	23926.7	28999.6	0	3	2	2	0	0	1	0		x
AT5G28840.1;AT5G28840.2	9	7	61.309	4.65128e-07	8.82733e-06	3.17471	1	SN_N controle neg	SN_H huile	43157.8	| GDP-D-mannose 3'%2C5'-epimerase | Chr5:10862472-10864024 REVERSE LENGTH=377 | 201606	56293.4	55023.8	58203.8	50736.8	16050.5	17298.3	16612.6	19417.6	68135.8	61733.5	68905.5	53265.5	14930.2	15325.9	15287.7	19417.6	7	8	7	7	0	0	0	0
AT5G15200.1;AT5G15200.2;AT5G39850.1	9	6	61.2453	0.00037169	0.00039165	1.41024	0.999939	SN_H huile	SN_N controle neg	23093.5	| Ribosomal protein S4 | Chr5:4935124-4936334 REVERSE LENGTH=198 | 201606	55031.3	61491.7	50991.3	53744.2	84250.7	74153.8	77468.6	76154.9	66608.2	68990.1	60366.9	56422.7	78370.2	65698.5	71290.4	76154.9	4	3	4	5	4	2	0	4			x
AT3G11510.1;AT2G36160.1;AT3G52580.1	7	4	61.1701	0.00733366	0.00373138	1.28099	0.90837	SN_H huile	SN_N controle neg	16329.8	| Ribosomal protein S11 family protein | Chr3:3623757-3624866 REVERSE LENGTH=150 | 201606	51871.5	52663.4	49051.1	45516	72743.6	58304.2	65257.2	58742.1	62783.6	59085.2	58069.9	47784.4	67666.3	51656.1	60053	58742.1	4	3	4	2	3	3	2	3			x
AT5G54770.1	9	4	61.06	0.25291	0.0753404	1.09088	0.188114	SN_H huile	SN_N controle neg	36778.4	| thiazole biosynthetic enzyme%2C chloroplast (ARA6) (THI1) (THI4) | Chr5:22246634-22247891 FORWARD LENGTH=349 | 201606	36088.1	29411.6	27769.6	29925.6	35207.5	31779.3	36698.5	30705	43679.9	32998.1	32875.4	31417	32750.1	28155.7	33771.7	30705	2	2	2	2	3	2	2	2		x
AT3G63190.1	7	4	61.0569	0.183282	0.0570508	1.12612	0.24598	SN_N controle neg	SN_H huile	30536.3	| ribosome recycling factor%2C chloroplast precursor | Chr3:23342861-23344640 REVERSE LENGTH=275 | 201606	69047.4	75000.4	75327.9	81024	54535.7	72061.5	62879.2	77279.4	83572.9	84146	89178.1	85062.1	50729.2	63844.7	57864.5	77279.4	6	4	4	4	4	3	3	3		x
AT3G16640.1	8	5	60.998	1.55713e-05	4.29789e-05	1.69276	1	SN_N controle neg	SN_H huile	18967.4	| translationally controlled tumor protein | Chr3:5669709-5670729 REVERSE LENGTH=168 | 201606	51566.5	50962.2	51635.1	43775.4	29995.9	28679.5	29569.6	28687.9	62414.5	57176.5	61129.1	45957.1	27902.3	25409.3	27211.5	28687.9	3	3	4	3	3	2	2	2			x
AT2G22780.1	8	2	60.9858	8.81883e-05	0.000136166	2.05091	1	SN_N controle neg	SN_H huile	37864.9	| peroxisomal NAD-malate dehydrogenase 1 | Chr2:9689995-9691923 REVERSE LENGTH=354 | 201606	95349.9	86158.4	81201.9	81495.2	43982.8	48180.2	34900	40767.7	115409	96664.6	96132.2	85556.8	40912.9	42686.5	32116.7	40767.7	2	2	2	2	2	2	2	0	x
AT3G25760.1	9	3	60.9786	0.0662365	0.0235563	1.48356	0.469095	SN_H huile	SN_N controle neg	27858.6	| allene oxide cyclase 1 | Chr3:9403972-9405105 FORWARD LENGTH=254 | 201606	39902.8	39265.1	25474.5	39497	44471.8	70582	39589.7	59195.4	48297.1	44053.1	30158.4	41465.4	41367.8	62533.9	36432.4	59195.4	0	3	0	0	0	0	0	0		x
AT3G44300.1	7	3	60.9271	0.0010752	0.000825983	1.51802	0.997729	SN_H huile	SN_N controle neg	37552.4	| nitrilase 2 | Chr3:15983351-15985172 FORWARD LENGTH=339 | 201606	4382.37	4443.09	4334.34	4457.6	6907.83	6864.95	5442.06	7528.78	5304.28	4984.89	5131.28	4679.76	6425.68	6082.18	5008.05	7528.78	0	0	0	0	0	1	0	1			x
AT4G13430.1	10	5	60.508	0.00152131	0.00107108	1.26428	0.994438	SN_N controle neg	SN_H huile	55869.5	| isopropyl malate isomerase large subunit 1 | Chr4:7804194-7807789 REVERSE LENGTH=509 | 201606	86784.3	85139.8	82374.4	81246.7	64324.4	72036	69069.1	59975.4	105041	95521.9	97520.3	85295.9	59834.7	63822.1	63560.8	59975.4	4	3	4	2	0	0	0	2			x
AT1G79440.1	12	6	60.5065	0.0149195	0.00678328	1.2332	0.802201	SN_H huile	SN_N controle neg	56958.4	| aldehyde dehydrogenase 5F1 | Chr1:29882525-29887275 REVERSE LENGTH=528 | 201606	56958.1	60530.8	67598.3	64335	74144.5	88406.4	74357.5	70680.1	68940.3	67912	80027.4	67541.3	68969.4	78325.9	68427.4	70680.1	1	2	2	0	1	3	3	2			x
AT3G59970.1	10	0	60.4505					---	---	47714.6	| methylenetetrahydrofolate reductase 1 | Chr3:22151303-22153412 FORWARD LENGTH=421 | 201606									0	0	0	0	0	0	0	0	0	0	0	0	0	0	0	0	x
AT1G26480.1	8	3	60.3697	0.0421557	0.0162524	1.40319	0.577372	SN_H huile	SN_N controle neg	30659.2	| general regulatory factor 12 | Chr1:9156573-9157845 REVERSE LENGTH=268 | 201606	14051.3	14461.6	13628.7	15715.4	16091.4	16224.3	25233	23635.9	17007.3	16225.1	16134.6	16498.6	14968.2	14374.3	23220.7	23635.9	1	0	1	0	0	0	0	0			x
AT1G78630.1	7	3	60.1058	0.0307935	0.0125711	1.11056	0.65105	SN_N controle neg	SN_H huile	26902.8	| Ribosomal protein L13 family protein | Chr1:29575997-29577406 FORWARD LENGTH=241 | 201606	57404.8	59794.1	60209.1	57906.1	49926.5	55597.6	56898	49466.6	69481	67085.5	71279.5	60792.1	46441.7	49258.1	52360.4	49466.6	3	2	4	0	2	2	2	2			x
AT3G20820.1	10	5	60.0732	0.375334	0.106811	1.05651	0.128339	SN_H huile	SN_N controle neg	40489.5	| Leucine-rich repeat (LRR) family protein | Chr3:7280930-7282027 FORWARD LENGTH=365 | 201606	37830.4	33314.5	33080.3	34719.2	38960.1	35097.1	39973.5	32765.4	45788.8	37376.9	39162.7	36449.6	36240.8	31095.2	36785.6	32765.4	1	1	1	2	3	2	2	2		x
AT3G25520.1;AT3G25520.3;AT3G25520.2;AT5G39740.1;AT5G39740.2	7	4	59.7766	0.407993	0.114641	1.0664	0.117426	SN_H huile	SN_N controle neg	34415	| ribosomal protein L5 | Chr3:9269573-9271327 REVERSE LENGTH=301 | 201606	32551.4	33453.8	31826.2	30821.8	37768.8	28292.7	35363.4	35770.3	39399.2	37533.2	37677.9	32358	35132.7	25066.6	32543.2	35770.3	2	3	3	2	3	2	3	3		x
AT1G07660.1;AT1G07820.1;AT1G07820.2;AT2G28740.1;AT3G45930.1;AT3G46320.1;AT3G53730.1;AT5G59690.1;AT5G59970.1;AT5G59970.2;AT1G07660.2	8	6	59.7131	0.0385701	0.0151892	1.43363	0.598496	SN_H huile	SN_N controle neg	11409.4	| Histone superfamily protein | Chr1:2369212-2369523 FORWARD LENGTH=103 | 201606	32407	30074.8	35492.3	31420.2	45839.4	33615	61546.1	44503.2	39224.5	33742.2	42018.1	32986.1	42640	29782	56637.8	44503.2	3	0	3	0	4	3	5	5			x
AT4G38220.1;AT4G38220.2	10	6	59.5333	0.588306	0.156029	1.04121	0.0774853	SN_H huile	SN_N controle neg	47796.5	| Peptidase M20/M25/M40 family protein | Chr4:17925251-17926919 FORWARD LENGTH=430 | 201606	51298.8	62904.7	59239	53026.1	56183.5	67863.8	58071.7	53681.8	62090.5	70575.4	70131.1	55668.9	52262.1	60125.7	53440.4	53681.8	0	1	0	0	0	0	4	1		x
AT2G27720.1;AT2G27720.2;AT2G27720.3;AT2G27720.4	6	2	59.424	4.39059e-06	2.10678e-05	3.84499	1	SN_H huile	SN_N controle neg	11451.8	| 60S acidic ribosomal protein family | Chr2:11818696-11819370 FORWARD LENGTH=115 | 201606	5691.2	8245.06	6319.79	7333.29	28596.6	24834.6	25847	26802.6	6888.45	9250.48	7481.79	7698.77	26600.6	22002.8	23785.7	26802.6	1	1	1	0	2	1	1	3	x
AT1G76160.1	10	5	59.3408	1.90822e-05	4.72354e-05	2.01455	1	SN_H huile	SN_N controle neg	60211.8	| SKU5 similar 5 | Chr1:28578211-28581020 REVERSE LENGTH=541 | 201606	17138.6	17001.8	14610.7	15471.1	28807.7	33767.4	35073.1	31730.5	20744.1	19075	17297.1	16242.2	26797	29917.1	32276	31730.5	1	1	1	2	0	2	1	2
AT3G04840.1	10	4	59.2618	1.63288e-05	4.39041e-05	1.508	1	SN_H huile	SN_N controle neg	30078.8	| Ribosomal protein S3Ae | Chr3:1329751-1331418 FORWARD LENGTH=262 | 201606	16906.8	16204.9	15193.1	15434.3	23390.8	23686.8	25658.4	23382.7	20463.5	18180.9	17986.6	16203.6	21758.2	20985.9	23612.1	23382.7	0	1	0	0	0	0	1	1			x
AT5G65620.1;AT5G65620.2	9	3	59.1547	0.00200823	0.00132423	1.18936	0.989521	SN_N controle neg	SN_H huile	89099.2	| Zincin-like metalloproteases family protein | Chr5:26221951-26225784 FORWARD LENGTH=791 | 201606	17987.2	17330	16914.6	16004.8	15229.7	14431.6	13948	13763.2	21771.1	19443.2	20024.6	16802.4	14166.7	12786	12835.7	13763.2	1	4	0	0	0	0	0	0			x
AT4G32470.1;AT4G32470.2;AT5G25450.1;AT5G25450.2	10	2	58.8784	0.0223357	0.00950396	1.27881	0.722228	SN_N controle neg	SN_H huile	14527	| Cytochrome bd ubiquinol oxidase%2C 14kDa subunit | Chr4:15669641-15671095 REVERSE LENGTH=122 | 201606	4849.08	6128.87	5427.43	4581.65	4632.84	4163.03	3826.03	3789.52	5869.18	6876.23	6425.36	4810	4309.48	3688.35	3520.9	3789.52	1	1	2	0	0	0	0	0	x
AT2G42590.1;AT2G42590.3;AT2G42590.2	7	5	58.6151	0.0478161	0.0179375	1.18275	0.547221	SN_N controle neg	SN_H huile	29634.3	| general regulatory factor 9 | Chr2:17732118-17733775 REVERSE LENGTH=263 | 201606	34990.8	31917.5	32295	33364	24476.3	31657.3	25128.1	30822.7	42351.8	35809.5	38233	35026.8	22767.9	28047.6	23124.1	30822.7	3	4	3	5	4	2	1	5			x
AT3G25860.1	11	5	58.4752	0.0216042	0.00926017	1.21593	0.729273	SN_H huile	SN_N controle neg	50137.5	| 2-oxoacid dehydrogenases acyltransferase family protein | Chr3:9460632-9462585 FORWARD LENGTH=480 | 201606	34935	33047.7	30980	31629.4	37685.1	34786.8	45163.9	41155	42284.2	37077.6	36676.2	33205.7	35054.8	30820.2	41562.1	41155	0	1	0	0	0	1	2	1			x
AT2G05070.1;AT2G05100.1;AT3G27690.1;AT3G27690.2;AT2G05100.2	5	3	58.2833	0.842816	0.210802	1.00824	0.0535681	SN_H huile	SN_N controle neg	28677.6	| photosystem II light harvesting complex protein 2.2 | Chr2:1799436-1800329 REVERSE LENGTH=265 | 201606	15651.5	10188.9	8006.19	7152.2	11560.7	10309.1	7657.22	11809.5	18944.1	11431.4	9478.26	7508.65	10753.8	9133.62	7046.55	11809.5	2	2	2	0	0	2	0	2		x
AT1G54780.1	7	5	58.2818	1.98942e-06	1.44961e-05	3.41378	1	SN_H huile	SN_N controle neg	31138.6	| thylakoid lumen 18.3 kDa protein | Chr1:20439533-20440953 FORWARD LENGTH=285 | 201606	17988.2	18310.7	18355	18924.2	54190.8	58674.2	74310.5	64004.4	21772.4	20543.5	21729.9	19867.4	50408.5	51983.9	68384.2	64004.4	0	0	0	0	3	3	2	3
AT2G18020.1;AT4G36130.1	8	3	58.2513	0.520405	0.140651	1.12196	0.089347	SN_H huile	SN_N controle neg	28030.3	| Ribosomal protein L2 family | Chr2:7837151-7838160 FORWARD LENGTH=258 | 201606	27064.7	25915.5	24604.2	22391.6	32971.5	19329.7	33891.8	25976.5	32758.3	29075.7	29128.1	23507.6	30670.2	17125.7	31188.9	25976.5	3	2	3	2	4	0	3	3		x
AT2G06850.1;AT2G06850.2	10	4	58.2158	0.000144813	0.00018919	1.40862	0.999999	SN_N controle neg	SN_H huile	34519.3	| xyloglucan endotransglucosylase/hydrolase 4 | Chr2:2763619-2765490 FORWARD LENGTH=296 | 201606	23499.7	24836.5	23914.6	22020.1	15288	16705	17613.5	17317.8	28443.3	27865.1	28311.7	23117.5	14220.9	14800.2	16208.8	17317.8	3	3	4	2	0	0	0	0			x
AT4G25080.1;AT4G25080.2;AT4G25080.3;AT4G25080.5;AT4G25080.4;AT4G25080.6	9	3	58.192	4.40009e-08	3.52868e-06	4.12894	1	SN_N controle neg	SN_H huile	33966.9	| magnesium-protoporphyrin IX methyltransferase | Chr4:12877015-12878128 FORWARD LENGTH=312 | 201606	168082	149478	153477	149367	39473.6	37774.8	34295.5	38713.3	203441	167705	181696	156811	36718.5	33467.5	31560.5	38713.3	2	2	0	3	0	0	0	0
AT2G06050.1;AT2G06050.2;AT2G06050.3	9	7	57.823	0.000857777	0.000704314	1.56609	0.998817	SN_H huile	SN_N controle neg	42919.4	| oxophytodienoate-reductase 3 | Chr2:2359240-2361971 REVERSE LENGTH=391 | 201606	22612.9	24990.3	23759	21612.5	41658	32474.6	39195.1	32278.5	27370	28037.7	28127.4	22689.6	38750.4	28771.7	36069.3	32278.5	2	1	1	1	2	1	3	2			x
AT4G25130.1	9	5	57.7771	0.000195964	0.000238751	1.53323	0.999997	SN_N controle neg	SN_H huile	28986.5	| peptide met sulfoxide reductase 4 | Chr4:12898802-12899998 REVERSE LENGTH=258 | 201606	49357.5	51989.9	52373.8	47909.2	28926.9	34350.9	36283.1	31946.2	59740.8	58329.7	62003.6	50296.9	26907.8	30434.1	33389.5	31946.2	3	4	4	3	1	4	1	1			x
AT4G23670.1;AT3G26460.1	6	3	57.6324	0.00309471	0.00183142	2.1163	0.975336	SN_H huile	SN_N controle neg	17631.9	| Polyketide cyclase/dehydrase and lipid transport superfamily protein | Chr4:12332846-12333656 REVERSE LENGTH=151 | 201606	31209	28119.2	16324.3	26649.9	49660.8	50226.3	66802.1	49813.9	37774.5	31548.1	19325.8	27978.1	46194.7	44499.3	61474.6	49813.9	2	2	2	2	3	1	1	2
AT1G50480.1	10	3	57.4892	1.92814e-06	1.44961e-05	1.9767	1	SN_N controle neg	SN_H huile	68372.2	| 10-formyltetrahydrofolate synthetase | Chr1:18702064-18704687 FORWARD LENGTH=634 | 201606	12537.7	12385.4	13287.6	11339	6620.03	6103.67	6108.61	6234.53	15175.2	13895.7	15730.7	11904.1	6157.97	5407.7	5621.44	6234.53	2	2	3	0	0	0	0	0			x
AT5G63890.1;AT5G63890.2	10	4	57.0688	0.582318	0.154968	1.06144	0.0784117	SN_N controle neg	SN_H huile	49413.3	| histidinol dehydrogenase | Chr5:25565600-25567879 REVERSE LENGTH=452 | 201606	27809.9	23744.9	29763.1	27181.1	17169	28032.7	28211.8	28805	33660.3	26640.4	35235.5	28535.8	15970.6	24836.3	25961.9	28805	3	0	0	0	0	0	1	1		x
AT1G60950.1	6	4	56.9384	0.0574642	0.0210115	1.37571	0.50308	SN_H huile	SN_N controle neg	15824.5	| 2Fe-2S ferredoxin-like superfamily protein | Chr1:22444565-22445011 FORWARD LENGTH=148 | 201606	267575	300325	430611	412505	388916	560398	476410	515431	323865	336947	509785	433064	361771	496499	438416	515431	2	4	4	5	3	4	4	4		x
AT1G17100.1	8	7	56.8933	0.000825656	0.000686716	1.3485	0.998946	SN_H huile	SN_N controle neg	25559.4	| SOUL heme-binding family protein | Chr1:5844766-5845539 FORWARD LENGTH=232 | 201606	40518.1	34966.4	34731.8	35192.7	45818.9	53298.1	48345.3	48622.4	49041.9	39230.3	41117.8	36946.6	42620.9	47220.8	44489.7	48622.4	2	3	3	2	4	2	2	3			x
AT4G37800.1	10	8	56.1029	0.000344853	0.000373466	1.22772	0.999956	SN_H huile	SN_N controle neg	34023.2	| xyloglucan endotransglucosylase/hydrolase 7 | Chr4:17775703-17777372 REVERSE LENGTH=293 | 201606	36657	36075.4	38023.6	34273.3	42974.1	46203.5	43276.3	45601.2	44368.5	40474.4	45014.9	35981.5	39974.6	40935.1	39825	45601.2	4	1	6	1	0	3	2	1			x
AT1G27820.1	10	4	56.0375	0.00279198	0.00168929	1.31817	0.979611	SN_H huile	SN_N controle neg	36265.3	| Polynucleotidyl transferase%2C ribonuclease H-like superfamily protein | Chr1:9691628-9692560 FORWARD LENGTH=310 | 201606	51877.2	55633.7	56597.5	48482.3	64818.9	77930.2	72200.3	65280.5	62790.6	62417.8	67003.8	50898.6	60294.7	69044.2	66442.3	65280.5	0	1	0	0	1	1	3	0			x
AT2G21590.1;AT2G21590.2;AT2G21590.3;AT2G21590.4;AT2G21590.5;AT2G21590.6;AT2G21590.7	10	2	55.9697	0.695758	0.180385	1.0193	0.064087	SN_N controle neg	SN_H huile	58775.8	| Glucose-1-phosphate adenylyltransferase family protein | Chr2:9239362-9242150 FORWARD LENGTH=523 | 201606	52404.3	48919.7	49680.7	51945.2	42709.8	53177.9	53749.5	49469	63428.5	54885	58815.3	54534.1	39728.8	47114.3	49462.9	49469	3	0	0	0	1	0	0	0	x
AT2G27860.1	9	2	55.9633	0.0102806	0.00494062	1.58572	0.863845	SN_N controle neg	SN_H huile	44094.2	| UDP-D-apiose/UDP-D-xylose synthase 1 | Chr2:11864684-11866843 REVERSE LENGTH=389 | 201606	9084.04	6543.57	6108.22	5396.08	4568.47	4550.61	4257.31	3733.81	10995	7341.5	7231.31	5665.02	4249.61	4031.72	3917.79	3733.81	2	1	0	1	0	0	0	0	x
AT5G22580.1	7	4	55.9116	0.000109341	0.000158618	1.21477	1	SN_H huile	SN_N controle neg	12349.1	| Stress responsive A/B Barrel Domain-containing protein | Chr5:7502709-7503137 FORWARD LENGTH=111 | 201606	33480.6	33660.7	31660.4	34571.2	39729.1	41025.9	41562.9	39699	40523.9	37765.3	37481.7	36294.2	36956.1	36347.9	38248.2	39699	3	3	3	3	2	1	2	2			x
AT2G21870.1;AT2G21870.2	10	9	55.8316	0.945416	0.230909	1.00358	0.0504234	SN_H huile	SN_N controle neg	27596.9	| MALE GAMETOPHYTE DEFECTIVE 1 | Chr2:9320456-9322618 REVERSE LENGTH=240 | 201606	58025.6	51933.4	54034.3	45462.8	52108.9	59149.4	49383	49565.4	70232.4	58266.2	63969.3	47728.6	48471.9	52404.9	45444.7	49565.4	4	3	3	4	2	4	4	4		x
AT1G08550.1;AT1G08550.2;AT1G08550.3	10	3	55.8276	0.427435	0.119244	1.11584	0.111614	SN_H huile	SN_N controle neg	52929.7	| non-photochemical quenching 1 | Chr1:2707462-2709387 FORWARD LENGTH=462 | 201606	91015.7	130024	68692.6	128082	108129	116261	106160	135664	110163	145880	81322.8	134465	100582	103004	97693.8	135664	1	1	2	1	0	0	0	0		x
AT1G79470.1;AT4G20130.1	10	4	55.6252	0.076472	0.0267391	1.93281	0.435067	SN_H huile	SN_N controle neg	54593.1	| Aldolase-type TIM barrel family protein | Chr1:29894772-29896661 REVERSE LENGTH=503 | 201606	79564.5	30398	30070.4	24420.2	105139	64596.2	103609	44512.7	96302.4	34104.7	35599.3	25637.3	97800.7	57230.7	95346.4	44512.7	0	0	0	0	0	5	0	0		x
AT4G23160.1;AT4G23160.2;AT4G23160.3	12	2	55.3489	0.0721634	0.0253748	1.30473	0.448745	SN_H huile	SN_N controle neg	77229.3	| cysteine-rich RECEPTOR-like kinase | Chr4:12131325-12134086 FORWARD LENGTH=682 | 201606	17934.7	17820.4	13015.1	16105.5	19204.5	16687.1	24429.7	24324.3	21707.6	19993.4	15408.1	16908.1	17864	14784.4	22481.4	24324.3	0	0	1	0	0	1	0	0	x
AT3G47070.1	8	6	55.3206	0.439649	0.122106	1.03335	0.108195	SN_N controle neg	SN_H huile	10530.1	| thylakoid soluble phosphoprotein | Chr3:17337205-17337507 REVERSE LENGTH=100 | 201606	62584	59700.2	56962.4	55822.4	53511.7	61300.8	54524.7	58145.6	75749.7	66980.1	67435.8	58604.5	49776.8	54311	50176.3	58145.6	4	4	4	4	3	2	3	3		x
AT2G25080.1;AT4G31870.1	8	4	55.2484	6.30252e-05	0.000107943	2.96628	1	SN_N controle neg	SN_H huile	26186.9	| glutathione peroxidase 1 | Chr2:10668134-10669828 FORWARD LENGTH=236 | 201606	46121.2	42992.5	47765.2	58125.5	12563	18328.6	16355.4	18493.4	55823.7	48235.1	56547.6	61022.4	11686.1	16238.7	15051	18493.4	4	4	4	4	0	1	0	1
AT5G59880.1;AT5G59880.2	6	2	54.9488	0.00135014	0.000980378	1.45674	0.995857	SN_N controle neg	SN_H huile	16036.3	| actin depolymerizing factor 3 | Chr5:24120382-24121628 FORWARD LENGTH=139 | 201606	30952.5	34461.1	32664.4	31136.4	20001.8	25976.9	19930.4	22792.1	37464	38663.3	38670.3	32688.2	18605.7	23014.8	18341	22792.1	3	2	2	2	2	2	2	2	x
AT5G65430.1;AT5G65430.2;AT5G65430.3	5	1	54.6195	0.000608344	0.00055321	2.06555	0.999609	SN_N controle neg	SN_H huile	28142.8	| general regulatory factor 8 | Chr5:26148546-26150255 REVERSE LENGTH=248 | 201606	10410.1	8102.33	8687.23	7879.51	3748.2	5293.61	3497.16	4444.01	12600.1	9090.34	10284.5	8272.22	3486.59	4690.01	3218.26	4444.01	2	2	2	0	0	0	0	0	x
AT5G20010.1;AT5G20020.1;AT5G55190.1	7	5	54.405	1.91942e-06	1.44961e-05	2.13566	1	SN_N controle neg	SN_H huile	25618	| RAS-related nuclear protein-1 | Chr5:6760364-6761747 FORWARD LENGTH=221 | 201606	38909.3	39715.1	39331.5	35601.6	18117.7	19338.4	16395.4	18050.1	47094.6	44558	46563.2	37375.9	16853.1	17133.3	15087.9	18050.1	5	5	5	4	3	2	0	0
AT5G58330.1;AT5G58330.2;AT5G58330.3	9	2	54.2044	7.01396e-06	2.73453e-05	1.60715	1	SN_N controle neg	SN_H huile	48829.6	| lactate/malate dehydrogenase family protein | Chr5:23580010-23582287 REVERSE LENGTH=443 | 201606	34647.6	34800.1	33512.5	32740.2	19929.8	20320.9	22747.4	21437.3	41936.3	39043.6	39674.3	34371.9	18538.8	18003.8	20933.3	21437.3	1	2	1	1	0	0	0	0	x
AT1G65260.1;AT1G65260.2	8	7	54.099	1.86504e-05	4.72354e-05	1.28667	1	SN_N controle neg	SN_H huile	36563.4	| plastid transcriptionally active 4 | Chr1:24236329-24240428 FORWARD LENGTH=330 | 201606	43233	45416.1	43147.8	43403.3	33541.6	35769.6	33544.5	33309.3	52327.9	50954.2	51081.2	45566.4	31200.5	31691	30869.3	33309.3	4	2	3	2	3	3	4	3			x
AT5G54600.1;AT5G54600.2	7	4	53.9056	0.000300891	0.000337578	1.38136	0.999976	SN_H huile	SN_N controle neg	22090.8	| Translation protein SH3-like family protein | Chr5:22183046-22184403 FORWARD LENGTH=198 | 201606	48585.7	48888.3	47418.2	45938.8	59464.5	72190	67455.9	64495.9	58806.6	54849.8	56136.8	48228.3	55314.1	63958.5	62076.3	64495.9	1	3	1	1	3	2	1	1			x
AT5G42980.1	7	6	53.7414	0.0132225	0.00611222	1.2462	0.823574	SN_H huile	SN_N controle neg	13280.4	| thioredoxin 3 | Chr5:17242772-17243718 FORWARD LENGTH=118 | 201606	95826.3	95051.5	93310.3	74303.1	116679	105184	112234	112653	115985	106642	110467	78006.2	108535	93190.7	103283	112653	5	5	5	5	5	4	3	5			x
AT4G39260.1;AT4G39260.2;AT4G39260.3;AT4G39260.4	5	3	53.5108	0.0364951	0.0145098	1.21143	0.611547	SN_N controle neg	SN_H huile	16635.6	| cold%2C circadian rhythm%2C and RNA binding 1 | Chr4:18274166-18274958 REVERSE LENGTH=169 | 201606	44373.7	44193.9	41451.2	38594.2	32699.2	29758.2	36463.2	40264.2	53708.6	49582.9	49072.7	40517.7	30416.9	26365	33555.3	40264.2	1	1	1	2	1	1	1	2			x
AT2G38230.1	7	2	53.5015	0.000178461	0.000220405	1.38577	0.999998	SN_H huile	SN_N controle neg	33147.1	| pyridoxine biosynthesis 1.1 | Chr2:16011475-16012404 FORWARD LENGTH=309 | 201606	24672	23746.6	22603.2	24312.8	35264.3	30555.6	34651.5	31640.2	29862.2	26642.2	26759.2	25524.5	32802.9	27071.5	31888	31640.2	2	2	2	2	2	2	2	2	x
AT3G23940.1;AT3G23940.2	11	5	53.2914	0.000909667	0.00073124	1.451	0.998591	SN_H huile	SN_N controle neg	65598.1	| dehydratase family | Chr3:8648780-8652323 FORWARD LENGTH=608 | 201606	70416.1	76773.2	67587.1	67140.9	116800	104385	92314.7	95560.8	85229.4	86135	80014.1	70487.1	108648	92482.7	84952.6	95560.8	2	2	2	2	0	3	2	3			x
AT1G30230.1;AT1G30230.2	10	7	53.1265	0.985206	0.238572	1.12131	0.050031	SN_H huile	SN_N controle neg	25246.3	| translation elongation factor EF1B/ribosomal protein S6 family protein | Chr1:10639286-10640515 FORWARD LENGTH=231 | 201606	30967.5	32278.3	45846.1	38553.3	76025.8	41805.1	22929.6	24795.9	37482.1	36214.3	54275.6	40474.7	70719.4	37038.2	21101	24795.9	5	5	5	4	4	0	0	4		x
AT1G09750.1	7	4	53.0014	0.000424929	0.000424786	1.41299	0.999896	SN_H huile	SN_N controle neg	48459.5	| Eukaryotic aspartyl protease family protein | Chr1:3157541-3158960 FORWARD LENGTH=449 | 201606	46439.6	51754.4	49413.2	45309.5	70652.8	60681.5	72210	69045.3	56209.1	58065.4	58498.6	47567.7	65721.5	53762.3	66451.2	69045.3	2	3	3	0	4	3	3	5			x
AT1G69740.1;AT1G69740.2;AT1G69740.3	10	6	52.8173	0.0196741	0.00858217	1.42735	0.748676	SN_H huile	SN_N controle neg	47146.7	| Aldolase superfamily protein | Chr1:26232197-26234713 FORWARD LENGTH=430 | 201606	46129.1	43472.6	62533.1	50229.3	83106.8	75284.6	57051.7	73401.2	55833.2	48773.7	74030.8	52732.7	77306.2	66700.3	52501.8	73401.2	4	4	5	2	5	4	3	2			x
AT3G10060.1	9	5	52.7964	0.897965	0.221751	1.00388	0.0514876	SN_N controle neg	SN_H huile	24732.6	| FKBP-like peptidyl-prolyl cis-trans isomerase family protein | Chr3:3102291-3103801 FORWARD LENGTH=230 | 201606	65898	60835.6	61894.2	60343	53244.1	70116.6	61821.2	62825.8	79760.9	68254	73274.4	63350.5	49527.8	62121.5	56891	62825.8	0	2	1	3	0	2	4	0		x
AT4G25100.1;AT4G25100.2;AT4G25100.3;AT4G25100.5;AT4G25100.4	5	5	52.6294	0.00763695	0.00387306	1.36451	0.90361	SN_H huile	SN_N controle neg	23791	| Fe superoxide dismutase 1 | Chr4:12884649-12886501 REVERSE LENGTH=212 | 201606	61099.1	64493	72838.3	68967.7	87540.3	107277	92600.7	77449.5	73952.5	72357.4	86230.8	72405	81430.3	95045	85215.7	77449.5	4	5	4	4	4	4	4	4			x
AT5G27470.1	10	5	52.6154	0.0586698	0.0213551	1.07598	0.4981	SN_H huile	SN_N controle neg	52085.2	| seryl-tRNA synthetase / serine-tRNA ligase | Chr5:9695087-9697154 FORWARD LENGTH=451 | 201606	17852	15487	17076.7	16768.9	18414.9	18457.7	17765.1	17651.7	21607.5	17375.5	20216.6	17604.6	17129.6	16353.1	16348.3	17651.7	0	0	0	0	2	1	1	0		x
AT2G45470.1;AT3G60900.1	8	4	52.344	7.28033e-07	1.08129e-05	3.66029	1	SN_H huile	SN_N controle neg	43188.9	| FASCICLIN-like arabinogalactan protein 8 | Chr2:18742797-18744059 REVERSE LENGTH=420 | 201606	19604.8	16196.2	18470.3	14980.6	63391.3	62372.1	63107.6	64611.2	23729	18171.2	21866.4	15727.2	58966.7	55260.2	58074.8	64611.2	1	1	3	1	3	2	4	3
AT1G02920.1;AT1G02930.1;AT1G02930.2	8	4	52.2353	0.00511961	0.00278941	1.87032	0.943844	SN_H huile	SN_N controle neg	23598.2	| glutathione S-transferase 7 | Chr1:658886-659705 REVERSE LENGTH=209 | 201606	18582.1	27067.6	24923.3	22781.3	41416.4	59959.7	35290.8	37936.1	22491.2	30368.2	29505.9	23916.7	38525.7	53122.8	32476.4	37936.1	1	2	1	2	1	3	1	1			x
AT1G62480.1	6	5	52.1424	0.0162677	0.00731097	1.50468	0.786119	SN_H huile	SN_N controle neg	16628.2	| Vacuolar calcium-binding protein-like protein | Chr1:23128799-23129548 FORWARD LENGTH=152 | 201606	34583.5	37094.7	35333.8	22605.1	54602.3	43162	45258.4	52009.3	41858.8	41618.1	41830.5	23731.7	50791.3	38240.5	41649	52009.3	4	3	4	0	3	4	3	6			x
AT5G20890.1	10	4	52.0956	0.783854	0.1978	1.00705	0.0568604	SN_H huile	SN_N controle neg	57799.4	| TCP-1/cpn60 chaperonin family protein | Chr5:7087020-7089906 REVERSE LENGTH=527 | 201606	19768.9	20314.5	18746.6	20310.5	19595.1	19175.2	20519.2	20409.2	23927.7	22791.7	22193.5	21322.8	18227.4	16988.8	18882.8	20409.2	3	2	1	0	0	0	0	0		x
AT3G25770.1	6	1	52.0782	0.00222216	0.00143793	1.61076	0.98702	SN_N controle neg	SN_H huile	27749.3	| allene oxide cyclase 2 | Chr3:9406975-9407839 FORWARD LENGTH=253 | 201606	5502.24	6138.33	4709.58	5506.32	2964.86	4200.12	3280.62	3123.45	6659.74	6886.85	5575.52	5780.75	2757.92	3721.21	3018.99	3123.45	0	0	0	0	0	0	0	0	x
AT3G02230.1	7	2	51.7613	0.0279766	0.011588	1.17305	0.672864	SN_N controle neg	SN_H huile	41142.4	| reversibly glycosylated polypeptide 1 | Chr3:415463-417304 FORWARD LENGTH=357 | 201606	14281.3	17441.8	17504.2	14959.4	13614.3	14182.9	13610.4	13310.4	17285.7	19568.7	20722.6	15705	12664.1	12565.7	12525	13310.4	2	2	2	1	0	0	0	1	x
AT2G40840.1	9	6	51.7562	0.340577	0.0983879	1.39059	0.141831	SN_N controle neg	SN_H huile	110632	| disproportionating enzyme 2 | Chr2:17045368-17050779 FORWARD LENGTH=955 | 201606	31370.7	29063	75908.3	58412.4	70166.1	37753.4	15538.2	16593.8	37970.1	32607	89865.2	61323.6	65268.7	33448.6	14299	16593.8	5	5	6	5	0	0	0	0		x
AT2G41840.1	7	2	51.7424	0.110303	0.0370323	1.27126	0.35122	SN_N controle neg	SN_H huile	31106.8	| Ribosomal protein S5 family protein | Chr2:17460016-17461398 REVERSE LENGTH=285 | 201606	22677.9	19872.4	20961.8	17685.2	18353.1	10693.5	18101.5	16723.2	27448.6	22295.7	24816	18566.6	17072.1	9474.15	16657.9	16723.2	1	1	1	1	2	1	1	1	x
AT1G29750.1;AT1G29750.2;AT1G29750.3	9	6	51.5503	0.433592	0.120746	1.06153	0.10987	SN_N controle neg	SN_H huile	113066	| receptor-like kinase in flowers 1 | Chr1:10414071-10419813 REVERSE LENGTH=1006 | 201606	76666.4	64260.6	69208.9	59051.5	64231.8	69842.9	57513.2	61996	92794.6	72096.6	81934.1	61994.6	59748.6	61879.1	52926.5	61996	0	3	0	0	0	0	0	0		x
AT5G65220.1	6	3	51.4792	2.44493e-05	5.69076e-05	1.61661	1	SN_H huile	SN_N controle neg	19377.5	| Ribosomal L29 family protein | Chr5:26061301-26062506 FORWARD LENGTH=173 | 201606	26144.5	25148	27932.7	25345.7	44383.5	38215.4	43005.1	43447	31644.5	28214.6	33068.5	26608.9	41285.6	33857.9	39575.5	43447	1	1	2	2	4	4	2	2			x
AT3G23330.1;AT3G23330.2	7	2	51.3165	0.161524	0.0512497	1.21976	0.2707	SN_N controle neg	SN_H huile	81028.4	| Tetratricopeptide repeat (TPR)-like superfamily protein | Chr3:8347200-8349347 FORWARD LENGTH=715 | 201606	34931	33500.5	34108.7	36660.2	25843.5	24060.3	42026.7	22190.5	42279.5	37585.6	40380.1	38487.3	24039.7	21316.8	38675	22190.5	0	0	0	0	3	0	0	0	x
AT5G41830.1;AT5G41830.2	10	2	51.2945	3.3151e-05	7.03378e-05	2.13693	1	SN_H huile	SN_N controle neg	54552	| RNI-like superfamily protein | Chr5:16743762-16745334 REVERSE LENGTH=463 | 201606	4141.25	3517.33	4137.35	3202.16	8421.83	7644.57	8372.76	7610.77	5012.44	3946.24	4898.07	3361.75	7834.01	6772.9	7705.03	7610.77	0	0	0	0	0	0	0	0	x
AT1G62780.1	7	3	51.0201	0.0953199	0.0325628	1.19638	0.38402	SN_N controle neg	SN_H huile	27276.1	| dimethylallyl%2C adenosine tRNA methylthiotransferase | Chr1:23249349-23251066 REVERSE LENGTH=237 | 201606	31086.4	22369.1	27399.3	26773.5	19243.7	23665.1	21757.8	25294.7	37626.1	25096.9	32437.1	28107.8	17900.6	20966.7	20022.6	25294.7	1	1	4	2	1	2	1	1		x
AT1G74260.1	11	2	50.997	0.353101	0.101409	1.14907	0.13672	SN_N controle neg	SN_H huile	155323	| purine biosynthesis 4 | Chr1:27923005-27927764 REVERSE LENGTH=1407 | 201606	11939.9	9713.6	9722.36	9920.17	8889.2	5568.97	8932.95	12547.6	14451.7	10898.1	11510	10414.6	8268.76	4933.97	8220.55	12547.6	1	0	0	0	0	0	0	0	x
AT2G47470.1;AT2G47470.4;AT2G47470.3;AT2G47470.2	10	5	50.9915	0.000557904	0.000519426	1.50592	0.999711	SN_H huile	SN_N controle neg	39839.2	| thioredoxin family protein | Chr2:19481503-19483683 FORWARD LENGTH=361 | 201606	22124.8	21610.7	21401.1	19531.4	27145.8	33067.4	34953.1	32337.2	26779.2	24246	25336	20504.9	25251.1	29296.9	32165.6	32337.2	1	3	0	0	0	1	1	1			x
AT2G42130.3	8	0	50.977					---	---	30238.6	| Plastid-lipid associated protein PAP / fibrillin family protein | Chr2:17566389-17567916 FORWARD LENGTH=271 | 201606									0	0	0	0	0	0	0	0	0	0	0	0	0	0	0	0	x
AT3G53430.1	7	1	50.9379	0.0547828	0.0201254	1.24782	0.514553	SN_H huile	SN_N controle neg	18083.9	| Ribosomal protein L11 family protein | Chr3:19809895-19810395 REVERSE LENGTH=166 | 201606	5146.8	6656.73	6127.27	5485.85	5874.12	7662.53	8132.98	7550.15	6229.52	7468.46	7253.87	5759.26	5464.12	6788.81	7484.37	7550.15	1	1	1	1	1	1	1	1	x
AT2G35490.1	7	6	50.8058	0.190247	0.0591008	1.09234	0.238892	SN_H huile	SN_N controle neg	40562.3	| Plastid-lipid associated protein PAP / fibrillin family protein | Chr2:14912309-14913797 REVERSE LENGTH=376 | 201606	71020.6	74868.2	69299.2	68538.5	68073.8	81859.6	86529.8	73462.8	85961.2	83997.8	82041	71954.4	63322.4	72525.6	79629	73462.8	4	5	4	4	3	5	4	5		x
AT3G05560.1;AT3G05560.2;AT3G05560.3	6	1	50.5108	0.000543847	0.00050938	2.04288	0.999736	SN_N controle neg	SN_H huile	14075.2	| Ribosomal L22e protein family | Chr3:1614641-1615204 FORWARD LENGTH=124 | 201606	2757.77	2872.52	2176.38	2202.26	1273.86	966.017	1376.63	1282.92	3337.92	3222.8	2576.55	2312.02	1184.94	855.867	1266.84	1282.92	0	1	0	0	0	0	0	0	x
AT4G38740.1;AT2G21130.1	5	1	50.4586	0.836682	0.210055	1.07256	0.0538577	SN_N controle neg	SN_H huile	18601	| rotamase CYP 1 | Chr4:18083620-18084138 REVERSE LENGTH=172 | 201606	2583.82	1747.91	2208.08	1187.62	2011.14	2058.52	1390.99	1744.05	3127.38	1961.06	2614.07	1246.81	1870.77	1823.8	1280.06	1744.05	0	0	1	0	0	0	0	0	x
AT5G61410.1;AT5G61410.2	5	5	50.4038	0.0314642	0.0127947	1.21375	0.646097	SN_H huile	SN_N controle neg	30293.9	| D-ribulose-5-phosphate-3-epimerase | Chr5:24684085-24685836 REVERSE LENGTH=281 | 201606	102111	103244	103813	106246	106101	145967	130119	122023	123592	115833	122901	111542	98695.3	129323	119742	122023	4	5	5	5	5	5	4	5			x
AT1G73600.1;AT1G73600.2	8	0	50.3706					---	---	56938.4	| S-adenosyl-L-methionine-dependent methyltransferases superfamily protein | Chr1:27670825-27673400 FORWARD LENGTH=490 | 201606									0	0	0	0	0	0	0	0	0	0	0	0	0	0	0	0	x
AT1G07320.1;AT1G07320.2;AT1G07320.3;AT1G07320.4	6	4	50.3507	0.000335328	0.000366248	1.6406	0.999961	SN_H huile	SN_N controle neg	30558.7	| ribosomal protein L4 | Chr1:2249190-2250189 FORWARD LENGTH=282 | 201606	58559.1	59976.3	54878.8	56971	91535.6	96534.9	80347.9	109552	70878.1	67289.9	64969.2	59810.4	85146.7	85527.5	73940.1	109552	4	4	4	5	4	4	4	4			x
AT3G56940.1;AT3G56940.2	8	3	50.248	1.72585e-05	4.52339e-05	1.69663	1	SN_N controle neg	SN_H huile	47915.9	| dicarboxylate diiron protein%2C putative (Crd1) | Chr3:21076594-21078269 FORWARD LENGTH=409 | 201606	28704.1	25704.3	26054.2	25863.7	15566.3	14909	17245.2	14948.7	34742.6	28838.7	30844.7	27152.7	14479.8	13209	15869.9	14948.7	3	2	3	0	0	0	0	0			x
AT1G05010.1;AT1G12010.1	9	4	50.2231	3.7587e-06	1.83175e-05	1.66314	1	SN_N controle neg	SN_H huile	36962.1	| ethylene-forming enzyme | Chr1:1431419-1432695 REVERSE LENGTH=323 | 201606	38297.9	42589	37763.9	38653.3	23833	23028	23075.9	24645.9	46354.5	47782.4	44707.5	40579.7	22169.5	20402.3	21235.6	24645.9	0	1	1	2	0	0	0	0			x
AT1G22300.1;AT1G22300.2;AT1G22300.3	7	3	50.0504	0.130295	0.0427322	1.25063	0.315048	SN_N controle neg	SN_H huile	29029.4	| general regulatory factor 10 | Chr1:7879146-7881103 REVERSE LENGTH=254 | 201606	19816.2	23160.8	18411.9	23187.8	16924.8	23193.7	14592.1	12916.8	23984.9	25985	21797.3	24343.4	15743.5	20549	13428.4	12916.8	3	3	2	3	3	3	1	3		x
AT5G05690.1;AT5G05690.3	10	3	50.019	0.0887565	0.0305212	1.15517	0.400369	SN_H huile	SN_N controle neg	54013.7	| Cytochrome P450 superfamily protein | Chr5:1702907-1706705 REVERSE LENGTH=472 | 201606	7949.12	7798.35	8576.32	8541.96	9317.72	10546.3	7915.58	10185.8	9621.37	8749.29	10153.2	8967.68	8667.37	9343.77	7284.31	10185.8	0	0	3	0	0	0	0	0		x
AT4G34670.1	7	0	49.9321					---	---	29974.6	| Ribosomal protein S3Ae | Chr4:16548724-16550222 FORWARD LENGTH=262 | 201606									0	0	0	0	0	0	0	0	0	0	0	0	0	0	0	0	x
AT1G27450.1;AT1G27450.3;AT1G27450.2;AT1G27450.4;AT4G22570.1;AT4G22570.2	7	3	49.8849	0.0503658	0.0187457	1.15082	0.534749	SN_N controle neg	SN_H huile	26624.1	| adenine phosphoribosyl transferase 1 | Chr1:9532042-9533807 FORWARD LENGTH=243 | 201606	22707.9	26283.4	22633.2	23713.2	18720.5	21530.2	23011.7	19581.1	27484.9	29488.4	26794.7	24895	17413.8	19075.2	21176.5	19581.1	2	3	3	3	1	2	3	1		x
AT5G50950.2;AT5G50950.3;AT5G50950.4	8	1	49.7689	0.000399794	0.000410337	5.61938	0.999918	SN_N controle neg	SN_H huile	54539.8	| FUMARASE 2 | Chr5:20729687-20733636 FORWARD LENGTH=499 | 201606	4348.45	5112.22	6498.74	3997.23	435.159	970.672	884.32	1261.25	5263.24	5735.61	7693.64	4196.44	404.786	859.992	813.795	1261.25	1	1	1	1	0	0	0	0	x
AT4G17090.1	9	6	49.7608	0.9351	0.228981	1.00335	0.0505991	SN_N controle neg	SN_H huile	61752.5	| chloroplast beta-amylase | Chr4:9605266-9607250 REVERSE LENGTH=548 | 201606	52102.3	42553.3	43747.5	43031.4	49141	42973.7	51270.5	37444.5	63063	47742.3	51791.2	45176	45711.1	38073.6	47181.7	37444.5	4	5	2	2	0	0	0	0		x
AT1G48630.1;AT3G18130.1	8	2	49.7282	1.40642e-06	1.33077e-05	3.20029	1	SN_N controle neg	SN_H huile	36256.8	| receptor for activated C kinase 1B | Chr1:17981977-17983268 REVERSE LENGTH=326 | 201606	5591.1	7087.62	7287.66	6750.95	2123.79	2024.98	2054.84	2144.79	6767.29	7951.89	8627.62	7087.41	1975.55	1794.08	1890.97	2144.79	1	2	1	0	0	0	0	0	x
AT1G31340.1;AT2G35635.1;AT1G55060.1;AT1G65350.1;AT2G36170.1;AT2G47110.1;AT2G47110.2;AT3G52590.1;AT3G62250.1;AT4G02890.1;AT4G02890.2;AT4G02890.3;AT4G02890.4;AT4G05050.1;AT4G05050.2;AT4G05050.3;AT4G05050.4;AT4G05320.1;AT4G05320.2;AT4G05320.3;AT4G05320.4;AT4G05320.5;AT4G05320.6;AT4G05320.7;AT4G05320.8;AT5G03240.1;AT5G03240.2;AT5G03240.3;AT5G20620.1;AT5G20620.2;AT5G37640.1	8	1	49.6196	0.13564	0.0441142	1.2715	0.306541	SN_H huile	SN_N controle neg	17397.1	| related to ubiquitin 1 | Chr1:11218076-11219417 REVERSE LENGTH=156 | 201606	4477.96	4400.83	4450.87	3351.58	5066.48	3934.67	6791.51	5417.61	5419.99	4937.47	5269.24	3518.62	4712.86	3486.02	6249.89	5417.61	0	0	0	0	0	0	0	0	x
AT3G15356.1	8	4	49.4406	7.20451e-05	0.000117347	1.46987	1	SN_H huile	SN_N controle neg	29806.5	| Legume lectin family protein | Chr3:5174603-5175418 REVERSE LENGTH=271 | 201606	10332	10897.1	10031.7	11549.8	16378.4	16463	14996.7	15088	12505.5	12225.9	11876.2	12125.4	15235.3	14585.8	13800.7	15088	1	1	1	1	4	2	2	2			x
AT5G52310.1	10	6	49.4354	0.0172055	0.00766617	1.17094	0.775371	SN_H huile	SN_N controle neg	77855.8	| low-temperature-responsive protein 78 (LTI78) / desiccation-responsive protein 29A (RD29A) | Chr5:21240929-21243326 FORWARD LENGTH=710 | 201606	47938.8	47652.4	46439.9	50837.6	49795.3	61169.4	56933.1	57939.6	58023.6	53463.2	54978.6	53371.3	46319.7	54194.6	52392.6	57939.6	4	2	0	0	0	2	0	2			x
AT5G14040.1	8	3	49.3211	0.00108947	0.000832846	3.68016	0.997645	SN_N controle neg	SN_H huile	40488.8	| phosphate transporter 3%3B1 | Chr5:4531059-4532965 REVERSE LENGTH=375 | 201606	7199.06	11862.4	5620.73	11304.3	1973.94	1930.36	3202.79	2671.42	8713.53	13308.9	6654.19	11867.7	1836.16	1710.26	2947.37	2671.42	0	4	0	2	0	0	0	0
AT5G34850.1	10	4	49.3136	0.0046518	0.00258163	1.38894	0.951357	SN_H huile	SN_N controle neg	55066.7	| purple acid phosphatase 26 | Chr5:13108475-13111217 REVERSE LENGTH=475 | 201606	10164	10069.5	9951.8	9776.39	16562.4	14209.3	12963.2	11769.4	12302.3	11297.4	11781.6	10263.6	15406.4	12589.1	11929.4	11769.4	0	2	1	0	2	2	2	0			x
AT1G58602.1;AT1G58602.2	10	3	49.2155	0.00195787	0.00129925	1.52783	0.990082	SN_H huile	SN_N controle neg	132795	| LRR and NB-ARC domains-containing disease resistance protein | Chr1:21760167-21763765 FORWARD LENGTH=1138 | 201606	89841.6	71666.8	79962.8	69760.4	120477	137714	106336	110982	108741	80406	94665.3	73237.2	112068	122011	97855.3	110982	0	0	0	0	0	0	0	0			x
AT2G35410.1	9	4	49.1556	0.000447949	0.000442131	1.22869	0.999872	SN_H huile	SN_N controle neg	33899.7	| RNA-binding (RRM/RBD/RNP motifs) family protein | Chr2:14898341-14899590 FORWARD LENGTH=308 | 201606	21337	20239.5	20712.5	19323.1	23983.9	24743.9	26532.9	25014.7	25825.6	22707.5	24520.9	20286.2	22309.9	21922.5	24416.9	25014.7	2	2	2	3	2	2	3	3			x
AT1G80560.1	7	0	49.0839					---	---	43542	| isopropylmalate dehydrogenase 2 | Chr1:30287833-30290126 FORWARD LENGTH=405 | 201606									0	0	0	0	0	0	0	0	0	0	0	0	0	0	0	0	x
AT4G31300.1;AT4G31300.3;AT4G31300.2	6	3	49.031	0.154932	0.0495616	1.10122	0.279079	SN_H huile	SN_N controle neg	25208.5	| N-terminal nucleophile aminohydrolases (Ntn hydrolases) superfamily protein | Chr4:15188927-15190935 FORWARD LENGTH=233 | 201606	66358.9	55094.4	59233.9	51139.6	63217.2	68509.1	63271.8	60293.9	80318.7	61812.7	70125	53688.3	58804.8	60697.4	58225.8	60293.9	3	3	2	2	3	3	3	3		x
AT3G52500.1	9	3	48.7325	2.90208e-05	6.37427e-05	2.6577	1	SN_H huile	SN_N controle neg	51803.4	| Eukaryotic aspartyl protease family protein | Chr3:19465644-19467053 REVERSE LENGTH=469 | 201606	4967.02	4018.36	5344.02	5709.41	12779.1	12566.2	15061.9	12849.9	6011.93	4508.36	6326.6	5993.96	11887.1	11133.4	13860.7	12849.9	1	1	0	1	1	1	2	1
AT4G35830.1;AT4G35830.2	8	1	48.5975	0.00118026	0.000889171	1.22334	0.997076	SN_N controle neg	SN_H huile	98836.6	| aconitase 1 | Chr4:16973007-16977949 REVERSE LENGTH=898 | 201606	4992.73	5054.13	4768.12	4751.74	4383.7	3838.38	3909.52	3862.88	6043.05	5670.44	5644.82	4988.56	4077.73	3400.71	3597.74	3862.88	0	1	0	0	0	0	0	0	x
AT2G47510.1;AT2G47510.2;AT2G47510.3	9	1	48.5347	0.145551	0.0468273	1.20585	0.291845	SN_N controle neg	SN_H huile	53512.8	| fumarase 1 | Chr2:19498614-19502020 FORWARD LENGTH=492 | 201606	4836.71	4846.94	5190.27	4755.64	4227.93	4995.61	2808.39	4246.61	5854.2	5437.98	6144.58	4992.66	3932.83	4425.99	2584.42	4246.61	0	1	1	0	0	0	0	0	x
AT4G37300.1	7	4	48.3392	0.14863	0.0476925	1.09354	0.287539	SN_N controle neg	SN_H huile	18815.2	| maternal effect embryo arrest 59 | Chr4:17554805-17555498 FORWARD LENGTH=173 | 201606	27835.8	29008.7	30931.4	27892.9	25823.8	30190.7	23742.1	26018.4	33691.5	32546	36618.7	29283	24021.4	26748.2	21848.7	26018.4	4	5	5	3	4	0	4	4		x
AT1G16470.1;AT1G16470.2;AT1G79210.1;AT1G79210.2;AT1G79210.3	9	4	48.3206	0.0588147	0.0213551	1.34489	0.497509	SN_H huile	SN_N controle neg	25701.3	| proteasome subunit PAB1 | Chr1:5623122-5625439 FORWARD LENGTH=235 | 201606	147195	148868	133615	125657	205459	138282	232404	170718	178160	167022	158182	131920	191119	122514	213870	170718	1	2	1	0	1	1	3	2		x
AT3G09200.1;AT3G09200.2;AT3G11250.1;AT2G40010.1	5	5	48.2541	0.00146604	0.00104157	2.25901	0.994916	SN_H huile	SN_N controle neg	34190.2	| Ribosomal protein L10 family protein | Chr3:2823364-2825020 REVERSE LENGTH=320 | 201606	17828.6	13076.3	10423.5	13093.5	29528.5	23433.6	37514.8	32462.5	21579.2	14670.9	12340	13746.1	27467.5	20761.6	34523	32462.5	0	0	0	0	2	1	2	5
AT3G02560.1;AT3G02560.2;AT3G02560.3	7	2	48.2285	0.0453241	0.0172395	1.20493	0.560052	SN_H huile	SN_N controle neg	22195.9	| Ribosomal protein S7e family protein | Chr3:542341-543168 FORWARD LENGTH=191 | 201606	47466.7	45939.4	41781.7	45987.4	45622.1	61483.2	52527.4	58671	57452.2	51541.3	49463.9	48279.3	42437.8	54472.6	48338.3	58671	0	0	4	2	0	0	0	0	x
AT3G46200.1;AT3G46200.4;AT3G46200.3;AT3G46200.2;AT3G46200.5;AT3G46200.6	8	3	48.093	0.231431	0.0697414	1.1786	0.203291	SN_H huile	SN_N controle neg	35116.2	| nudix hydrolase homolog 9 | Chr3:16969283-16971017 FORWARD LENGTH=311 | 201606	52579	61988.3	54079.8	65249.9	54114.6	78046.2	83119.2	60392.3	63640	69547.2	64023.3	68501.9	50337.6	69147	76490.4	60392.3	0	0	0	1	0	0	0	2		x
AT1G53850.1;AT1G53850.2;AT3G14290.1	8	5	47.8482	0.0409671	0.0159519	1.50587	0.584186	SN_H huile	SN_N controle neg	26118.4	| 20S proteasome alpha subunit E1 | Chr1:20104131-20105792 REVERSE LENGTH=237 | 201606	218745	225482	195724	205501	319671	205391	398970	349110	264763	252978	231711	215743	297359	181972	367152	349110	0	0	0	0	1	3	2	0			x
AT5G19510.1	6	3	47.7648	0.00271563	0.00166731	1.19842	0.980657	SN_H huile	SN_N controle neg	24258.2	| Translation elongation factor EF1B/ribosomal protein S6 family protein | Chr5:6581854-6583137 REVERSE LENGTH=224 | 201606	13189	13677.6	14280.9	12254.2	16289.2	16634.3	15315.2	15759	15963.6	15345.5	16906.7	12864.9	15152.3	14737.6	14093.8	15759	2	1	1	1	0	1	0	1			x
AT5G47210.1;AT5G47210.3;AT4G17520.1;AT5G47210.2	8	4	47.7191	0.0587555	0.0213551	1.12248	0.49775	SN_H huile	SN_N controle neg	37999.5	| Hyaluronan / mRNA binding family | Chr5:19169222-19171012 REVERSE LENGTH=357 | 201606	50404.6	46851.7	46601.6	42480.6	57898.5	50679.8	49594.9	50988	61008.2	52564.8	55170	44597.8	53857.3	44901.1	45639.7	50988	0	2	2	0	4	3	2	2		x
AT1G56330.1;AT3G62560.1;AT4G02080.1;AT1G09180.1	7	3	47.6589	0.764196	0.194254	1.01856	0.0582208	SN_N controle neg	SN_H huile	22043.5	| secretion-associated RAS 1B | Chr1:21086845-21088478 REVERSE LENGTH=193 | 201606	40953.5	48070.3	44942.1	43634.9	49032.4	48049.7	37877.5	39404.7	49568.9	53932.1	53205.5	45809.6	45610	42570.8	34856.7	39404.7	3	1	2	0	0	0	0	0		x
AT5G12040.1;AT5G12040.2	8	5	47.5043	0.000658558	0.000578595	1.6375	0.999488	SN_H huile	SN_N controle neg	40672.4	| Nitrilase/cyanide hydratase and apolipoprotein N-acyltransferase family protein | Chr5:3885162-3887772 FORWARD LENGTH=369 | 201606	56636.6	44664.9	52247	57581.5	77844.1	98751	85841	83289	68551.2	50111.4	61853.5	60451.3	72410.8	87490.9	78995.2	83289	0	2	1	0	0	3	0	0			x
AT3G51260.1;AT3G51260.2;AT5G66140.1	8	3	47.3176	3.05895e-06	1.7129e-05	1.84941	1	SN_H huile	SN_N controle neg	27451.2	| 20S proteasome alpha subunit PAD1 | Chr3:19031086-19032746 FORWARD LENGTH=250 | 201606	14023.9	14536.8	14689.4	16497.9	26893.9	27243.8	28235.5	28125.3	16974	16309.5	17390.3	17320.1	25016.8	24137.3	25983.8	28125.3	0	3	3	3	3	2	3	2			x
AT5G11520.1	8	1	47.2253	0.0325804	0.0131458	1.22145	0.638045	SN_H huile	SN_N controle neg	49182.5	| aspartate aminotransferase 3 | Chr5:3685257-3687721 REVERSE LENGTH=449 | 201606	19209.5	18998.3	19839.2	18918	20226.2	27979.2	22035.4	23768.3	23250.6	21314.9	23487	19860.9	18814.5	24788.9	20278.1	23768.3	1	0	0	1	0	0	0	0	x
AT1G79920.1;AT1G79920.2;AT1G79920.3;AT1G79920.4;AT1G79930.1;AT1G79930.2	9	4	47.1686	0.0321545	0.0130341	1.14224	0.64109	SN_H huile	SN_N controle neg	82575.6	| Heat shock protein 70 (Hsp 70) family protein | Chr1:30059302-30062224 REVERSE LENGTH=736 | 201606	21777.5	23213.6	21478.3	22840.3	27782.3	27004.7	23558.7	23667	26358.8	26044.3	25427.5	23978.6	25843.2	23925.5	21679.9	23667	2	3	1	1	0	0	0	0			x
AT1G77940.1	6	1	47.1271	0.283742	0.0839639	1.10696	0.169364	SN_N controle neg	SN_H huile	12461.4	| Ribosomal protein L7Ae/L30e/S12e/Gadd45 family protein | Chr1:29304116-29305288 REVERSE LENGTH=112 | 201606	13267	13252.3	13373.6	11043.7	13672.4	10196.9	12349.9	9795.7	16058	14868.3	15832.5	11594.1	12718.1	9034.22	11364.9	9795.7	1	1	1	0	1	0	1	0	x
AT2G27710.1;AT2G27710.2;AT2G27710.3;AT2G27710.4	5	1	47.0406	0.00051104	0.000491947	2.31965	0.99979	SN_H huile	SN_N controle neg	11443.8	| 60S acidic ribosomal protein family | Chr2:11816929-11817670 FORWARD LENGTH=115 | 201606	1591.4	2568.86	1488.14	1802.58	4206.54	4103.12	4835.32	4138.69	1926.18	2882.11	1761.76	1892.42	3912.94	3635.26	4449.7	4138.69	0	1	0	0	1	1	1	1	x
AT2G47400.1	5	3	47.0091	0.00985704	0.00481121	1.29235	0.869993	SN_H huile	SN_N controle neg	13715.3	| CP12 domain-containing protein 1 | Chr2:19446889-19447263 FORWARD LENGTH=124 | 201606	58104.8	52151.1	57134.7	52322.1	62794.9	82598	65454.5	73097.5	70328.2	58510.4	67639.8	54929.7	58412	73179.7	60234.5	73097.5	0	0	0	0	3	4	3	3			x
AT3G49010.1;AT3G49010.2;AT3G49010.3;AT3G49010.4;AT3G49010.6;AT3G49010.7;AT3G49010.5;AT5G23900.1;AT3G48960.1	7	5	46.9653	0.0603589	0.021789	1.35153	0.491298	SN_H huile	SN_N controle neg	23766.9	| breast basic conserved 1 | Chr3:18166971-18168047 REVERSE LENGTH=206 | 201606	18483.7	18454.7	20433.2	18257.7	31233.8	17857.9	27092.2	26031	22372.1	20705.1	24190.2	19167.6	29053.8	15821.6	24931.6	26031	0	0	0	0	2	0	1	2		x
AT1G36240.1;AT3G18740.1	5	2	46.9403	9.58369e-05	0.00014302	1.21749	1	SN_N controle neg	SN_H huile	12488.5	| Ribosomal protein L7Ae/L30e/S12e/Gadd45 family protein | Chr1:13614890-13616233 FORWARD LENGTH=112 | 201606	55500.8	55848.8	54283.3	54784.9	47001.2	45931.8	45427.4	42683	67176.5	62659.1	64264.2	57515.3	43720.6	40694.5	41804.5	42683	1	1	1	3	1	1	0	1	x
AT1G14810.1;AT1G14810.2	9	4	46.8816	0.325581	0.0945504	1.06523	0.148361	SN_N controle neg	SN_H huile	41030.9	| semialdehyde dehydrogenase family protein | Chr1:5102684-5104633 REVERSE LENGTH=375 | 201606	39381.8	38072.8	37058.2	35412	38894.4	30013.7	37853.5	33982.8	47666.5	42715.4	43871.9	37176.9	36179.7	26591.4	34834.6	33982.8	1	3	1	0	0	0	0	1		x
AT2G30870.1	7	3	46.8729	0.000795149	0.000668473	1.38492	0.999062	SN_H huile	SN_N controle neg	24230	| glutathione S-transferase PHI 10 | Chr2:13141490-13142392 FORWARD LENGTH=215 | 201606	30614.6	37948.7	34361.4	32791.7	45748.2	48119	49937.6	44151.9	37054.9	42576.3	40679.3	34426	42555.1	42632.3	45955	44151.9	2	1	1	1	1	1	2	2			x
AT2G24270.1;AT2G24270.2;AT2G24270.3;AT2G24270.4	8	5	46.8153	0.0810419	0.028242	1.12589	0.421466	SN_N controle neg	SN_H huile	53744.8	| aldehyde dehydrogenase 11A3 | Chr2:10327325-10329601 REVERSE LENGTH=496 | 201606	33695.8	31808.3	27416.1	30064.3	26549	30096.1	25579.5	27008.6	40784.4	35687	32456.9	31562.6	24695.9	26664.4	23539.6	27008.6	3	4	3	2	2	1	3	1		x
AT5G50950.1	8	0	46.8141					---	---	56279	| FUMARASE 2 | Chr5:20729687-20733476 FORWARD LENGTH=510 | 201606									0	0	0	0	0	0	0	0	0	0	0	0	0	0	0	0	x
AT1G45145.1	7	3	46.7956	0.00407058	0.00232953	1.414	0.960567	SN_H huile	SN_N controle neg	13293.4	| thioredoxin H-type 5 | Chr1:17075264-17076256 REVERSE LENGTH=118 | 201606	14276	15388.8	15230.1	14359.2	23130.5	20928.6	16888.2	22837.8	17279.3	17265.4	18030.4	15074.8	21516.1	18542.2	15541.3	22837.8	0	1	1	1	2	2	2	2			x
AT1G74050.1;AT1G74060.1	7	0	46.795					---	---	26106.8	| Ribosomal protein L6 family protein | Chr1:27847256-27848680 REVERSE LENGTH=233 | 201606									0	0	0	0	0	0	0	0	0	0	0	0	0	0	0	0	x
AT1G56040.1	9	3	46.7464	0.0255496	0.0107106	1.30264	0.693095	SN_H huile	SN_N controle neg	49702.6	| HEAT/U-box protein | Chr1:20960356-20961870 REVERSE LENGTH=420 | 201606	18997.7	18495.4	17936.1	20351.1	20937.7	26839.7	29327.3	21609.6	22994.2	20750.8	21234	21365.4	19476.3	23779.3	26988.4	21609.6	0	0	0	0	0	2	0	0			x
AT2G44060.1;AT2G44060.2	8	6	46.6294	1.25948e-05	3.68555e-05	2.36307	1	SN_N controle neg	SN_H huile	36207.4	| Late embryogenesis abundant protein%2C group 2 | Chr2:18226922-18227988 FORWARD LENGTH=325 | 201606	33944.7	31911	29960.5	32009.5	11731.7	15113.1	12546.2	14702.1	41085.6	35802.3	35469.2	33604.9	10912.8	13389.8	11545.7	14702.1	4	4	4	3	1	0	0	0
AT3G01280.1	7	3	46.6247	0.380901	0.107903	1.09781	0.126368	SN_H huile	SN_N controle neg	29482.4	| voltage dependent anion channel 1 | Chr3:85754-87612 FORWARD LENGTH=276 | 201606	16213.7	18597.6	15868.9	17289.7	17083	15432.4	22564.2	19538	19624.5	20865.4	18786.6	18151.4	15890.7	13672.7	20764.7	19538	1	2	1	1	0	0	1	1		x
AT2G21530.1	6	4	46.6132	0.0101255	0.00489625	1.24684	0.866086	SN_N controle neg	SN_H huile	22846.7	| SMAD/FHA domain-containing protein | Chr2:9219372-9220464 FORWARD LENGTH=209 | 201606	42662.6	47858.4	43193.2	50242	36364.4	32617.4	38459.4	40096.2	51637.5	53694.4	51135	52746	33826.2	28898.2	35392.2	40096.2	3	3	3	3	3	3	4	3			x
AT1G30580.1	9	7	46.5056	2.55474e-05	5.87954e-05	1.69832	1	SN_N controle neg	SN_H huile	44756.3	| GTP binding protein | Chr1:10831953-10835454 REVERSE LENGTH=394 | 201606	29505.1	27983.5	27523.1	25439.4	16299.6	14761	16625.5	17349.3	35712	31395.8	32583.6	26707.3	15161.9	13077.9	15299.6	17349.3	6	4	5	4	0	0	0	0			x
AT3G12290.1	8	4	46.5036	0.00321695	0.00187543	1.27487	0.973559	SN_N controle neg	SN_H huile	31817.8	| Amino acid dehydrogenase family protein | Chr3:3919591-3921326 FORWARD LENGTH=299 | 201606	46947	50230.9	46936.9	48921.4	41000.2	32791.3	39652	37973	56823.3	56356.1	55567	51359.6	38138.6	29052.3	36489.8	37973	4	3	2	3	1	0	0	2			x
AT2G44920.2;AT2G44920.1	8	5	46.2714	0.000329056	0.000361377	1.22162	0.999964	SN_H huile	SN_N controle neg	24120.9	| Tetratricopeptide repeat (TPR)-like superfamily protein | Chr2:18524419-18526502 FORWARD LENGTH=224 | 201606	23566.7	21699.3	21219.5	21986	27237.1	26171.6	26585	28085.2	28524.4	24345.3	25121	23081.8	25336.1	23187.4	24464.8	28085.2	0	0	0	0	0	0	0	2			x
AT2G32060.1;AT2G32060.2;AT2G32060.3	8	3	46.1489	0.0476299	0.0179198	1.24804	0.548157	SN_H huile	SN_N controle neg	15670.9	| Ribosomal protein L7Ae/L30e/S12e/Gadd45 family protein | Chr2:13639228-13640104 REVERSE LENGTH=144 | 201606	19883	25756.4	20866.5	24205.1	25657.1	25413.8	33570.3	28569.4	24065.7	28897.2	24703.2	25411.4	23866.3	22516	30893.1	28569.4	1	1	1	1	2	0	2	1			x
AT5G13450.1;AT5G13450.2	8	2	45.9255	0.251488	0.0749885	1.05516	0.18906	SN_N controle neg	SN_H huile	26378.6	| delta subunit of Mt ATP synthase | Chr5:4310558-4311941 REVERSE LENGTH=238 | 201606	28229.3	28668.4	26161.7	28210.6	23509.4	27434.1	27785.3	26724.7	34167.9	32164.3	30971.9	29616.6	21868.6	24305.9	25569.4	26724.7	2	2	2	2	1	1	0	1	x
AT1G15340.1;AT1G15340.2	7	4	45.907	0.00583918	0.00311852	1.19462	0.932236	SN_H huile	SN_N controle neg	42415	| methyl-CPG-binding domain 10 | Chr1:5275895-5277474 REVERSE LENGTH=384 | 201606	34683.7	39278.3	33381.2	37244.1	41312.4	45653.5	43872.9	41888.5	41980.1	44067.9	39518.9	39100.3	38428.9	40447.9	40374	41888.5	0	2	0	3	0	1	1	1			x
AT5G48375.1	5	0	45.788					---	---	51157.1	| thioglucoside glucosidase 3 | Chr5:19601303-19603883 REVERSE LENGTH=439 | 201606									0	0	0	0	0	0	0	0	0	0	0	0	0	0	0	0	x
AT5G02240.1	5	3	45.7569	0.000393176	0.000407409	1.39402	0.999924	SN_H huile	SN_N controle neg	27160	| NAD(P)-binding Rossmann-fold superfamily protein | Chr5:451502-452984 FORWARD LENGTH=253 | 201606	18417.6	15356.1	18257.1	16759.8	24364.3	25080.4	23615.5	22835.3	22292.1	17228.6	21614	17595.1	22663.8	22220.6	21732.1	22835.3	1	2	1	1	2	1	1	2			x
AT1G23410.1	9	3	45.7461	0.000269913	0.000307244	1.46225	0.999985	SN_N controle neg	SN_H huile	17899.7	| Ribosomal protein S27a / Ubiquitin family protein | Chr1:8314940-8315410 FORWARD LENGTH=156 | 201606	20776.5	18718.6	20696.1	19432.7	13683.8	14943.9	13721.8	12103.6	25147.3	21001.2	24501.4	20401.2	12728.7	13239.9	12627.5	12103.6	0	1	1	2	0	1	1	0			x
AT3G27925.1;AT3G27925.2	7	6	45.665	0.0206626	0.00896323	1.2586	0.738587	SN_H huile	SN_N controle neg	46845.1	| DegP protease 1 | Chr3:10366659-10368864 REVERSE LENGTH=439 | 201606	46712.6	40876.4	43865	44563.9	57274.6	52874.4	46969.4	64417	56539.5	45860.9	51930.3	46784.9	53277	46845.4	43223.6	64417	1	1	3	2	0	3	0	0			x
AT5G10890.1;AT5G10890.2	8	2	45.6595	0.000266945	0.000304977	1.45426	0.999986	SN_H huile	SN_N controle neg	34511.2	| myosin heavy chain-like protein | Chr5:3434030-3435067 REVERSE LENGTH=295 | 201606	75014.3	69897.4	76449.8	65736.8	94607.1	103730	110798	108380	90795	78420.7	90506.4	69013	88003.8	91902.6	101962	108380	1	0	0	0	0	0	0	0	x
AT5G13510.1	5	3	45.6441	0.0406507	0.0159081	1.56501	0.58603	SN_N controle neg	SN_H huile	24906.9	| Ribosomal protein L10 family protein | Chr5:4341294-4341956 FORWARD LENGTH=220 | 201606	38827.7	43646.2	29351.8	62537.3	28355.9	26420.5	27377.6	29259.5	46995.8	48968.5	34748.6	65654.1	26376.7	23407.9	25194.2	29259.5	1	0	0	0	2	3	2	4			x
AT1G14250.1	9	2	45.5622	0.0062806	0.00327027	1.62288	0.925131	SN_H huile	SN_N controle neg	53847	| GDA1/CD39 nucleoside phosphatase family protein | Chr1:4868675-4871203 FORWARD LENGTH=488 | 201606	30699.8	28373	23400.3	27848	43375.8	33592.2	48707.8	53362.8	37158.1	31832.8	27702.9	29235.9	40348.3	29761.8	44823.3	53362.8	1	1	1	0	2	1	0	2	x
AT4G15510.1;AT4G15510.3;AT4G15510.4;AT4G15510.5;AT4G15510.2	8	2	45.5346	0.00022671	0.000267841	1.55648	0.999994	SN_N controle neg	SN_H huile	32379.8	| Photosystem II reaction center PsbP family protein | Chr4:8860701-8862529 FORWARD LENGTH=287 | 201606	30489.1	27637.6	24694.1	29596.6	17485.5	16771.3	19104.2	18864.4	36903.1	31007.8	29234.5	31071.7	16265.1	14859	17580.6	18864.4	0	1	1	1	1	1	1	2	x
AT3G61470.1	5	4	45.0953	0.000494271	0.000481753	1.95557	0.999814	SN_N controle neg	SN_H huile	27869	| photosystem I light harvesting complex protein | Chr3:22745736-22747032 FORWARD LENGTH=257 | 201606	16795.7	15175.2	12264.4	11828.2	7673.96	7734.77	6990.23	6269.59	20329	17025.6	14519.4	12417.7	7138.34	6852.82	6432.76	6269.59	1	1	0	0	0	0	0	0			x
AT5G53490.1;AT5G53490.4;AT5G53490.2;AT5G53490.3	8	4	44.9928	0.00268954	0.00165455	1.26756	0.981011	SN_H huile	SN_N controle neg	26100.5	| Tetratricopeptide repeat (TPR)-like superfamily protein | Chr5:21723488-21724621 REVERSE LENGTH=236 | 201606	25048.4	27409.9	29564.1	25851.3	34269.3	37274.6	32884.8	32307.2	30317.9	30752.3	34999.9	27139.7	31877.4	33024.4	30262.2	32307.2	2	2	2	2	2	2	2	2			x
AT2G44450.1;AT5G42260.1	8	0	44.9623					---	---	57247.7	| beta glucosidase 15 | Chr2:18340966-18343744 FORWARD LENGTH=506 | 201606									0	0	0	0	0	0	0	0	0	0	0	0	0	0	0	0	x
AT1G80600.1	8	2	44.8364	0.408554	0.114695	1.1761	0.117252	SN_H huile	SN_N controle neg	49226.3	| HOPW1-1-interacting 1 | Chr1:30298675-30300513 REVERSE LENGTH=457 | 201606	23257.2	25699	22143.7	23705.3	25752.1	19045.4	38607.5	28095.5	28149.8	28832.8	26215.2	24886.8	23954.7	16873.8	35528.5	28095.5	0	0	1	0	0	0	0	0	x
AT5G27770.1	5	1	44.6639	0.59363	0.15704	1.06814	0.0766797	SN_N controle neg	SN_H huile	14104.2	| Ribosomal L22e protein family | Chr5:9836166-9837113 FORWARD LENGTH=124 | 201606	1765.7	1409.72	1679.7	1185.34	1561.89	1330.14	1290.32	1472.74	2137.15	1581.62	1988.54	1244.42	1452.88	1178.47	1187.42	1472.74	1	0	0	0	0	0	0	0	x
AT4G01050.1;AT4G01050.2	6	2	44.6186	0.334158	0.0966812	1.10637	0.144569	SN_N controle neg	SN_H huile	49387.3	| thylakoid rhodanese-like protein | Chr4:455874-458175 FORWARD LENGTH=466 | 201606	5999.73	5026.2	4170.68	4497.85	5006.74	4171.21	4446.34	4176.65	7261.89	5639.11	4937.53	4722.01	4657.29	3695.59	4091.74	4176.65	0	0	0	0	0	0	0	0	x
AT5G03630.1	9	6	44.5994	0.575888	0.153913	1.06632	0.0794303	SN_N controle neg	SN_H huile	47537	| Pyridine nucleotide-disulfide oxidoreductase family protein | Chr5:922378-924616 REVERSE LENGTH=435 | 201606	29904.6	22723.7	25352.8	21237.1	22519.1	29456.4	20198.7	20872.9	36195.6	25494.7	30014.3	22295.5	20947.3	26097.6	18587.8	20872.9	2	2	3	0	0	0	0	0		x
AT1G69830.1	9	5	44.5842	0.0565331	0.0206953	1.15694	0.507001	SN_N controle neg	SN_H huile	100355	| alpha-amylase-like 3 | Chr1:26288518-26293003 REVERSE LENGTH=887 | 201606	18886.7	20675.9	18342.8	18846.6	17336.3	14266.5	18711	16026.6	22859.9	23197.2	21715.4	19785.9	16126.3	12639.7	17218.8	16026.6	1	3	4	0	0	0	0	0		x
AT4G02720.1	10	4	44.4707	1.82939e-05	4.71554e-05	1.46324	1	SN_N controle neg	SN_H huile	48519.9	| Ras-induced vulval development antagonist protein | Chr4:1204545-1205813 REVERSE LENGTH=422 | 201606	39214.3	41249.4	40830.4	40264.3	28717.6	26690.7	29186	25817.5	47463.8	46279.4	48337.7	42271	26713.2	23647.3	26858.4	25817.5	1	0	1	0	1	0	1	2			x
AT1G41830.1;AT4G22010.1	7	3	44.3377	0.251093	0.0749424	1.20459	0.189324	SN_H huile	SN_N controle neg	60748.7	| SKU5-similar 6 | Chr1:15603892-15607802 REVERSE LENGTH=542 | 201606	16197.2	17916.7	18935.8	16021.6	14285	20536.1	25022.8	23358.5	19604.6	20101.5	22417.4	16820.1	13287.9	18194.5	23027.3	23358.5	0	1	2	0	1	2	1	1		x
AT1G03600.1	5	2	44.2762	0.515974	0.140061	1.0379	0.0902339	SN_N controle neg	SN_H huile	18834.7	| photosystem II family protein | Chr1:898916-899440 FORWARD LENGTH=174 | 201606	50099.5	46083.8	47013.4	45191.7	50719.5	48237.2	39934.8	42617.2	60638.9	51703.4	55657.6	47444	47179.5	42737	36750	42617.2	2	2	2	2	2	2	2	2	x
AT2G31570.1;AT4G11600.1	8	3	44.1958	0.00511429	0.00278941	1.25153	0.94393	SN_N controle neg	SN_H huile	19115.7	| glutathione peroxidase 2 | Chr2:13438211-13439775 REVERSE LENGTH=169 | 201606	10735.7	9591.14	9080.11	9091.89	7769.3	8411.52	7354.33	7226.2	12994.1	10760.7	10749.6	9545.02	7227.03	7452.4	6767.82	7226.2	2	1	2	0	0	1	0	0			x
AT5G19550.1	6	2	44.1904	0.000610844	0.00055321	1.84065	0.999603	SN_H huile	SN_N controle neg	44494.8	| aspartate aminotransferase 2 | Chr5:6598201-6601597 FORWARD LENGTH=405 | 201606	4289.56	3983.75	5282.91	5198.95	8744.85	7167.42	9340.01	9269.46	5191.95	4469.53	6254.26	5458.06	8134.48	6350.16	8595.14	9269.46	0	0	1	1	0	0	0	0	x
AT1G61520.1;AT1G61520.2;AT1G61520.3	5	3	44.1322	0.168341	0.053035	1.24619	0.262497	SN_N controle neg	SN_H huile	29181.5	| PSI type III chlorophyll a/b-binding protein | Chr1:22700152-22701149 FORWARD LENGTH=273 | 201606	16043.3	13812.1	17088.8	16339.3	11591.6	18920.9	8990.81	11278.3	19418.4	15496.4	20230.8	17153.6	10782.5	16763.5	8273.79	11278.3	0	0	0	0	0	0	0	0		x
AT5G03940.1	9	4	43.9541	5.25997e-05	9.53814e-05	2.35166	1	SN_N controle neg	SN_H huile	61517.5	| chloroplast signal recognition particle 54 kDa subunit | Chr5:1060265-1063257 REVERSE LENGTH=564 | 201606	11302.8	13635.9	12058.7	11933	4474.74	6121.31	4632.43	5578.31	13680.6	15298.7	14275.8	12527.7	4162.42	5423.33	4262.99	5578.31	2	4	3	0	0	0	0	0
AT4G39970.1	7	4	43.9259	0.53877	0.145112	1.07196	0.0858279	SN_N controle neg	SN_H huile	35111.6	| Haloacid dehalogenase-like hydrolase (HAD) superfamily protein | Chr4:18536678-18538429 REVERSE LENGTH=316 | 201606	15477.6	15667.2	18037.4	22362.9	15542.3	18225.1	16345.1	16629.5	18733.6	17577.7	21353.9	23477.4	14457.5	16147	15041.6	16629.5	3	0	3	4	2	3	3	3		x
AT3G22200.1;AT3G22200.2	9	1	43.8203	0.0094036	0.00465546	1.48614	0.876671	SN_H huile	SN_N controle neg	55586.8	| Pyridoxal phosphate (PLP)-dependent transferases superfamily protein | Chr3:7835286-7838863 FORWARD LENGTH=504 | 201606	11095	8837.02	11617.2	14486.9	15369.6	16865.6	17670.5	18510.3	13429	9914.61	13753.2	15208.9	14296.8	14942.5	16261.3	18510.3	0	1	0	0	0	0	0	0	x
AT2G16600.1;AT2G16600.2	6	3	43.7056	0.0322202	0.0130342	1.30147	0.640617	SN_H huile	SN_N controle neg	18720.1	| rotamase CYP 3 | Chr2:7200862-7201383 FORWARD LENGTH=173 | 201606	6086.95	5918.23	6209.04	5914.63	6625.25	8849.82	9266.06	6661.93	7367.45	6639.91	7350.67	6209.41	6162.83	7840.72	8527.09	6661.93	1	1	1	1	0	0	0	0			x
AT5G14910.1;AT5G14910.2	7	2	43.5124	0.392866	0.11089	1.04149	0.12229	SN_N controle neg	SN_H huile	19070.5	| Heavy metal transport/detoxification superfamily protein | Chr5:4823815-4825196 FORWARD LENGTH=178 | 201606	30061.3	30162.3	31278.8	27480.7	29593.4	29240	25640.3	29769.6	36385.3	33840.4	37030	28850.3	27527.9	25905.9	23595.5	29769.6	1	1	1	1	2	1	1	1	x
AT1G31330.1	4	4	43.4488	0.100005	0.0338666	1.17045	0.373138	SN_H huile	SN_N controle neg	24344.3	| photosystem I subunit F | Chr1:11215011-11215939 REVERSE LENGTH=221 | 201606	28466.5	29806.3	25133.8	24019.6	29280.7	27154.3	34043.4	35258.9	34454.9	33440.9	29755.1	25216.7	27237	24058	31328.4	35258.9	2	2	2	3	3	3	3	3		x
AT2G34460.1	7	3	43.1883	0.00591446	0.00313723	1.35685	0.931022	SN_H huile	SN_N controle neg	30585.2	| NAD(P)-binding Rossmann-fold superfamily protein | Chr2:14529635-14530732 FORWARD LENGTH=280 | 201606	30786	26935.4	26429.7	27656.8	38230	32160.3	43901.6	37415.2	37262.4	30220	31289.3	29035.2	35561.7	28493.2	40400.4	37415.2	2	1	1	1	0	0	0	0			x
AT5G45390.1	7	3	43.1615	0.359565	0.102981	1.10202	0.134196	SN_N controle neg	SN_H huile	31555.3	| CLP protease P4 | Chr5:18396351-18397586 FORWARD LENGTH=292 | 201606	14940.7	17894.1	16988.5	14471.4	12989.3	18425.8	11906.3	15021	18083.8	20076.1	20112.2	15192.6	12082.7	16324.8	10956.8	15021	2	3	3	2	3	3	0	3		x
AT4G11010.1;AT4G23895.3;AT4G23900.1	7	5	42.9261	9.67811e-06	3.17743e-05	1.95516	1	SN_H huile	SN_N controle neg	25848.5	| nucleoside diphosphate kinase 3 | Chr4:6732780-6734298 REVERSE LENGTH=238 | 201606	47164	48363.5	42176.6	40903.7	93583.1	84174.5	83006.3	88443.1	57085.9	54261	49931.5	42942.3	87051.3	74576.5	76386.5	88443.1	3	4	3	3	3	4	4	3			x
AT4G35260.1;AT4G35650.1	7	2	42.7899	0.00311168	0.00183142	1.3044	0.975091	SN_N controle neg	SN_H huile	40026.1	| isocitrate dehydrogenase 1 | Chr4:16774494-16776233 REVERSE LENGTH=367 | 201606	11865.1	13406.7	13069	11031.3	9863.6	9802.31	9601	8583.49	14361.1	15041.6	15471.9	11581.1	9175.15	8684.6	8835.32	8583.49	2	2	1	2	1	0	0	0	x
AT5G36890.1;AT5G36890.2	5	0	42.7045					---	---	56248	| beta glucosidase 42 | Chr5:14542164-14546090 REVERSE LENGTH=490 | 201606									0	0	0	0	0	0	0	0	0	0	0	0	0	0	0	0	x
AT3G56240.1;AT3G56240.2;AT3G56240.3	6	2	42.6828	0.901321	0.222297	1.00763	0.0513907	SN_N controle neg	SN_H huile	13084.8	| copper chaperone | Chr3:20863460-20864402 REVERSE LENGTH=121 | 201606	28822	26666.7	24546.9	24200.3	25392.9	28378.6	24691.9	24983.5	34885.3	29918.5	29060.3	25406.5	23620.5	25142.8	22722.7	24983.5	1	1	1	1	1	2	1	1	x
AT2G29450.1	4	1	42.6433	1.10877e-05	3.45821e-05	5.10181	1	SN_N controle neg	SN_H huile	26114.4	| glutathione S-transferase tau 5 | Chr2:12624774-12625566 REVERSE LENGTH=224 | 201606	7943.53	7990.09	7077.06	6349.48	1775.65	1536.21	1051.15	1391.84	9614.61	8964.41	8378.29	6665.92	1651.71	1361.04	967.319	1391.84	0	0	1	0	0	0	0	0	x
AT3G51800.1;AT3G51800.2;AT3G51800.3	5	3	42.4671	0.000387701	0.000404422	1.39507	0.999928	SN_H huile	SN_N controle neg	43321.4	| metallopeptidase M24 family protein | Chr3:19211261-19213568 REVERSE LENGTH=392 | 201606	12422.6	12462	11317.6	11873.2	14889	16803.4	17772.4	17603.6	15036	13981.6	13398.5	12464.9	13849.8	14887.4	16355.1	17603.6	0	0	2	0	0	2	3	2			x
AT2G43910.1;AT2G43910.2;AT2G43910.3;AT2G43920.1;AT2G43920.2;AT2G43920.3;AT2G43920.4;AT2G43920.5;AT2G43920.6	6	6	42.4262	4.63557e-05	8.81593e-05	1.61031	1	SN_N controle neg	SN_H huile	25459.8	| HARMLESS TO OZONE LAYER 1 | Chr2:18184658-18186951 REVERSE LENGTH=227 | 201606	30054.5	34569.1	32701.3	34823.5	18890.4	20219.6	21339.9	21614.2	36377	38784.5	38714	36559	17571.9	17914.1	19638.1	21614.2	3	3	5	6	1	2	3	4			x
AT3G05540.1	4	1	42.2688	0.0745188	0.0261441	1.82437	0.441159	SN_N controle neg	SN_H huile	19377	| Methionine sulfoxide reductase (MSS4-like) family protein | Chr3:1606487-1608030 REVERSE LENGTH=168 | 201606	1334.13	1808.07	1084.5	1961.77	434.426	1295.11	470.001	1192.57	1614.79	2028.54	1283.9	2059.54	404.104	1147.43	432.518	1192.57	0	0	0	0	0	0	0	0	x
AT3G20730.1	8	4	42.0923	0.0535437	0.0197634	1.27141	0.520049	SN_H huile	SN_N controle neg	64141.8	| PPR superfamily protein | Chr3:7247092-7248878 FORWARD LENGTH=565 | 201606	61867.1	57297.2	58881.6	54850.3	65339.6	76401.2	92815.3	61549.5	74882.1	64284.1	69707.9	57584	60779.1	67689.5	85413.2	61549.5	0	2	2	0	0	0	0	1		x
AT5G40950.1	7	6	42.0153	0.000112624	0.000162624	1.4154	1	SN_H huile	SN_N controle neg	21794	| ribosomal protein large subunit 27 | Chr5:16410866-16411845 FORWARD LENGTH=198 | 201606	46292.3	50696.4	46427.5	46779.2	66186.7	65398.8	73835.1	63781.1	56030.7	56878.4	54964	49110.6	61567.1	57941.7	67946.8	63781.1	2	3	0	2	3	0	5	2			x
AT1G08450.1;AT1G08450.3;AT1G08450.2	8	5	41.9666	0.00258108	0.00160364	1.77533	0.982463	SN_N controle neg	SN_H huile	50129.1	| calreticulin 3 | Chr1:2668008-2671800 REVERSE LENGTH=424 | 201606	10271	13490	12648.4	12925.3	7127.75	8294.65	5148.66	7217.98	12431.7	15134.9	14974	13569.5	6630.26	7348.85	4738.06	7217.98	0	4	0	0	0	0	0	0			x
ATCG01110.1	8	6	41.955	0.00570824	0.00305906	1.19224	0.934348	SN_N controle neg	SN_H huile	45674	| NAD(P)H dehydrogenase subunit H | ChrC:122011-123192 REVERSE LENGTH=393 | 201606	43046.9	38876	39786.8	39526.2	35331.4	34572	34973.6	30360.9	52102.6	43616.5	47102.2	41496.1	32865.4	30630	32184.4	30360.9	4	2	4	3	0	3	0	0			x
AT4G01690.1;AT4G01690.2	9	4	41.9411	5.0944e-07	8.82733e-06	1.70909	1	SN_N controle neg	SN_H huile	58037.6	| Flavin containing amine oxidoreductase family | Chr4:729929-732309 FORWARD LENGTH=537 | 201606	22324.4	20974.7	21479.7	20121.4	12231.3	12724.3	12502.9	12217.4	27020.8	23532.4	25429.1	21124.2	11377.6	11273.4	11505.7	12217.4	2	2	2	1	0	0	0	0			x
AT1G12240.1	6	3	41.9022	6.10574e-05	0.000106323	1.61482	1	SN_H huile	SN_N controle neg	74129.4	| Glycosyl hydrolases family 32 protein | Chr1:4153699-4157457 FORWARD LENGTH=664 | 201606	16521.6	15214	16117.6	13716.2	26352.8	23737.2	25456.5	23877.1	19997.2	17069.2	19081.1	14399.8	24513.5	21030.5	23426.3	23877.1	0	0	1	0	1	1	1	1			x
AT1G07770.1;AT1G07770.2;AT1G07770.3;AT5G59850.1;AT3G46040.1	5	4	41.8294	1.90253e-05	4.72354e-05	2.00316	1	SN_N controle neg	SN_H huile	14861.4	| ribosomal protein S15A | Chr1:2408413-2409065 REVERSE LENGTH=130 | 201606	44799.9	45166	43101.5	36144.5	20246.6	20979.6	22527	20719.3	54224.4	50673.6	51026.4	37945.9	18833.5	18587.4	20730.4	20719.3	3	4	3	2	2	1	1	3
AT3G09790.1;AT3G09790.2	6	0	41.609					---	---	72054.2	| ubiquitin 8 | Chr3:3004111-3006006 REVERSE LENGTH=631 | 201606									0	0	0	0	0	0	0	0	0	0	0	0	0	0	0	0	x
AT4G24450.1;AT4G24450.2;AT4G24450.3	9	1	41.4906	4.27116e-05	8.37834e-05	3.82611	1	SN_N controle neg	SN_H huile	146067	| phosphoglucan%2C water dikinase | Chr4:12635761-12642631 FORWARD LENGTH=1278 | 201606	2676.36	4164.1	4135.29	3475.3	1080.08	844.78	810.681	1041.41	3239.38	4671.87	4895.63	3648.51	1004.7	748.455	746.029	1041.41	0	0	0	1	0	0	0	0	x
AT5G52840.1;AT5G52840.2	6	6	41.4652	0.0316778	0.0128648	1.17312	0.644538	SN_H huile	SN_N controle neg	19350	| NADH-ubiquinone oxidoreductase-like protein | Chr5:21413718-21414794 FORWARD LENGTH=169 | 201606	27351.1	25382.2	22957.1	23782	27844.6	32620.5	26888.6	29338.9	33104.9	28477.3	27178.2	24967.3	25901.1	28900.9	24744.2	29338.9	3	2	3	0	3	0	1	4			x
AT2G38770.1	9	4	41.2807	0.514704	0.13996	1.04273	0.0904909	SN_N controle neg	SN_H huile	174106	| P-loop containing nucleoside triphosphate hydrolases superfamily protein | Chr2:16203185-16210253 REVERSE LENGTH=1509 | 201606	16463.2	14932.8	15518.1	17759.4	14506.9	16314.2	13925.3	17276.6	19926.6	16753.7	18371.3	18644.5	13494.4	14454	12814.7	17276.6	0	4	0	0	0	0	0	0		x
AT1G15140.1;AT1G15140.2;AT1G15140.3	7	1	41.2687	0.0026253	0.00161822	1.47465	0.981875	SN_N controle neg	SN_H huile	32037.7	| FAD/NAD(P)-binding oxidoreductase | Chr1:5210403-5212137 REVERSE LENGTH=295 | 201606	5267.86	6017.07	5452.29	5944.6	3799.79	3124.93	4050.99	4405.42	6376.06	6750.8	6454.78	6240.87	3534.58	2768.61	3727.92	4405.42	2	2	2	2	0	0	0	2	x
AT5G22800.1;AT5G22800.2	9	5	41.2372	0.000903979	0.000728545	1.51084	0.998616	SN_N controle neg	SN_H huile	108287	| Alanyl-tRNA synthetase%2C class IIc | Chr5:7616221-7619961 REVERSE LENGTH=978 | 201606	14529.2	14973.6	15777.9	13364.7	9786.5	8194.11	10846.4	9989.36	17585.7	16799.4	18678.9	14030.8	9103.43	7259.77	9981.44	9989.36	4	0	4	0	0	0	0	0			x
AT3G02870.1;AT3G02870.3;AT3G02870.2	9	4	41.1376	0.001329	0.000968478	1.20321	0.996019	SN_H huile	SN_N controle neg	29406.5	| Inositol monophosphatase family protein | Chr3:627742-629682 REVERSE LENGTH=271 | 201606	22633.5	21334.9	20771.1	20694.3	24734.8	26248.4	27290.9	24520.7	27394.8	23936.5	24590.2	21725.7	23008.4	23255.4	25114.4	24520.7	0	0	0	0	0	1	2	1			x
AT1G52230.1;AT3G16140.1	5	4	41.0051	0.419537	0.117146	1.0612	0.113919	SN_H huile	SN_N controle neg	15273.6	| photosystem I subunit H2 | Chr1:19454902-19455508 FORWARD LENGTH=145 | 201606	25311.5	25710.4	20318.9	28711.9	26085	27043.5	25021.8	28025.4	30636.3	28845.6	24054.8	30142.8	24264.3	23959.8	23026.3	28025.4	1	1	1	1	1	1	2	1		x
AT5G23010.1;AT5G23010.2;AT5G23010.3	7	5	40.9811	0.0121681	0.0056729	1.13477	0.837525	SN_H huile	SN_N controle neg	55638.4	| methylthioalkylmalate synthase 1 | Chr5:7703173-7706769 FORWARD LENGTH=506 | 201606	31535	29014.5	28717.6	28543.1	35173.5	34747.2	32145.3	31621	38169	32552.6	33997.8	29965.6	32718.5	30785.1	29581.7	31621	2	1	0	0	0	0	0	0			x
AT3G47470.1	7	4	40.9404	0.00243381	0.00153974	1.61191	0.984383	SN_N controle neg	SN_H huile	27790.6	| light-harvesting chlorophyll-protein complex I subunit A4 | Chr3:17493622-17494773 REVERSE LENGTH=251 | 201606	24682.4	27346.4	30834.8	25788.7	19704.7	14921.3	14015.7	18764.1	29874.8	30681.1	36504.2	27074	18329.4	13219.9	12897.9	18764.1	0	1	2	1	0	0	0	0			x
AT5G14260.1;AT5G14260.2;AT5G14260.3;AT5G14260.4	8	2	40.7888	0.20908	0.063745	1.1007	0.221392	SN_H huile	SN_N controle neg	58326.7	| Rubisco methyltransferase family protein | Chr5:4601139-4603873 FORWARD LENGTH=514 | 201606	42874.7	40042.1	34209.3	45116.1	40716.8	43247.1	47064.6	47551.6	51894.2	44924.9	40499.2	47364.6	37874.9	38315.8	43311.2	47551.6	0	0	1	2	0	0	0	0	x
AT4G31480.1;AT4G31480.2;AT4G31480.3;AT4G31480.4;AT4G31480.5;AT4G31480.6;AT4G31480.7;AT4G31480.8;AT4G31480.9;AT4G31490.1;AT4G31490.2;AT4G31490.3	9	3	40.7249	3.93717e-08	3.52868e-06	2.92069	1	SN_N controle neg	SN_H huile	107229	| Coatomer%2C beta subunit | Chr4:15264145-15267384 FORWARD LENGTH=948 | 201606	10856.1	11162.3	11396.3	10367.1	3517.02	3816.03	3926.26	3730.97	13139.9	12523.5	13491.8	10883.8	3271.54	3380.91	3613.14	3730.97	0	2	2	0	0	0	0	0
AT3G23700.1	7	4	40.592	5.04173e-07	8.82733e-06	2.01341	1	SN_N controle neg	SN_H huile	42978.2	| Nucleic acid-binding proteins superfamily | Chr3:8531689-8533742 REVERSE LENGTH=392 | 201606	13086.7	13364.6	13507.5	12807.2	6555.65	6942.75	6049.72	6659.12	15839.8	14994.3	15991	13445.5	6098.09	6151.11	5567.25	6659.12	2	4	4	2	0	0	0	0
AT5G44130.1;AT1G03870.1	4	4	40.5176	4.46626e-06	2.11061e-05	2.68071	1	SN_H huile	SN_N controle neg	26262.2	| FASCICLIN-like arabinogalactan protein 13 precursor | Chr5:17761128-17761871 FORWARD LENGTH=247 | 201606	13658.5	13218.9	12765.7	12032.2	30170.3	39733	33530.1	35093.5	16531.9	14830.9	15112.9	12631.9	28064.5	35202.5	30856.1	35093.5	0	0	0	0	2	5	4	3
AT5G35170.1;AT5G35170.2	8	4	40.4791	0.311818	0.0912334	1.0529	0.154786	SN_H huile	SN_N controle neg	66080.6	| adenylate kinase family protein | Chr5:13419278-13423482 FORWARD LENGTH=588 | 201606	42726	44204.5	42850.4	49089.7	43067.6	49264.4	46233	49767.8	51714.3	49594.9	50729.2	51536.3	40061.6	43647	42545.9	49767.8	2	0	2	3	0	0	0	0		x
AT5G06870.1	7	5	40.4042	0.0022268	0.00143795	1.30657	0.986964	SN_H huile	SN_N controle neg	37581.1	| polygalacturonase inhibiting protein 2 | Chr5:2133941-2135016 FORWARD LENGTH=330 | 201606	43791	38377	38379.2	39292.8	52223.6	49539.3	58494.2	48585	53003.3	43056.7	45435.8	41251.1	48578.5	43890.6	53829.3	48585	0	0	0	0	3	2	4	3			x
AT5G47190.1	6	1	40.337	0.757712	0.19292	1.02341	0.0587	SN_N controle neg	SN_H huile	25468.6	| Ribosomal protein L19 family protein | Chr5:19164432-19166064 REVERSE LENGTH=229 | 201606	12505.9	10733.6	10185.3	9770.89	8999.39	8849.32	9400.66	14958.4	15136.8	12042.4	12058	10257.9	8371.26	7840.28	8650.96	14958.4	2	0	0	0	0	1	1	2	x
AT2G33040.1	6	4	40.2	0.000777537	0.000657209	1.8781	0.999125	SN_N controle neg	SN_H huile	35619.1	| gamma subunit of Mt ATP synthase | Chr2:14018978-14021047 REVERSE LENGTH=325 | 201606	24269.7	27074.1	23338.9	21145.6	14287.3	15056.8	11054.9	10624.9	29375.3	30375.5	27630.1	22199.5	13290.1	13339.9	10173.3	10624.9	2	1	2	1	0	0	0	0			x
AT3G15190.1	6	5	40.0753	0.0588839	0.0213554	1.26944	0.497227	SN_H huile	SN_N controle neg	22111.4	| chloroplast 30S ribosomal protein S20 | Chr3:5116216-5117412 FORWARD LENGTH=202 | 201606	36955.4	36396.3	35672.6	34435	50640.2	33883	50689.5	46900.7	44729.7	40834.6	42231.6	36151.2	47105.7	30019.5	46647	46900.7	3	2	2	3	2	2	3	2		x
AT5G67360.1	7	4	40.0653	0.00214408	0.00139901	1.20315	0.987954	SN_H huile	SN_N controle neg	80099.8	| Subtilase family protein | Chr5:26872192-26874465 REVERSE LENGTH=757 | 201606	8413.76	9024.96	8622.61	8043.15	9669.63	10118.1	11003	10242.3	10183.8	10125.5	10208	8444.01	8994.72	8964.36	10125.5	10242.3	2	2	2	2	2	2	2	2			x
AT3G26070.1	7	3	40.0641	0.412358	0.115659	1.07436	0.11608	SN_H huile	SN_N controle neg	27220.6	| Plastid-lipid associated protein PAP / fibrillin family protein | Chr3:9526904-9528199 FORWARD LENGTH=242 | 201606	13183.1	13598	13677	14091.1	11719.3	15463.3	15707.9	15715	15956.5	15256.1	16191.7	14793.3	10901.3	13700.1	14455.2	15715	2	2	2	2	1	2	2	3		x
AT3G25530.1;AT3G25530.2;AT3G25530.3	6	2	39.9756	0.00208339	0.00136226	1.24712	0.988663	SN_H huile	SN_N controle neg	30977	| glyoxylate reductase 1 | Chr3:9271949-9273514 REVERSE LENGTH=289 | 201606	20966.9	18025.1	19561.6	18736.1	23029.8	24217.4	23149.4	25993.2	25377.7	20223.1	23158.3	19669.9	21422.4	21456	21303.2	25993.2	1	1	1	1	1	1	1	3	x
AT1G02560.1	7	4	39.9188	0.0336588	0.013511	1.15084	0.630483	SN_H huile	SN_N controle neg	32527.1	| nuclear encoded CLP protease 5 | Chr1:538000-539805 FORWARD LENGTH=298 | 201606	24590.1	27219.3	23649.6	26272.9	30033.3	26215.9	31678.9	29149	29763.1	30538.5	27998	27582.3	27937.1	23226.6	29152.5	29149	1	3	2	1	0	0	1	1			x
AT4G16143.1;AT4G16143.2	8	5	39.9077	1.40802e-06	1.33077e-05	2.47572	1	SN_N controle neg	SN_H huile	59477.2	| importin alpha isoform 2 | Chr4:9134450-9137134 REVERSE LENGTH=535 | 201606	15186.4	16089.7	14880.8	13574.5	6389.23	6336.1	5614.47	5787.07	18381.1	18051.7	17616.9	14251.1	5943.28	5613.63	5166.72	5787.07	3	3	4	0	0	0	0	0
AT4G33510.1;AT4G33510.2	7	4	39.7931	0.000976281	0.000769401	1.62259	0.998269	SN_N controle neg	SN_H huile	56434.3	| 3-deoxy-d-arabino-heptulosonate 7-phosphate synthase | Chr4:16116496-16118549 FORWARD LENGTH=507 | 201606	14962.4	13262.2	14497.8	11701.8	8238.63	8449.65	9639.82	7213.56	18110.1	14879.4	17163.5	12285	7663.6	7486.18	8871.04	7213.56	3	4	0	0	0	0	0	0			x
AT3G45030.1;AT5G62300.1;AT5G62300.2;AT3G47370.1;AT3G47370.2;AT3G47370.3	6	3	39.7716	0.58668	0.15573	1.02683	0.0777348	SN_H huile	SN_N controle neg	13992.4	| Ribosomal protein S10p/S20e family protein | Chr3:16471606-16472312 REVERSE LENGTH=124 | 201606	34535.7	33094.7	33435.3	31405.9	35152.6	36723.4	33463.4	30685.8	41801	37130.3	39583	32971.1	32699.1	32536.1	30794.7	30685.8	1	3	0	3	1	1	1	1		x
AT2G44650.1	5	5	39.7492	0.119569	0.039589	1.12295	0.333525	SN_H huile	SN_N controle neg	15277.6	| chloroplast chaperonin 10 | Chr2:18419521-18420510 REVERSE LENGTH=139 | 201606	25016.9	28942.4	28266.1	26086.6	26562.8	31738.7	29407	33920.6	30279.7	32471.7	33463.3	27386.7	24708.8	28119.7	27061.7	33920.6	4	5	4	4	4	4	3	4		x
AT2G20610.1;AT2G20610.2	7	5	39.6586	0.00246313	0.001552	1.66618	0.984006	SN_N controle neg	SN_H huile	51715.3	| Tyrosine transaminase family protein | Chr2:8878150-8880298 REVERSE LENGTH=462 | 201606	14386.2	17565.4	20220.6	16702.7	10593.6	9883.55	8581.76	12278	17412.6	19707.4	23938.5	17535.1	9854.2	8756.58	7897.36	12278	3	5	2	3	0	0	0	0			x
AT2G25630.1	7	0	39.4555					---	---	55294.5	| beta glucosidase 14 | Chr2:10908360-10909880 FORWARD LENGTH=489 | 201606									0	0	0	0	0	0	0	0	0	0	0	0	0	0	0	0	x
AT5G51070.1	7	2	39.3184	0.000552202	0.000515656	5.42372	0.999721	SN_N controle neg	SN_H huile	103691	| Clp ATPase | Chr5:20764479-20768481 FORWARD LENGTH=945 | 201606	27583.4	30376.7	38295.8	25902.8	4845.71	10135.5	3001.21	4540.61	33386.1	34080.8	45337	27193.7	4507.49	8979.8	2761.86	4540.61	0	0	2	0	0	0	0	0	x
AT1G22780.1;AT1G34030.1;AT4G09800.1	8	6	39.2169	0.0436743	0.0167756	1.19785	0.568923	SN_H huile	SN_N controle neg	17602.5	| Ribosomal protein S13/S18 family | Chr1:8067990-8069163 FORWARD LENGTH=152 | 201606	21903.3	22778.3	21058.3	22116.8	23281.2	23937.1	31181.9	26839	26511.1	25555.9	24930.2	23219	21656.2	21207.7	28695.1	26839	0	1	1	0	1	0	2	1			x
AT3G42050.1	8	5	39.1205	0.00397826	0.00228089	2.7462	0.96201	SN_H huile	SN_N controle neg	50740.7	| vacuolar ATP synthase subunit H family protein | Chr3:14228846-14232228 REVERSE LENGTH=441 | 201606	17165.6	17318.6	17013.8	15841.8	55883.9	40313.4	63768.7	24963	20776.8	19430.5	20142	16631.4	51983.4	35716.7	58683.1	24963	1	2	0	3	0	0	0	0
AT1G62660.1;AT1G62660.2;AT1G62660.3;AT1G62660.4	7	5	39.0567	0.0124825	0.00581079	1.13976	0.83331	SN_H huile	SN_N controle neg	72456.5	| Glycosyl hydrolases family 32 protein | Chr1:23199949-23203515 FORWARD LENGTH=648 | 201606	28017.4	29853.2	29115.2	27896.7	33643.2	30311	31735	35249.6	33911.4	33493.5	34468.5	29287	31295	26854.8	29204.2	35249.6	1	1	0	0	3	3	1	1			x
AT2G19900.1;AT2G19900.2	7	3	39.035	0.0322654	0.0130355	1.25476	0.640293	SN_N controle neg	SN_H huile	64563.9	| NADP-malic enzyme 1 | Chr2:8592106-8595403 REVERSE LENGTH=581 | 201606	25408.1	20739.3	21344.5	18907.1	17704.7	14669.6	18464.9	18017.9	30753.2	23268.2	25269.1	19849.4	16469	12996.9	16992.3	18017.9	0	0	1	2	0	1	1	1			x
AT1G62110.1;AT1G62120.1	7	1	38.9885	2.008e-05	4.93138e-05	8.09505	1	SN_H huile	SN_N controle neg	52699.1	| Mitochondrial transcription termination factor family protein | Chr1:22958094-22959482 REVERSE LENGTH=462 | 201606	489.08	1041.01	699.994	842.008	6811.87	6749.54	6338.67	4968.67	591.968	1167.96	828.699	883.972	6336.43	5979.93	5833.16	4968.67	0	0	0	0	0	0	0	1	x
AT1G01800.1;AT1G01800.2	6	2	38.9647	0.00600836	0.00317624	1.38036	0.929509	SN_N controle neg	SN_H huile	31888.4	| NAD(P)-binding Rossmann-fold superfamily protein | Chr1:293396-294888 FORWARD LENGTH=295 | 201606	11446.6	10015.8	11454.1	10730	6867.92	9468.3	8136.44	7146.94	13854.6	11237.1	13560.1	11264.8	6388.56	8388.68	7487.55	7146.94	1	1	1	2	0	0	0	0	x
AT4G23100.1;AT4G23100.3;AT4G23100.2	7	1	38.9113	0.0473937	0.0178874	1.25112	0.54935	SN_N controle neg	SN_H huile	58961.7	| glutamate-cysteine ligase | Chr4:12103458-12106751 REVERSE LENGTH=522 | 201606	2587.38	2444.19	2662.76	2480.64	1585	1977.01	2080.69	2490.02	3131.68	2742.24	3152.36	2604.27	1474.37	1751.58	1914.75	2490.02	0	1	0	0	0	0	0	0	x
AT1G76080.1	7	3	38.8344	0.800045	0.201559	1.04598	0.055841	SN_H huile	SN_N controle neg	33970	| chloroplastic drought-induced stress protein of 32 kD | Chr1:28548063-28549348 REVERSE LENGTH=302 | 201606	10573.2	9091.96	10388.5	10014.2	8946.32	12051.6	12667.7	8244.42	12797.5	10200.6	12298.6	10513.2	8321.9	10677.4	11657.4	8244.42	1	2	1	1	1	1	2	1		x
AT5G66530.1;AT5G66530.2;AT5G66530.3;AT5G66530.4	6	2	38.7816	0.0050439	0.00275995	1.54593	0.945064	SN_H huile	SN_N controle neg	33977.2	| Galactose mutarotase-like superfamily protein | Chr5:26553821-26555575 REVERSE LENGTH=307 | 201606	16341.3	17613.4	16842.9	24887.4	28958.4	31241.6	26459.7	30343.7	19779	19761.2	19939.7	26127.8	26937.2	27679.3	24349.5	30343.7	1	1	1	3	1	2	2	1	x
AT1G66200.1;AT1G66200.2;AT1G66200.3;AT5G37600.1	6	3	38.6745	0.15622	0.0498715	1.10074	0.277405	SN_N controle neg	SN_H huile	39321.2	| hypothetical protein | Chr1:24655520-24657520 REVERSE LENGTH=356 | 201606	23401.8	25137	26753.6	24655.5	19692.3	25695.9	22392.4	23020.2	28324.9	28202.2	31672.7	25884.3	18317.9	22765.9	20606.6	23020.2	3	2	4	1	1	1	1	0		x
AT2G20260.1	4	1	38.6663	0.573686	0.153588	1.12587	0.0797849	SN_H huile	SN_N controle neg	15189.4	| photosystem I subunit E-2 | Chr2:8736780-8737644 FORWARD LENGTH=145 | 201606	20081.9	30311	14530.7	33411.2	23987	40484	23661.3	22580	24306.5	34007.2	17202.4	35076.3	22312.8	35867.8	21774.3	22580	2	2	2	2	2	2	2	2	x
AT1G15930.1;AT1G15930.2	6	1	38.3277	0.0356543	0.0142023	13.9092	0.617023	SN_N controle neg	SN_H huile	15719.1	| Ribosomal protein L7Ae/L30e/S12e/Gadd45 family protein | Chr1:5471702-5472741 FORWARD LENGTH=144 | 201606	275.796	544.181	925.407	1295.3	41.9621	91.8198	0	84.8274	333.815	610.539	1095.56	1359.86	39.0333	81.3501	0	84.8274	0	0	0	1	0	0	0	0	x
AT2G24020.1;AT2G24020.2;AT4G30620.1	7	0	38.1068					---	---	19868.6	| Putative BCR%2C YbaB family COG0718 | Chr2:10217869-10219269 REVERSE LENGTH=182 | 201606									0	0	0	0	0	0	0	0	0	0	0	0	0	0	0	0	x
AT3G09680.1;AT5G02960.1	6	6	38.0802	0.000172697	0.000216674	1.30056	0.999998	SN_H huile	SN_N controle neg	15940.7	| Ribosomal protein S12/S23 family protein | Chr3:2969197-2970291 REVERSE LENGTH=142 | 201606	136407	137378	131918	136039	165957	169662	190302	178649	165103	154130	156173	142819	154374	150317	175125	178649	1	2	1	2	3	0	2	4			x
AT3G10350.1;AT3G10350.2	7	2	38.0403	2.36008e-05	5.53458e-05	2.56255	1	SN_H huile	SN_N controle neg	44982	| P-loop containing nucleoside triphosphate hydrolases superfamily protein | Chr3:3208310-3210678 FORWARD LENGTH=411 | 201606	14260	15696.1	14384.6	13379.3	34004.9	38632.3	43823.2	31450.2	17259.8	17610.1	17029.4	14046.2	31631.4	34227.3	40328.2	31450.2	0	1	0	0	0	0	0	1	x
AT5G11880.1;AT3G14390.1	6	3	37.9744	0.000209334	0.000250855	1.48877	0.999996	SN_N controle neg	SN_H huile	54677.4	| Pyridoxal-dependent decarboxylase family protein | Chr5:3827806-3829942 REVERSE LENGTH=489 | 201606	18997.3	19525.6	17871.9	18439.7	11302.7	12512.7	14164.7	12286	22993.7	21906.5	21157.9	19358.7	10513.9	11085.9	13035	12286	1	3	2	0	0	0	0	0			x
AT4G01150.1	5	1	37.7982	0.134689	0.0438963	1.23883	0.308023	SN_H huile	SN_N controle neg	17754.7	| CURVATURE THYLAKOID 1A-like protein | Chr4:493692-494668 FORWARD LENGTH=164 | 201606	1212.51	1095.15	839.701	955.418	1398.18	955.439	1418.24	1310.81	1467.58	1228.7	994.094	1003.03	1300.59	846.495	1305.14	1310.81	0	0	0	0	0	0	0	0	x
AT4G27430.1;AT4G27430.2	7	3	37.7778	4.71263e-05	8.84109e-05	2.7972	1	SN_H huile	SN_N controle neg	118653	| COP1-interacting protein 7 | Chr4:13718817-13722736 FORWARD LENGTH=1058 | 201606	203802	158318	247194	182765	520447	600819	572009	522328	246675	177623	292645	191874	484121	532311	526391	522328	0	0	2	0	0	3	0	0
AT5G50850.1	7	3	37.7416	0.0170463	0.007617	1.19164	0.777171	SN_H huile	SN_N controle neg	39461.1	| Transketolase family protein | Chr5:20689671-20692976 FORWARD LENGTH=363 | 201606	30001.3	31550.3	28660.3	26948.6	34088.9	38413.9	35611.7	31498.5	36312.7	35397.6	33929.9	28291.7	31709.6	34033.8	32771.6	31498.5	1	2	1	1	0	1	0	2			x
AT5G16130.1	6	2	37.7174	0.00259687	0.00160705	1.39389	0.982254	SN_H huile	SN_N controle neg	22117.7	| Ribosomal protein S7e family protein | Chr5:5268984-5269912 FORWARD LENGTH=190 | 201606	8586.46	7114.15	7780.31	7165.59	11459.4	11751.8	9661.16	9845.68	10392.8	7981.66	9210.85	7522.71	10659.6	10411.8	8890.68	9845.68	1	0	0	0	0	1	1	1	x
AT4G13670.1;AT4G13670.3;AT4G13670.2;AT4G13670.4	7	2	37.6933	0.464192	0.128123	1.04598	0.101818	SN_N controle neg	SN_H huile	44590	| plastid transcriptionally active 5 | Chr4:7948644-7950779 FORWARD LENGTH=387 | 201606	18433.1	17972.5	14923.1	17573.4	16190	15487	17590	16606.4	22310.8	20164.1	17666.9	18449.2	15059.9	13721.1	16187.2	16606.4	0	0	0	0	0	0	0	0	x
AT1G64600.1	7	3	37.617	0.00671431	0.00346143	1.28529	0.918189	SN_H huile	SN_N controle neg	62303.9	| copper ion binding / methyltransferase | Chr1:23995996-23998625 FORWARD LENGTH=537 | 201606	179205	161169	139604	164862	216539	217952	206855	187460	216904	180822	165273	173078	201425	193100	190358	187460	0	0	0	0	0	0	4	0			x
AT3G02730.1	5	2	37.5393	0.10443	0.035212	1.0742	0.363403	SN_N controle neg	SN_H huile	19667.6	| thioredoxin F-type 1 | Chr3:588570-589591 REVERSE LENGTH=178 | 201606	27340.3	24872.9	25030	23937	23179.2	22475.4	23319.3	25217.2	33091.9	27906	29632.2	25129.9	21561.4	19912.7	21459.6	25217.2	1	1	1	1	1	1	1	1	x
AT1G74090.1	7	4	37.4262	0.992352	0.23993	1.00121	0.0500083	SN_H huile	SN_N controle neg	40750.1	| desulfo-glucosinolate sulfotransferase 18 | Chr1:27863003-27864055 FORWARD LENGTH=350 | 201606	28400.3	28255.6	28483	25885.2	24713.4	29661.2	29078.7	27704.9	34374.8	31701.2	33720.1	27175.3	22988.4	26279.1	26759.6	27704.9	0	0	0	0	1	0	0	4		x
AT1G27890.1	6	1	37.3852	0.000901976	0.000728545	3.33699	0.998625	SN_H huile	SN_N controle neg	35204.1	| Polynucleotidyl transferase%2C ribonuclease H-like superfamily protein | Chr1:9714136-9715044 REVERSE LENGTH=302 | 201606	2584.86	3867.11	1683.05	3021.57	9619.18	7810.4	12004.6	7795.31	3128.63	4338.67	1992.51	3172.16	8947.79	6919.82	11047.2	7795.31	0	0	0	0	0	1	0	0	x
AT3G56650.1	6	3	37.1265	0.00279477	0.00168929	1.28718	0.979573	SN_H huile	SN_N controle neg	28744	| thylakoid lumenal protein (Mog1/PsbP/DUF1795-like photosystem II reaction center PsbP family protein) | Chr3:20984807-20985913 FORWARD LENGTH=262 | 201606	8233.87	10303.1	9632.81	9027.91	12229.7	12562.9	11636	11451.5	9966.02	11559.5	11404	9477.85	11376.1	11130.4	10708	11451.5	0	2	0	0	1	0	0	0			x
AT2G26340.1;AT2G26340.2	7	5	36.9887	0.0307027	0.0125505	1.20505	0.651727	SN_N controle neg	SN_H huile	27995	| hypothetical protein | Chr2:11215254-11216480 FORWARD LENGTH=253 | 201606	32443	29081.4	27592.3	27858.2	21831.6	22011.5	26386.8	26840.6	39268	32627.6	32665.6	29246.6	20307.8	19501.7	24282.4	26840.6	3	2	2	2	0	0	0	0			x
AT5G22300.1;AT5G22300.2	5	0	36.9742					---	---	39294.6	| nitrilase 4 | Chr5:7379401-7381764 FORWARD LENGTH=355 | 201606									0	0	0	0	0	0	0	0	0	0	0	0	0	0	0	0	x
AT4G02450.1;AT4G02450.2	6	3	36.951	0.113275	0.0377456	1.11166	0.345352	SN_H huile	SN_N controle neg	25527.9	| HSP20-like chaperones superfamily protein | Chr4:1073987-1075765 REVERSE LENGTH=241 | 201606	31365.7	35760.1	34209.7	32078.1	33497.4	40408.5	34679.2	39725.4	37964	40120.7	40499.7	33676.9	31159.4	35800.9	31913.5	39725.4	1	2	2	2	2	2	2	2		x
AT5G19140.1;AT5G19140.2;AT5G19140.3	6	4	36.8199	0.0342283	0.0137219	1.2607	0.626573	SN_H huile	SN_N controle neg	25186.4	| aluminum induced protein with YGL and LRDR motifs | Chr5:6423398-6425785 FORWARD LENGTH=234 | 201606	11604.1	13128.2	14827.5	14519.6	16164.5	20058.9	14877.6	17076.9	14045.2	14729.1	17553.8	15243.2	15036.3	17771.7	13691.1	17076.9	2	0	1	1	1	2	1	2			x
AT4G20830.1;AT4G20830.2	7	2	36.6698	0.000421831	0.000423045	1.85238	0.999899	SN_H huile	SN_N controle neg	63787.3	| FAD-binding Berberine family protein | Chr4:11155486-11157577 FORWARD LENGTH=570 | 201606	2765.22	3214.54	2322.15	2867.72	5879	4771.85	4600.88	5438.68	3346.94	3606.52	2749.11	3010.65	5468.66	4227.74	4233.95	5438.68	0	0	0	0	0	0	0	1	x
AT5G10540.1	6	1	36.6587	0.0629616	0.0225978	1.29517	0.481196	SN_H huile	SN_N controle neg	79272.2	| Zincin-like metalloproteases family protein | Chr5:3328119-3332462 FORWARD LENGTH=701 | 201606	3418.54	2106.02	2734.03	2635.28	2960.53	3528.31	3611.8	4008.79	4137.69	2362.83	3236.73	2766.62	2753.9	3125.99	3323.76	4008.79	1	0	0	0	0	0	0	0	x
AT3G53720.1;AT3G53720.2	7	1	36.5197	1.10717e-06	1.33077e-05	5.52172	1	SN_N controle neg	SN_H huile	91895.4	| cation/H+ exchanger 20 | Chr3:19905826-19910027 REVERSE LENGTH=842 | 201606	4235.95	5209.38	4850.51	5613.12	799.17	891.474	1068.2	846.732	5127.07	5844.62	5742.36	5892.87	743.39	789.824	983.009	846.732	0	1	0	0	0	0	0	0	x
AT3G21180.1	8	2	36.5128	0.00528153	0.00285987	1.23932	0.941234	SN_H huile	SN_N controle neg	119453	| autoinhibited Ca(2+)-ATPase 9 | Chr3:7425770-7431941 FORWARD LENGTH=1086 | 201606	22082.6	24428.4	21928.5	23924.2	26372.7	32058.5	28411.3	27625.3	26728.1	27407.2	25960.4	25116.5	24532	28403.1	26145.5	27625.3	0	1	1	0	0	0	0	0	x
AT5G17990.1	7	5	36.4449	0.194958	0.060324	1.06711	0.234296	SN_N controle neg	SN_H huile	46976.7	| tryptophan biosynthesis 1 | Chr5:5957330-5959681 FORWARD LENGTH=444 | 201606	24009	26035.8	23532.7	22374.3	23951.7	22137.1	23128.2	20700.5	29059.7	29210.6	27859.6	23489.4	22279.9	19612.9	21283.7	20700.5	2	4	3	3	0	0	0	0		x
AT5G62790.1;AT5G62790.2	7	5	36.4138	0.0110757	0.00523403	1.29414	0.852544	SN_N controle neg	SN_H huile	52306.1	| 1-deoxy-D-xylulose 5-phosphate reductoisomerase | Chr5:25214358-25217292 REVERSE LENGTH=477 | 201606	18101.7	16149.9	18149.3	17924.4	12252.7	15347.8	11805.6	14935.1	21909.7	18119.3	21486.4	18817.7	11397.5	13597.8	10864.1	14935.1	2	2	3	2	0	0	0	0			x
AT3G24170.1;AT3G24170.2;AT3G24170.3	7	3	36.2755	0.00493427	0.00270947	1.22905	0.946827	SN_H huile	SN_N controle neg	54327.1	| glutathione-disulfide reductase | Chr3:8729762-8734115 REVERSE LENGTH=499 | 201606	8130.84	9866.74	9361.58	8920.66	11183.9	11856.4	10510.2	11039.1	9841.32	11069.9	11082.9	9365.25	10403.3	10504.4	9672	11039.1	0	0	1	0	1	0	2	2			x
AT2G33800.1	7	3	36.1961	0.0110369	0.0052236	1.22523	0.853089	SN_H huile	SN_N controle neg	32702.2	| Ribosomal protein S5 family protein | Chr2:14300925-14302352 REVERSE LENGTH=303 | 201606	15369.4	17034.9	18769.8	15677.1	18868.2	21299.3	21854.7	19885.8	18602.6	19112.1	22220.9	16458.4	17551.3	18870.7	20111.8	19885.8	1	1	2	0	2	1	2	2			x
AT3G08740.1	8	6	36.1926	0.140319	0.0454463	1.05831	0.299437	SN_N controle neg	SN_H huile	26456.3	| elongation factor P (EF-P) family protein | Chr3:2654788-2656154 REVERSE LENGTH=236 | 201606	42758.1	39268.1	40369	37477	35818.7	38606.2	37894.1	38744.8	51753.1	44056.5	47791.4	39344.8	33318.7	34204.2	34872	38744.8	3	4	4	3	2	2	1	1		x
AT5G40370.1;AT5G40370.2	5	3	36.1231	0.657902	0.171857	1.02039	0.0681649	SN_H huile	SN_N controle neg	11927.5	| Glutaredoxin family protein | Chr5:16147826-16149052 REVERSE LENGTH=111 | 201606	33958.9	35670.8	32768.5	33460.6	38162.1	32702.9	32870	34894.5	41102.8	40020.6	38793.5	35128.2	35498.5	28973.9	30248.6	34894.5	2	1	2	2	2	2	0	2		x
AT2G42170.1;AT2G42170.2;AT2G42170.3;AT2G42170.4	5	2	35.8633	0.000626861	0.000557024	1.59225	0.999567	SN_H huile	SN_N controle neg	37253.6	| Actin family protein | Chr2:17578683-17580222 FORWARD LENGTH=329 | 201606	9489.61	10392.6	9636.05	9945.3	14849.5	14366.8	19081.1	14538.7	11485.9	11659.9	11407.8	10441	13813	12728.7	17559.4	14538.7	0	0	0	0	0	0	0	0	x
AT5G28500.1	7	4	35.6606	0.103716	0.0350091	1.20694	0.36494	SN_N controle neg	SN_H huile	48350.9	| rubisco accumulation factor-like protein | Chr5:10477810-10479114 FORWARD LENGTH=434 | 201606	14980.7	11918.4	11178.6	13965.2	11155.8	10018.6	9173.96	12771.4	18132.2	13371.8	13234	14661.2	10377.2	8876.27	8442.34	12771.4	3	0	3	2	0	1	2	2		x
AT2G42740.1;AT3G58700.1;AT4G18730.1;AT5G45775.1;AT5G45775.2	5	4	35.625	0.731613	0.187654	1.02408	0.0607863	SN_H huile	SN_N controle neg	21002.3	| ribosomal protein large subunit 16A | Chr2:17791794-17792946 FORWARD LENGTH=182 | 201606	79060	78287	71396	70758	77716.6	66744.5	85565	76686	95691.7	87833.5	84523.3	74284.5	72292.2	59134	78741.1	76686	2	3	3	3	2	2	2	3		x
AT3G15520.1;AT3G15520.3;AT3G15520.4;AT3G15520.2	7	5	35.588	0.103455	0.0349591	1.11542	0.365504	SN_N controle neg	SN_H huile	50539.7	| Cyclophilin-like peptidyl-prolyl cis-trans isomerase family protein | Chr3:5249739-5252432 REVERSE LENGTH=466 | 201606	25801.4	26918.7	21413.7	23316.4	21343.4	21419.9	21425.8	23177.1	31229.2	30201.2	25351	24478.4	19853.7	18977.5	19717.1	23177.1	2	2	1	0	0	0	0	0		x
AT3G60140.1;AT3G60140.2	7	3	35.5425	0.0548644	0.0201317	1.15809	0.514196	SN_H huile	SN_N controle neg	67262.3	| Glycosyl hydrolase superfamily protein | Chr3:22216753-22220710 FORWARD LENGTH=577 | 201606	19251.7	21170.4	19716.8	23219	24609.4	26826.3	21641.8	23458.4	23301.7	23752	23342.1	24376.2	22891.7	23767.4	19915.8	23458.4	1	0	1	0	0	3	0	0		x
AT3G59760.1;AT3G59760.3	6	2	35.5257	0.0041221	0.00235039	2.08744	0.959759	SN_H huile	SN_N controle neg	46457.4	| O-acetylserine (thiol) lyase isoform C | Chr3:22072119-22075345 REVERSE LENGTH=433 | 201606	20766.2	19286.5	17659.7	19128.2	37191.3	25563.1	49146.1	48499.7	25134.8	21638.3	20906.8	20081.5	34595.5	22648.3	45226.7	48499.7	0	1	0	0	0	1	0	0	x
AT5G44640.1	6	0	35.417					---	---	57241.9	| beta glucosidase 13 | Chr5:18011146-18012669 FORWARD LENGTH=507 | 201606									0	0	0	0	0	0	0	0	0	0	0	0	0	0	0	0	x
AT3G55040.1	7	2	35.3942	0.468454	0.128957	1.05038	0.100773	SN_H huile	SN_N controle neg	33171.6	| glutathione transferase lambda 2 | Chr3:20398718-20400305 REVERSE LENGTH=292 | 201606	10217.8	11041.7	10913.1	11076.2	10025.7	10826.1	13004.4	11571.5	12367.3	12388.2	12919.7	11628.3	9325.96	9591.69	11967.3	11571.5	0	0	0	0	2	1	1	1	x
AT5G18380.1;AT5G18380.2;AT5G18380.3	6	0	35.3751					---	---	16845.6	| Ribosomal protein S5 domain 2-like superfamily protein | Chr5:6090253-6090693 REVERSE LENGTH=146 | 201606									0	0	0	0	0	0	0	0	0	0	0	0	0	0	0	0	x
AT1G27400.1;AT1G67430.1;AT1G67430.2	4	4	35.362	0.0353846	0.0141129	1.2362	0.618803	SN_H huile	SN_N controle neg	20067.9	| Ribosomal protein L22p/L17e family protein | Chr1:9515230-9516725 FORWARD LENGTH=176 | 201606	50802.3	49565.5	40447.6	46154.1	67296.4	50893.4	57789.9	55152.1	61489.6	55609.6	47884.6	48454.3	62599.3	45090.3	53181.1	55152.1	3	3	3	4	3	3	4	0			x
AT2G17990.1;AT2G17990.3	7	1	35.3537	0.000406902	0.00041339	1.32596	0.999912	SN_H huile	SN_N controle neg	38441.2	| polyamine-modulated factor 1-binding protein | Chr2:7827480-7828596 FORWARD LENGTH=338 | 201606	30040.5	31865	29379.9	30087.3	37386.4	44213.1	40420.7	38914.8	36360.2	35750.6	34781.9	31586.8	34777	39171.7	37197.1	38914.8	0	0	0	0	0	0	1	0	x
AT2G40490.1	6	3	35.254	0.0100541	0.00486931	1.34887	0.867121	SN_H huile	SN_N controle neg	43751.1	| Uroporphyrinogen decarboxylase | Chr2:16912961-16914988 FORWARD LENGTH=394 | 201606	17989.3	17040.8	18054.2	15254	26154.3	25397.3	20113.2	20514.3	21773.7	19118.8	21373.7	16014.2	24328.8	22501.4	18509.2	20514.3	1	1	0	0	3	3	1	1			x
AT1G74970.1	5	3	35.0989	0.00139301	0.00100573	1.2913	0.995518	SN_H huile	SN_N controle neg	22634.3	| ribosomal protein S9 | Chr1:28157761-28159202 REVERSE LENGTH=208 | 201606	12513.5	13211.2	12901	12921.7	17015.4	14579.8	17279.2	17688.6	15146	14822.2	15273.1	13565.7	15827.8	12917.4	15901.2	17688.6	0	0	1	0	2	0	2	3			x
AT3G54610.1	7	2	35.0539	0.00973385	0.0047735	1.17676	0.871797	SN_H huile	SN_N controle neg	63522.9	| histone acetyltransferase of the GNAT family 1 | Chr3:20213593-20217375 FORWARD LENGTH=568 | 201606	17828.3	17655.7	17559.1	16008.2	21445.5	20046.2	18424.6	21340.6	21578.8	19808.6	20787.7	16806	19948.6	17760.5	16955.2	21340.6	0	0	0	0	0	0	0	2	x
AT4G39210.1;AT4G39210.2	6	0	35.0178					---	---	58656.7	| Glucose-1-phosphate adenylyltransferase family protein | Chr4:18260332-18263181 FORWARD LENGTH=521 | 201606									0	0	0	0	0	0	0	0	0	0	0	0	0	0	0	0	x
AT3G62530.1	6	2	35.0034	0.000499651	0.000483971	1.70989	0.999806	SN_N controle neg	SN_H huile	24674.2	| ARM repeat superfamily protein | Chr3:23132219-23133121 FORWARD LENGTH=221 | 201606	10962.7	13096.2	10523.7	10798.9	6296.82	5889.5	7854.08	6500.22	13269	14693.2	12458.7	11337.1	5857.32	5217.95	7227.71	6500.22	2	1	1	0	0	0	0	0	x
AT2G27020.1;AT2G27020.2	6	1	34.8002	0.00964577	0.00473775	1.36961	0.873092	SN_H huile	SN_N controle neg	27662.6	| 20S proteasome alpha subunit G1 | Chr2:11528515-11530858 REVERSE LENGTH=249 | 201606	4543.78	4537.27	4847.53	3914.74	6178.19	7330.3	5497.99	5431.89	5499.65	5090.55	5738.82	4109.84	5746.97	6494.47	5059.52	5431.89	1	1	1	1	1	1	1	1	x
AT3G18000.1	6	0	34.6886					---	---	56730.1	| S-adenosyl-L-methionine-dependent methyltransferases superfamily protein | Chr3:6154578-6157331 FORWARD LENGTH=491 | 201606									0	0	0	0	0	0	0	0	0	0	0	0	0	0	0	0	x
AT5G03290.1	6	2	34.6671	0.0041111	0.00234841	2.27327	0.959932	SN_N controle neg	SN_H huile	41137.9	| isocitrate dehydrogenase V | Chr5:794043-795939 FORWARD LENGTH=374 | 201606	4789.07	5799.76	3714.61	5610.47	1815.86	1997.04	3324.76	1622.38	5796.54	6506.99	4397.6	5890.09	1689.11	1769.33	3059.61	1622.38	0	0	0	0	0	0	0	0	x
AT1G56340.1;AT1G56340.2;AT1G09210.1	6	2	34.6062	0.097426	0.0331733	1.15244	0.379052	SN_N controle neg	SN_H huile	48698.5	| calreticulin 1a | Chr1:21090059-21092630 REVERSE LENGTH=425 | 201606	15670.5	16747.8	20058.4	16896.7	13849.3	16314.2	13699.3	16334.2	18967.1	18790	23746.5	17738.9	12882.7	14454	12606.8	16334.2	0	0	0	0	1	1	1	1	x
AT4G12730.1	5	2	34.5216	3.23818e-05	6.91763e-05	1.60051	1	SN_H huile	SN_N controle neg	43619.6	| FASCICLIN-like arabinogalactan 2 | Chr4:7491598-7492809 REVERSE LENGTH=403 | 201606	11161.3	11678.2	10679.7	10386.8	16232.2	17045.1	18028.9	18965.6	13509.3	13102.3	12643.3	10904.4	15099.2	15101.6	16591.1	18965.6	0	0	0	0	2	0	2	3	x
AT5G17330.1;AT2G02010.1;AT2G02010.2	5	0	34.4666					---	---	57465.7	| glutamate decarboxylase | Chr5:5711141-5714839 FORWARD LENGTH=502 | 201606									0	0	0	0	0	0	0	0	0	0	0	0	0	0	0	0	x
AT5G44930.1;AT5G44930.2;AT5G44930.3	6	2	34.4402	0.0127718	0.00591899	1.35852	0.829472	SN_N controle neg	SN_H huile	51339	| Exostosin family protein | Chr5:18140626-18142144 REVERSE LENGTH=443 | 201606	8077.49	9040.74	7261.93	7821.18	6138.26	4724.7	6086.51	6753.86	9776.75	10143.2	8597.16	8210.98	5709.83	4185.97	5601.11	6753.86	0	1	1	0	0	0	0	0	x
AT3G57050.1;AT3G57050.2;AT3G57050.3;AT3G57050.4;AT3G57050.5	6	3	34.4155	0.00417841	0.00236951	1.26772	0.958874	SN_N controle neg	SN_H huile	50714.9	| cystathionine beta-lyase | Chr3:21111939-21114521 REVERSE LENGTH=464 | 201606	20790.3	19870	18624.4	18279.7	16958.1	14228.1	15869.9	14128.1	25164	22293	22048.9	19190.8	15774.5	12605.7	14604.3	14128.1	0	0	0	0	1	0	2	1			x
AT3G62410.1	4	2	34.4102	0.112576	0.0375529	1.16405	0.346714	SN_H huile	SN_N controle neg	14451.9	| CP12 domain-containing protein 2 | Chr3:23091006-23091401 FORWARD LENGTH=131 | 201606	93366.1	79796.9	109379	92911.2	99610	117379	99302.7	120755	113007	89527.4	129490	97541.8	92657.5	103995	91383.3	120755	3	3	0	3	3	2	3	3	x
AT2G37270.1;AT2G37270.2;AT3G11940.1;AT3G11940.2	4	2	34.2621	0.907371	0.223543	1.01189	0.0512243	SN_N controle neg	SN_H huile	23104.6	| ribosomal protein 5B | Chr2:15647883-15649042 REVERSE LENGTH=207 | 201606	46459.1	35880.1	38700.8	45123.1	43766.1	37507.2	38074.1	44863.4	56232.7	40255.3	45816.6	47372	40711.3	33230.4	35037.7	44863.4	2	3	3	3	2	2	2	2	x
AT1G10960.1	4	2	34.2579	0.00369791	0.00213191	1.61934	0.966343	SN_H huile	SN_N controle neg	16181.9	| ferredoxin 1 | Chr1:3664445-3664891 FORWARD LENGTH=148 | 201606	62648.9	44355.2	48584	47191.6	88376.1	95772.6	70943.4	73276.4	75828.4	49763.9	57517	49543.6	82207.7	84852.2	65285.6	73276.4	2	1	1	1	2	1	2	2	x
AT5G51970.1;AT5G51970.2	6	4	34.2526	0.726598	0.186828	1.04132	0.0612169	SN_N controle neg	SN_H huile	40054.1	| GroES-like zinc-binding alcohol dehydrogenase family protein | Chr5:21111820-21113284 FORWARD LENGTH=364 | 201606	79873	113781	104086	109297	82622.4	125297	90493.6	92472.7	96675.8	127656	123224	114744	76855.6	111010	83276.7	92472.7	1	1	2	2	0	0	0	2		x
ATCG00830.1;ATCG01310.1	5	3	33.8541	0.00167439	0.0011503	1.48508	0.993023	SN_N controle neg	SN_H huile	30149.8	| ribosomal protein L2 | ChrC:84337-85843 REVERSE LENGTH=274 | 201606	70561.8	71508.8	64728.5	69496.6	51502.8	38080.6	51332	45131.7	85405.8	80228.7	76629.8	72960.2	47908	33738.5	47238.3	45131.7	2	2	2	2	3	1	2	2			x
AT1G04690.1	6	2	33.8332	0.313102	0.0915231	1.05463	0.154168	SN_H huile	SN_N controle neg	36766.8	| potassium channel beta subunit 1 | Chr1:1313662-1315420 FORWARD LENGTH=328 | 201606	18433.5	21947.8	20806.9	20650.4	20748.3	22972.2	22501	20087.6	22311.4	24624.1	24632.6	21679.6	19300.2	20352.8	20706.6	20087.6	1	1	1	0	1	1	0	0	x
AT5G39320.1	6	0	33.7569					---	---	53667.4	| UDP-glucose 6-dehydrogenase family protein | Chr5:15743254-15744696 FORWARD LENGTH=480 | 201606									0	0	0	0	0	0	0	0	0	0	0	0	0	0	0	0	x
AT5G18660.1	6	2	33.7496	0.000756908	0.000641511	2.42059	0.999196	SN_N controle neg	SN_H huile	46292.2	| NAD(P)-binding Rossmann-fold superfamily protein | Chr5:6220872-6222125 REVERSE LENGTH=417 | 201606	5328.88	6528.4	6759.98	5951.7	1659.38	2821.7	2772.51	2896.38	6449.91	7324.48	8002.91	6248.33	1543.56	2499.96	2551.4	2896.38	1	2	1	0	0	0	0	0	x
AT1G35680.1	4	4	33.7491	4.94426e-07	8.82733e-06	1.79921	1	SN_H huile	SN_N controle neg	24209.6	| Ribosomal protein L21 | Chr1:13208777-13210246 FORWARD LENGTH=220 | 201606	18401.2	17570.5	18535.8	17778.9	33027	30677.9	32216	34137.7	22272.2	19713	21944	18665	30721.8	27179.9	29646.7	34137.7	3	2	2	0	5	4	3	4			x
AT3G23600.1;AT3G23600.2	5	1	33.728	0.302726	0.088823	1.58149	0.159279	SN_H huile	SN_N controle neg	26146.8	| alpha/beta-Hydrolases superfamily protein | Chr3:8473833-8475655 FORWARD LENGTH=239 | 201606	35.0076	4636.79	4656.06	3099.26	6253.54	4663.74	5425.16	3310.94	42.3721	5202.2	5512.16	3253.73	5817.06	4131.96	4992.51	3310.94	0	2	0	0	0	0	0	0	x
AT4G23850.1	7	4	33.6769	0.0028278	0.00170266	2.12393	0.979116	SN_N controle neg	SN_H huile	75249.3	| AMP-dependent synthetase and ligase family protein | Chr4:12403720-12408263 REVERSE LENGTH=666 | 201606	14831.5	19135.3	14472.9	18444.6	8205.23	10938	5629.42	6718.16	17951.6	21468.7	17134	19363.8	7632.53	9690.78	5180.47	6718.16	0	3	2	3	0	0	0	0
AT4G14030.1;AT4G14030.2	7	2	33.6638	0.00169518	0.00115694	1.27484	0.992821	SN_N controle neg	SN_H huile	54456.4	| selenium-binding protein 1 | Chr4:8098121-8100165 REVERSE LENGTH=490 | 201606	22114.1	21415.7	20214.9	19764.3	15575.6	16810.8	15208.9	17910.1	26766.2	24027.1	23931.8	20749.4	14488.5	14893.9	13995.9	17910.1	1	0	0	1	0	0	0	0	x
AT5G11170.1;AT5G11200.1;AT5G11200.2;AT5G11200.3;AT5G11170.2	7	4	33.653	6.25283e-06	2.54956e-05	2.17281	1	SN_N controle neg	SN_H huile	48850.8	| DEAD/DEAH box RNA helicase family protein | Chr5:3553334-3556646 FORWARD LENGTH=427 | 201606	46605.6	46480	38111.6	40923.1	19330.9	19169.1	20694.2	20021.1	56410	52147.8	45119.1	42962.7	17981.7	16983.3	19043.9	20021.1	2	2	2	0	0	0	0	0
AT3G56310.1;AT3G56310.2	6	4	33.5001	0.00394794	0.00226767	2.03391	0.962482	SN_H huile	SN_N controle neg	48876	| Melibiase family protein | Chr3:20882886-20885745 FORWARD LENGTH=437 | 201606	27519.9	21566.8	21591.1	22278.9	52623.8	43365.7	61089.5	31986.4	33309.3	24196.6	25561	23389.3	48950.8	38421	56217.6	31986.4	0	0	0	0	2	2	0	1
AT5G55730.1;AT5G55730.2	6	4	33.4854	0.00276866	0.00168659	1.59314	0.979932	SN_H huile	SN_N controle neg	45077.5	| FASCICLIN-like arabinogalactan 1 | Chr5:22558375-22560392 REVERSE LENGTH=424 | 201606	11456.2	9289.03	10735.6	10928.1	18539.8	13425	19380.6	16218.2	13866.2	10421.7	12709.5	11472.8	17245.8	11894.2	17835	16218.2	0	0	1	0	0	0	0	0			x
AT4G30530.1	5	2	33.4819	0.00014083	0.000185335	1.38458	1	SN_N controle neg	SN_H huile	28670.6	| Class I glutamine amidotransferase-like superfamily protein | Chr4:14920605-14922286 FORWARD LENGTH=250 | 201606	12335.4	11368.1	11479.1	10758.9	8881.74	8099.84	7877.57	8321.76	14930.4	12754.4	13589.7	11295.1	8261.82	7176.26	7249.33	8321.76	2	2	2	1	0	0	0	0	x
AT2G42900.1	6	2	33.2549	2.69877e-05	6.01238e-05	4.07606	1	SN_N controle neg	SN_H huile	31373.7	| Plant basic secretory protein (BSP) family protein | Chr2:17854599-17855429 FORWARD LENGTH=276 | 201606	16470.3	16264	16150.1	14935.6	3579.36	5413.99	3631.26	3032.67	19935.1	18247.3	19119.6	15680	3329.53	4796.66	3341.67	3032.67	0	1	0	1	0	0	0	0	x
AT5G66090.1	5	2	33.1413	0.00194815	0.00129557	1.47108	0.990189	SN_H huile	SN_N controle neg	22596.9	| cell wall integrity/stress response component | Chr5:26425831-26426955 FORWARD LENGTH=210 | 201606	5548.83	6000.99	5341.79	5298.96	6727	8797.96	8063.96	9055.12	6716.13	6732.75	6323.97	5563.05	6257.48	7794.77	7420.86	9055.12	2	0	0	0	2	0	2	0	x
AT5G44020.1	5	1	33.128	0.0893532	0.0306926	1.48349	0.398825	SN_H huile	SN_N controle neg	31455.6	| HAD superfamily%2C subfamily IIIB acid phosphatase | Chr5:17712433-17714046 FORWARD LENGTH=272 | 201606	5705.66	8058.91	8797.92	9656.62	10306.6	8101.89	15948.5	13439.7	6905.95	9041.62	10415.6	10137.9	9587.22	7178.07	14676.6	13439.7	0	2	0	0	0	0	0	0	x
AT1G18500.1	6	2	32.7835	0.0103351	0.00495155	1.46972	0.863061	SN_N controle neg	SN_H huile	69189.4	| methylthioalkylmalate synthase-like 4 | Chr1:6369347-6372861 FORWARD LENGTH=631 | 201606	5699.83	4365.9	4961.82	4379.3	3109.67	2678.8	4025	3391	6898.9	4898.29	5874.14	4597.56	2892.63	2373.35	3704	3391	1	2	0	0	0	0	0	0	x
AT4G15545.1	5	2	32.7332	0.00611262	0.00320959	1.46697	0.927831	SN_H huile	SN_N controle neg	37206.1	| PH-response transcription factor | Chr4:8875932-8877567 FORWARD LENGTH=337 | 201606	5456.39	4737.97	4534.55	5742.94	7999.84	8520.22	7419.22	6092.38	6604.24	5315.72	5368.3	6029.16	7441.47	7548.7	6827.53	6092.38	0	0	0	0	2	1	0	0	x
AT5G47840.1;AT5G47840.2	6	1	32.6718	0.00976746	0.00478246	1.6575	0.871304	SN_N controle neg	SN_H huile	31565.9	| adenosine monophosphate kinase | Chr5:19375488-19378058 FORWARD LENGTH=283 | 201606	5198.43	4708.32	5154.38	4028.65	2316.25	4023.7	2819.89	2357.34	6292.01	5282.46	6102.1	4229.43	2154.58	3564.9	2595	2357.34	1	1	1	1	1	1	1	1	x
AT5G57350.1;AT5G57350.2;AT5G57350.4	6	2	32.5559	0.00123702	0.00091644	1.41807	0.996691	SN_N controle neg	SN_H huile	104963	| H[+]-ATPase 3 | Chr5:23231208-23236381 REVERSE LENGTH=949 | 201606	12155.5	12141.2	10290.8	11001.6	8476.16	7204.74	8797.96	7669.85	14712.7	13621.7	12182.9	11549.9	7884.55	6383.22	8096.32	7669.85	0	2	0	0	0	0	0	0	x
AT4G10120.1;AT4G10120.2;AT4G10120.3;AT4G10120.4;AT4G10120.5	8	4	32.4781	0.996245	0.24037	1.00548	0.050002	SN_H huile	SN_N controle neg	119791	| Sucrose-phosphate synthase family protein | Chr4:6315033-6319785 FORWARD LENGTH=1050 | 201606	31674.2	41173.1	34860.6	38195.3	35746.5	43745.6	29515.6	37695.5	38337.5	46193.8	41270.3	40098.9	33251.5	38757.5	27161.7	37695.5	0	4	0	0	0	0	0	0		x
AT4G17040.1	6	3	32.4051	0.316672	0.0923072	1.09852	0.15247	SN_N controle neg	SN_H huile	33554.5	| CLP protease R subunit 4 | Chr4:9586740-9589297 REVERSE LENGTH=305 | 201606	19535.1	19004.9	21021	19215	18983.7	14036.7	21948.1	16742.6	23644.7	21322.4	24886	20172.6	17658.7	12436.2	20197.8	16742.6	2	2	1	0	0	0	1	0		x
AT3G60820.1;AT3G60820.3;AT3G60820.2	5	3	32.3532	0.0105103	0.00500476	1.52364	0.860548	SN_H huile	SN_N controle neg	24872.2	| N-terminal nucleophile aminohydrolases (Ntn hydrolases) superfamily protein | Chr3:22472038-22473809 REVERSE LENGTH=223 | 201606	13027.4	11395.8	11254.1	9495.25	19087.2	16756.3	19833.6	13149.3	15767.9	12785.4	13323.3	9968.48	17755	14845.7	18251.9	13149.3	1	2	1	0	2	1	2	1			x
AT3G17360.1;AT3G17360.2;AT3G17360.3	7	1	32.3447	0.124854	0.0411643	1.21772	0.324172	SN_H huile	SN_N controle neg	235990	| phragmoplast orienting kinesin 1 | Chr3:5936108-5946205 FORWARD LENGTH=2066 | 201606	10688.1	15110.6	11169.1	13852.3	15202.9	12687.7	18204.8	15789.3	12936.6	16953.3	13222.7	14542.6	14141.8	11240.9	16753	15789.3	0	0	1	0	0	0	0	0	x
AT1G55670.1	4	2	32.3338	0.0788561	0.0275418	1.12135	0.427861	SN_H huile	SN_N controle neg	17085.3	| photosystem I subunit G | Chr1:20802874-20803356 REVERSE LENGTH=160 | 201606	4078.72	4052.31	3729.67	4094.35	4009.08	4214.16	4802.68	4865.29	4936.76	4546.45	4415.43	4298.4	3729.26	3733.64	4419.67	4865.29	0	0	0	0	0	0	0	0	x
AT2G37370.1;AT2G37370.2;AT2G37370.3;AT2G37370.4	6	0	32.3158					---	---	76027.9	| centrosomal protein of 135 kDa-like protein | Chr2:15679273-15682932 FORWARD LENGTH=669 | 201606									0	0	0	0	0	0	0	0	0	0	0	0	0	0	0	0	x
AT1G70410.1;AT1G70410.3;AT1G70410.2	6	3	32.2517	2.23995e-05	5.33306e-05	1.54065	1	SN_H huile	SN_N controle neg	28754.6	| beta carbonic anhydrase 4 | Chr1:26534167-26536505 REVERSE LENGTH=258 | 201606	65466	61049.1	60042.8	67112.3	90660.5	99180.6	99907.6	101069	79238.1	68493.5	71082.6	70457.1	84332.7	87871.5	91940	101069	3	0	3	2	0	0	0	0			x
AT2G40510.1;AT2G40590.1;AT3G56340.1	5	3	32.2442	0.246215	0.0736273	1.09852	0.192638	SN_N controle neg	SN_H huile	15183.3	| Ribosomal protein S26e family protein | Chr2:16918506-16919623 FORWARD LENGTH=133 | 201606	38678.8	37862	34036.4	33640.3	27385.2	37538.6	31550.3	34809.2	46815.7	42479	40294.6	35316.9	25473.8	33258.2	29034.1	34809.2	0	0	0	2	0	0	0	0		x
AT1G73820.1;AT1G73820.2	4	3	32.2409	0.218405	0.0662641	1.22863	0.213522	SN_H huile	SN_N controle neg	22408.4	| Ssu72-like family protein | Chr1:27755740-27757158 REVERSE LENGTH=193 | 201606	20072.8	19268	16569.4	17348.4	22553.4	15921	29616.7	21916.3	24295.5	21617.6	19616	18213	20979.2	14105.6	27254.8	21916.3	0	0	2	0	0	0	0	0		x
AT3G55060.1;AT3G55060.2;AT3G55060.3	7	3	32.2196	0.640762	0.168083	1.06467	0.0702288	SN_H huile	SN_N controle neg	103787	| CAP-gly domain linker | Chr3:20403189-20406222 REVERSE LENGTH=896 | 201606	6614.3	6189.69	5253.6	7984.72	8423.07	7492.29	6150.26	5660.9	8005.74	6944.47	6219.56	8382.66	7835.17	6637.98	5659.77	5660.9	0	3	0	0	0	0	0	0		x
AT2G35370.1	5	1	32.1568	3.34252e-05	7.04404e-05	11.3664	1	SN_H huile	SN_N controle neg	18061.3	| glycine decarboxylase complex H | Chr2:14891239-14892050 FORWARD LENGTH=165 | 201606	606.164	701.159	910.844	1407.36	12791.1	7075.84	11001.1	10341.1	733.683	786.659	1078.32	1477.5	11898.3	6269.02	10123.8	10341.1	0	0	0	0	0	0	0	0	x
AT4G26910.1;AT4G26910.2;AT4G26910.3	6	1	32.1206	3.37131e-06	1.72583e-05	2.08143	1	SN_H huile	SN_N controle neg	50059.3	| Dihydrolipoamide succinyltransferase | Chr4:13520127-13522889 REVERSE LENGTH=464 | 201606	3570.44	3559.28	3498.76	3742.69	8054.9	6617.02	7728.12	7512.51	4321.55	3993.3	4142.07	3929.22	7492.69	5862.51	7111.8	7512.51	0	0	0	0	0	0	0	1	x
AT3G22110.1	6	1	32.1043	0.000170771	0.000216324	1.51624	0.999999	SN_H huile	SN_N controle neg	27589.3	| 20S proteasome alpha subunit C1 | Chr3:7792819-7793571 REVERSE LENGTH=250 | 201606	6663.25	6529.47	6805.79	5556.47	10066	9824.22	9726.22	9130.95	8064.99	7325.69	8057.14	5833.39	9363.38	8704.02	8950.55	9130.95	1	1	1	0	1	1	1	1	x
AT2G24060.1;AT4G30690.1;AT4G30690.2	6	4	32.0017	0.0282193	0.0116576	1.19393	0.670917	SN_H huile	SN_N controle neg	35255.9	| Translation initiation factor 3 protein | Chr2:10229453-10231390 FORWARD LENGTH=312 | 201606	7744.77	10443.9	9287.52	9008.32	11025.3	11134.5	10397.3	11003	9374.03	11717.4	10995.2	9457.28	10255.8	9864.9	9568.15	11003	0	0	0	0	1	0	0	2			x
AT3G04920.1;AT3G04920.2	5	1	31.9332	0.11472	0.0381052	1.80221	0.342565	SN_H huile	SN_N controle neg	15372.2	| Ribosomal protein S24e family protein | Chr3:1360989-1362065 FORWARD LENGTH=133 | 201606	1949.59	1868.28	1698.97	1978.14	4138.13	1388.03	4367.95	3613.4	2359.72	2096.1	2011.35	2076.72	3849.3	1229.76	4019.6	3613.4	0	0	0	0	1	0	1	1	x
AT1G48420.1;AT1G48420.2;AT1G48420.3	6	2	31.9049	0.153486	0.0491495	1.1405	0.28098	SN_H huile	SN_N controle neg	44128.4	| D-cysteine desulfhydrase | Chr1:17896767-17898803 REVERSE LENGTH=401 | 201606	5884.68	5277.43	5548.09	4793.8	5164.31	6442.18	7009.64	5909.23	7122.64	5920.96	6568.2	5032.72	4803.85	5707.61	6450.62	5909.23	0	1	2	0	0	1	0	0	x
AT1G26630.1;AT1G26630.2	4	1	31.8772	0.00316051	0.0018519	2.40996	0.974383	SN_N controle neg	SN_H huile	17368.4	| Eukaryotic translation initiation factor 5A-1 (eIF-5A 1) protein | Chr1:9205968-9207098 FORWARD LENGTH=159 | 201606	3633.3	5945.17	3974.59	5330.92	1657.14	2900.09	1791.01	1487.56	4397.64	6670.13	4705.38	5596.6	1541.48	2569.4	1648.18	1487.56	1	1	2	2	0	0	0	0	x
AT4G24930.1	6	3	31.8419	0.000587796	0.000540799	1.26338	0.999653	SN_N controle neg	SN_H huile	24923.6	| thylakoid lumenal 17.9 kDa protein%2C chloroplast | Chr4:12821496-12822389 REVERSE LENGTH=225 | 201606	14336.9	13739.9	14328.2	13177.9	11757	11288.9	10318.1	10631.3	17352.9	15415.4	16962.7	13834.6	10936.4	10001.7	9495.22	10631.3	3	0	0	0	0	0	0	0			x
AT1G29660.1	5	2	31.8166	0.0409259	0.0159519	1.39914	0.584425	SN_H huile	SN_N controle neg	40655.1	| GDSL-like Lipase/Acylhydrolase superfamily protein | Chr1:10371955-10373624 FORWARD LENGTH=364 | 201606	2473.61	1283.26	1807.82	1790.84	2565.43	2704.92	2315.46	2705.58	2993.98	1439.74	2140.22	1880.1	2386.37	2396.49	2130.8	2705.58	0	0	1	0	0	0	0	0	x
AT2G44050.1	5	3	31.6658	0.0249886	0.0105038	1.16692	0.697978	SN_H huile	SN_N controle neg	24309.6	| 6%2C7-dimethyl-8-ribityllumazine synthase / DMRL synthase / lumazine synthase / riboflavin synthase | Chr2:18224304-18225917 FORWARD LENGTH=227 | 201606	214145	193645	198039	195871	236059	204369	251789	243304	259195	217259	234452	205633	219583	181066	231709	243304	0	0	0	0	1	2	2	0			x
AT5G01530.1	5	3	31.6514	0.886123	0.219696	1.01148	0.0518565	SN_H huile	SN_N controle neg	31196.5	| light harvesting complex photosystem II | Chr5:209084-210243 FORWARD LENGTH=290 | 201606	30907.9	28572.1	28896.9	27880.8	28819.1	28760.8	26375.2	33637.1	37410	32056.2	34210.1	29270.3	26807.6	25481.4	24271.8	33637.1	0	0	0	0	0	0	0	0		x
AT3G08940.2;AT3G08940.1	5	1	31.6383	0.506679	0.138139	1.33566	0.0921446	SN_H huile	SN_N controle neg	31250.6	| light harvesting complex photosystem II | Chr3:2717717-2718665 FORWARD LENGTH=287 | 201606	22569.7	22639.7	35864.2	39405.1	49869.2	61749.9	18032.1	31266.9	27317.6	25400.5	42458.4	41369	46388.5	54708.9	16594	31266.9	0	0	0	0	0	0	0	0	x
AT5G61170.1;AT5G15520.1	4	2	31.5996	0.0018881	0.00126916	1.38232	0.990841	SN_H huile	SN_N controle neg	15754.2	| Ribosomal protein S19e family protein | Chr5:24611158-24612202 FORWARD LENGTH=143 | 201606	21242	16415.4	18611.8	20151.5	26244.3	24665.9	26622.8	28105	25710.6	18417.1	22033.8	21155.8	24412.5	21853.4	24499.6	28105	1	1	1	0	1	1	2	2	x
AT5G27850.1;AT5G27850.2;AT3G05590.1;AT3G05590.2;AT3G05590.3	5	3	31.5263	0.00115648	0.000873366	1.68487	0.997231	SN_N controle neg	SN_H huile	21023.8	| Ribosomal protein L18e/L15 superfamily protein | Chr5:9873169-9874297 FORWARD LENGTH=187 | 201606	23917.3	28243.8	23121.4	25722.5	16198.1	11722.4	16401.1	15626.4	28948.7	31687.9	27372.6	27004.5	15067.6	10385.8	15093.1	15626.4	2	3	2	2	2	0	0	1			x
AT5G42790.1	5	1	31.4294	4.92948e-05	9.09992e-05	2.06846	1	SN_H huile	SN_N controle neg	30704.2	| proteasome alpha subunit F1 | Chr5:17159270-17160975 REVERSE LENGTH=278 | 201606	1755.51	2183.93	1914.39	1816.46	4182.11	4361.67	3878.06	3443.81	2124.82	2450.24	2266.38	1906.99	3890.21	3864.33	3568.79	3443.81	0	1	0	0	1	1	1	1	x
AT5G20630.1	3	1	31.4028	0.0438832	0.0168351	1.24387	0.567783	SN_N controle neg	SN_H huile	22007.3	| germin 3 | Chr5:6975315-6975950 REVERSE LENGTH=211 | 201606	2396.47	2050.3	1961.09	2416.03	2017.79	1457.1	1831.46	1787.56	2900.62	2300.31	2321.67	2536.44	1876.96	1290.96	1685.4	1787.56	0	0	0	0	0	0	0	0	x
AT1G04480.1;AT2G33370.1;AT2G33370.2;AT3G04400.1;AT3G04400.2	3	3	31.3961	0.00156749	0.00109404	1.31053	0.994025	SN_H huile	SN_N controle neg	15197.9	| Ribosomal protein L14p/L23e family protein | Chr1:1216110-1217257 FORWARD LENGTH=140 | 201606	36836.9	40475.6	36521.6	37432.8	49375.5	44227.9	50053.4	54583.6	44586.2	45411.3	43236.7	39298.4	45929.2	39184.8	46061.6	54583.6	2	2	2	0	4	2	2	2			x
AT2G02610.1	5	2	31.2311	0.875856	0.217323	1.00757	0.0522103	SN_N controle neg	SN_H huile	75003.4	| Cysteine/Histidine-rich C1 domain family protein | Chr2:710722-712605 FORWARD LENGTH=627 | 201606	6398.78	6909.24	6236.92	7224.02	6561.9	6319.09	6826.33	6860.57	7744.89	7751.77	7383.68	7584.05	6103.9	5598.55	6281.92	6860.57	0	2	0	0	0	0	0	0	x
AT5G52970.1;AT5G52970.2	5	2	31.2198	0.00156794	0.00109404	1.20412	0.994021	SN_H huile	SN_N controle neg	24740.1	| thylakoid lumen 15.0 kDa protein | Chr5:21479620-21481018 FORWARD LENGTH=223 | 201606	18323.4	18207.8	17364.5	16762.3	19878.9	22629.7	21438.2	21134	22178.1	20428.1	20557.2	17597.7	18491.4	20049.3	19728.5	21134	0	2	0	0	0	0	0	0	x
AT1G79340.1;AT1G79330.1	6	2	31.0769	0.0545028	0.0200462	1.81116	0.515784	SN_N controle neg	SN_H huile	45997.1	| metacaspase 4 | Chr1:29842849-29844368 FORWARD LENGTH=418 | 201606	2702.82	6958.21	5999.32	3824.26	2889.71	2599.48	2300.64	2968.26	3271.4	7806.7	7102.39	4014.86	2688.02	2303.08	2117.17	2968.26	0	2	2	0	0	0	0	0	x
AT3G04230.1	5	1	30.9404	0.000178786	0.000220405	1.49379	0.999998	SN_N controle neg	SN_H huile	16757.5	| Ribosomal protein S5 domain 2-like superfamily protein | Chr3:1113169-1113609 REVERSE LENGTH=146 | 201606	20445.1	17983.5	18442.5	18735.3	13460.2	13576.2	11544.6	12033	24746.1	20176.5	21833.4	19669.1	12520.7	12028.2	10623.9	12033	0	0	0	1	0	0	0	0	x
AT1G79850.1	5	3	30.9309	0.937406	0.229132	1.00552	0.0505571	SN_H huile	SN_N controle neg	16339.1	| ribosomal protein S17 | Chr1:30041473-30041922 REVERSE LENGTH=149 | 201606	21465	21287.8	20625.1	21643.4	23821.8	21277.2	20409.3	19982	25980.5	23883.7	24417.4	22722	22159.1	18851	18781.6	19982	1	1	1	1	2	1	1	2		x
AT1G13930.1;AT1G13930.2;AT1G13930.3	3	2	30.9279	0.00316409	0.0018519	1.45704	0.974331	SN_H huile	SN_N controle neg	16163.7	| oleosin-B3-like protein | Chr1:4761091-4761558 FORWARD LENGTH=155 | 201606	70930.9	70308.3	70436.2	72768.9	95806.8	126598	88420.8	103621	85852.5	78881.8	83387	76395.6	89119.8	112163	81369.2	103621	2	2	2	2	2	2	0	0	x
AT5G15970.1	2	2	30.8887	0.0223911	0.00951454	1.09719	0.721701	SN_N controle neg	SN_H huile	6551.27	| stress-responsive protein (KIN2) / stress-induced protein (KIN2) / cold-responsive protein (COR6.6) / cold-regulated protein (COR6.6) | Chr5:5211966-5212441 FORWARD LENGTH=66 | 201606	115550	115380	108596	113887	96840.6	101249	109840	105319	139858	129449	128563	119563	90081.4	89704	101080	105319	1	0	2	1	1	1	1	1	x
AT1G09620.1	6	2	30.8015	1.69837e-05	4.4891e-05	2.95282	1	SN_N controle neg	SN_H huile	124592	| ATP binding/leucine-tRNA ligases/aminoacyl-tRNA ligase | Chr1:3113077-3116455 REVERSE LENGTH=1091 | 201606	5947.85	5876.96	6143.68	5393.24	1719.77	2321.8	1672.03	2198.07	7199.1	6593.61	7273.3	5662.03	1599.74	2057.06	1538.69	2198.07	2	1	0	0	0	0	0	0	x
AT2G43945.1;AT3G59870.1	5	2	30.7353	5.50339e-06	2.38735e-05	1.64883	1	SN_H huile	SN_N controle neg	32680.2	| hypothetical protein | Chr2:18197995-18199988 REVERSE LENGTH=289 | 201606	3535.34	3824.07	3790.98	3721.16	6019.52	5886.16	6656.51	5958.5	4279.06	4290.38	4488.02	3906.62	5599.38	5214.99	6125.65	5958.5	0	1	0	0	0	1	1	1	x
AT4G12420.1;AT4G12420.2	6	1	30.707	0.000348071	0.000374586	2.17091	0.999954	SN_H huile	SN_N controle neg	65808.9	| Cupredoxin superfamily protein | Chr4:7349941-7352868 REVERSE LENGTH=587 | 201606	4846.17	3694.77	3586.66	5563.98	9620.04	8970.09	9916.64	9900.04	5865.66	4145.31	4246.12	5841.28	8948.59	7947.28	9125.78	9900.04	0	0	0	0	1	1	1	1	x
AT3G55330.1	4	3	30.6856	0.378109	0.107307	1.07785	0.12735	SN_H huile	SN_N controle neg	25680.4	| PsbP-like protein 1 | Chr3:20514031-20515275 REVERSE LENGTH=230 | 201606	19439.9	21494.4	19173.4	21270.9	19430.2	24918	19403.4	23962.4	23529.4	24115.5	22698.8	22331	18074.1	22076.7	17856	23962.4	1	0	2	2	2	2	1	1		x
AT3G49680.1;AT3G49680.2	6	1	30.6671	0.896142	0.221476	3.32232	0.0515417	SN_N controle neg	SN_H huile	45371.8	| branched-chain aminotransferase 3 | Chr3:18422768-18425473 FORWARD LENGTH=413 | 201606	1329.42	39.5591	43.4035	82.2017	56.1926	103.779	115.831	174.06	1609.09	44.383	51.384	86.2985	52.2705	91.9455	106.594	174.06	0	0	0	0	0	0	0	0	x
AT2G02000.1	4	1	30.6551	0.00120166	0.000898784	2.1384	0.996934	SN_N controle neg	SN_H huile	56792	| glutamate decarboxylase 3 | Chr2:469505-471997 REVERSE LENGTH=500 | 201606	3243.75	2595.97	3009.63	2580.81	919.708	1523.69	1335.4	1566.4	3926.14	2912.52	3563	2709.44	855.515	1349.95	1228.9	1566.4	1	0	0	0	0	0	0	0	x
AT5G45280.1;AT5G45280.2	5	1	30.6226	0.00428241	0.00241531	1.42544	0.957233	SN_H huile	SN_N controle neg	41530.8	| Pectinacetylesterase family protein | Chr5:18346862-18349432 FORWARD LENGTH=370 | 201606	3292.23	2914.9	2810.49	3302.51	3897.32	3975.92	5206.06	4482.27	3984.82	3270.35	3327.25	3467.1	3625.3	3522.56	4790.87	4482.27	0	0	0	0	0	0	1	0	x
AT4G39730.1	4	1	30.5125	0.0420256	0.0162424	1.20209	0.578109	SN_H huile	SN_N controle neg	20420.9	| Lipase/lipooxygenase%2C PLAT/LH2 family protein | Chr4:18432950-18433581 FORWARD LENGTH=181 | 201606	14734.7	14099.1	14142.3	10883.5	15267.9	17250.2	16023.9	16202.1	17834.4	15818.3	16742.6	11426	14202.2	15283.3	14746	16202.1	1	2	2	1	2	0	1	2	x
AT4G14800.1;AT4G14800.2	6	3	30.4263	0.000925962	0.000740521	1.45917	0.998515	SN_H huile	SN_N controle neg	22098.2	| 20S proteasome beta subunit D2 | Chr4:8500398-8502058 FORWARD LENGTH=199 | 201606	8748.89	9213.66	8736.43	8701.76	13679.1	14167.7	10810.9	12998.1	10589.4	10337.2	10342.8	9135.45	12724.3	12552.3	9948.69	12998.1	0	0	0	0	1	2	1	1			x
AT5G03650.1	7	4	30.2987	0.437021	0.121484	1.11575	0.108917	SN_H huile	SN_N controle neg	92990.8	| starch branching enzyme 2.2 | Chr5:931924-937470 FORWARD LENGTH=805 | 201606	18502.6	29117.3	27473.3	22023.5	28167.3	23417.3	33603.1	23170.7	22395	32668	32524.7	23121.1	26201.3	20747.1	30923.2	23170.7	1	3	0	0	0	0	0	0		x
AT4G27600.1	6	4	30.2469	7.01977e-05	0.000117347	1.99257	1	SN_N controle neg	SN_H huile	50545.6	| pfkB-like carbohydrate kinase family protein | Chr4:13782753-13785005 REVERSE LENGTH=471 | 201606	24636.5	33012.8	28828.9	29987.6	14124.2	14391.6	13733	16201.3	29819.3	37038.4	34129.6	31482.1	13138.4	12750.6	12637.8	16201.3	0	5	0	0	0	0	0	0			x
AT2G42530.1	4	2	30.1669	0.000747924	0.000635624	1.51505	0.999226	SN_H huile	SN_N controle neg	14960.9	| cold regulated 15b | Chr2:17709191-17709873 REVERSE LENGTH=141 | 201606	7137.94	5759.71	6120.87	6299.6	9362.33	9644.51	10797.5	8553.91	8639.54	6462.05	7246.29	6613.56	8708.86	8544.8	9936.38	8553.91	0	1	0	1	1	2	1	1	x
AT3G57560.1	5	3	30.0658	0.000521267	0.000499029	1.44603	0.999774	SN_H huile	SN_N controle neg	36823.6	| N-acetyl-l-glutamate kinase | Chr3:21311164-21312207 REVERSE LENGTH=347 | 201606	15614.6	13963.1	14934.9	16314.7	19681.5	21895.7	22052.6	24328.4	18899.5	15665.8	17680.9	17127.8	18307.8	19399	20293.9	24328.4	2	0	1	0	0	0	0	0			x
AT1G63650.1;AT1G63650.2;AT1G63650.3	5	1	30.0095	0.0201457	0.00875846	1.75271	0.743822	SN_H huile	SN_N controle neg	67304.4	| basic helix-loop-helix (bHLH) DNA-binding superfamily protein | Chr1:23599809-23602734 FORWARD LENGTH=596 | 201606	21350.3	21266.5	18996.7	25163.6	34951.2	24352	51860.2	40931.5	25841.7	23859.7	22489.6	26417.7	32511.7	21575.2	47724.4	40931.5	0	0	0	0	0	0	0	0	x
AT5G53010.1	7	2	29.9966	0.00228277	0.00146499	1.81251	0.986281	SN_H huile	SN_N controle neg	116657	| calcium-transporting ATPase | Chr5:21488899-21496537 REVERSE LENGTH=1049 | 201606	2649.9	4264.99	3783.82	3378.59	6501.52	5393.1	7299.14	6321.51	3207.36	4785.07	4479.54	3546.97	6047.73	4778.16	6717.03	6321.51	0	0	0	0	0	0	2	0	x
AT4G37870.1;AT5G65690.1;AT5G65690.2;AT5G65690.3;AT5G65690.4	6	4	29.9946	0.00201733	0.00132742	1.17559	0.989418	SN_N controle neg	SN_H huile	73975.5	| phosphoenolpyruvate carboxykinase 1 | Chr4:17802974-17806332 REVERSE LENGTH=671 | 201606	38495.5	36356.6	34978.7	35065	30082.5	29320.6	31739.5	32111.5	46593.7	40790	41410	36812.6	27982.9	25977.3	29208.2	32111.5	0	0	0	0	3	0	1	0			x
AT2G38550.1	6	0	29.988					---	---	36758.1	| Transmembrane proteins 14C | Chr2:16132178-16134229 FORWARD LENGTH=335 | 201606									0	0	0	0	0	0	0	0	0	0	0	0	0	0	0	0	x
AT3G02080.1	5	1	29.9641	0.0127499	0.00591761	1.34303	0.829762	SN_N controle neg	SN_H huile	15885.3	| Ribosomal protein S19e family protein | Chr3:364138-365161 REVERSE LENGTH=143 | 201606	3724.06	4309.13	3846.76	3556.69	2974.04	3343.07	2327.65	2849.09	4507.49	4834.6	4554.05	3733.95	2766.46	2961.88	2142.02	2849.09	0	0	1	0	0	0	0	0	x
AT1G52040.1	6	2	29.9143	0.771767	0.1957	1.08579	0.0576806	SN_H huile	SN_N controle neg	50166.8	| myrosinase-binding protein 1 | Chr1:19350595-19352578 REVERSE LENGTH=462 | 201606	5198.1	4413.68	6394.31	4570.62	7456.69	3748.03	6620.14	4517.21	6291.62	4951.89	7570.01	4798.41	6936.24	3320.67	6092.18	4517.21	0	0	0	0	2	0	0	1	x
AT2G21250.1;AT2G21250.2;AT2G21260.1;AT2G21260.2	6	3	29.882	0.0021776	0.00141203	1.74431	0.987556	SN_N controle neg	SN_H huile	35352.5	| NAD(P)-linked oxidoreductase superfamily protein | Chr2:9103408-9105116 REVERSE LENGTH=309 | 201606	10532	11126.4	11885.7	9627.88	7255.17	7055.38	4687.6	5751.94	12747.6	12483.1	14071.1	10107.7	6748.78	6250.89	4313.77	5751.94	1	2	3	0	0	0	0	0			x
AT1G75040.1	4	1	29.6811	0.0631554	0.0226412	1.53328	0.480462	SN_H huile	SN_N controle neg	26164.8	| pathogenesis-related protein 5 | Chr1:28177754-28178731 FORWARD LENGTH=239 | 201606	3780.09	5779.32	4859.72	5020.42	6179.33	11317.7	6012.14	6297.11	4575.31	6484.06	5753.26	5270.64	5748.03	10027.2	5532.67	6297.11	0	1	1	1	1	1	1	1	x
AT1G37130.1	7	3	29.6317	1.84505e-06	1.44961e-05	7.95733	1	SN_N controle neg	SN_H huile	103757	| nitrate reductase 2 | Chr1:14158617-14161652 FORWARD LENGTH=917 | 201606	21099	20390	21510.9	20970.6	2301.68	3554.77	2092.51	2603.62	25537.6	22876.4	25466	22015.7	2141.03	3149.44	1925.63	2603.62	0	1	0	3	0	0	0	0
AT2G03810.1;AT2G03810.2;AT2G03810.3;AT2G03810.4;AT2G03810.5;AT2G03810.6;AT2G03810.7	6	3	29.5876	0.460259	0.127263	1.1303	0.102798	SN_N controle neg	SN_H huile	49807.3	| 18S pre-ribosomal assembly protein gar2-like protein | Chr2:1162703-1164286 FORWARD LENGTH=439 | 201606	27697.3	17112.9	28839.7	20433.9	20004.9	20348.3	22474.4	20410.4	33524	19199.6	34142.4	21452.3	18608.7	18028.1	20682.1	20410.4	4	0	0	0	0	0	0	0		x
AT2G20550.1;AT2G20550.2	5	0	29.5686					---	---	30758.7	| HSP40/DnaJ peptide-binding protein | Chr2:8846051-8847113 REVERSE LENGTH=284 | 201606									0	0	0	0	0	0	0	0	0	0	0	0	0	0	0	0	x
AT1G48350.1	3	1	29.5594	0.652308	0.170538	1.03354	0.068823	SN_H huile	SN_N controle neg	18897.5	| Ribosomal L18p/L5e family protein | Chr1:17867269-17868215 FORWARD LENGTH=170 | 201606	12534.8	11831.9	11349.2	9828.2	12348.3	11954	10185.5	12583.6	15171.7	13274.6	13435.9	10318	11486.4	10591	9373.17	12583.6	0	1	0	0	1	1	0	1	x
AT3G16950.1;AT3G16950.2	6	0	29.4446					---	---	61041.8	| lipoamide dehydrogenase 1 | Chr3:5786761-5790383 REVERSE LENGTH=570 | 201606									0	0	0	0	0	0	0	0	0	0	0	0	0	0	0	0	x
AT3G45940.1	4	1	29.4436	0.00673923	0.00346854	1.67072	0.917791	SN_H huile	SN_N controle neg	97849.8	| Glycosyl hydrolases family 31 protein | Chr3:16886226-16889171 REVERSE LENGTH=868 | 201606	108770	106232	89697.9	86761.6	159828	122552	209327	162316	131652	119186	106190	91085.7	148673	108578	192634	162316	0	0	0	0	2	0	0	0	x
AT1G03230.1	5	0	29.3893					---	---	46832.5	| Eukaryotic aspartyl protease family protein | Chr1:790110-791414 FORWARD LENGTH=434 | 201606									0	0	0	0	0	0	0	0	0	0	0	0	0	0	0	0	x
AT5G07970.1;AT5G07970.2;AT5G07970.3	6	3	29.3618	0.0147544	0.00672781	1.42098	0.804225	SN_N controle neg	SN_H huile	121461	| dentin sialophosphoprotein-like protein | Chr5:2544126-2547916 REVERSE LENGTH=1097 | 201606	44816.9	39928.7	39130.3	42604.4	30058.4	21333.8	32160.5	33606	54245	44797.6	46325.1	44727.8	27960.4	18901.2	29595.7	33606	4	0	0	0	0	0	0	0			x
AT4G17470.1;AT4G17470.2;AT4G17470.3;AT4G17470.4;AT4G17480.1;AT4G17480.2;AT5G47330.1;AT5G47340.1	5	2	29.3347	0.255781	0.0760504	1.16908	0.186228	SN_H huile	SN_N controle neg	34531.2	| alpha/beta-Hydrolases superfamily protein | Chr4:9742922-9744468 REVERSE LENGTH=308 | 201606	9470.33	7073.21	8045.49	6263.17	11467.5	8687.47	7762.78	8150.93	11462.6	7935.73	9524.79	6575.32	10667.1	7696.88	7143.7	8150.93	0	0	0	0	1	0	0	0	x
AT2G09990.1	5	1	29.3308	0.024567	0.0103685	1.52415	0.701703	SN_N controle neg	SN_H huile	16859.6	| Ribosomal protein S5 domain 2-like superfamily protein | Chr2:3781442-3781882 FORWARD LENGTH=146 | 201606	4932.99	3015.05	3548.43	3844.43	2568.14	1920.46	2521.08	3055.53	5970.74	3382.71	4200.86	4036.03	2388.9	1701.48	2320.02	3055.53	0	1	1	1	0	0	0	1	x
AT4G09670.1	6	3	29.253	1.65753e-05	4.41859e-05	2.51452	1	SN_H huile	SN_N controle neg	39904.4	| Oxidoreductase family protein | Chr4:6107382-6109049 REVERSE LENGTH=362 | 201606	10961.4	10291.4	9985.37	10116.4	26401.3	26962.7	29483.9	21138.9	13267.4	11546.3	11821.3	10620.6	24558.5	23888.3	27132.5	21138.9	0	2	1	1	0	2	1	2
AT5G55070.1;AT5G55070.2	5	0	29.2331					---	---	50304.7	| Dihydrolipoamide succinyltransferase | Chr5:22347637-22350409 FORWARD LENGTH=464 | 201606									0	0	0	0	0	0	0	0	0	0	0	0	0	0	0	0	x
AT1G18540.1	4	0	29.2163					---	---	26152.7	| Ribosomal protein L6 family protein | Chr1:6377448-6378548 REVERSE LENGTH=233 | 201606									0	0	0	0	0	0	0	0	0	0	0	0	0	0	0	0	x
AT2G20450.1;AT4G27090.1	4	4	29.1518	0.00905929	0.00452088	1.43014	0.881809	SN_H huile	SN_N controle neg	15506.5	| Ribosomal protein L14 | Chr2:8813923-8815071 FORWARD LENGTH=134 | 201606	27227.8	32470.8	31314	31668.3	37751.2	39474.6	54821.6	43403	32955.7	36430.4	37071.6	33246.6	35116.3	34973.6	50449.6	43403	1	3	2	2	3	2	3	2			x
AT1G17170.1	3	0	29.1331					---	---	25477.3	| glutathione S-transferase TAU 24 | Chr1:5869895-5870691 FORWARD LENGTH=218 | 201606									0	0	0	0	0	0	0	0	0	0	0	0	0	0	0	0	x
AT5G24270.1;AT5G24270.2;AT5G24270.3;AT5G24270.4;AT5G24270.5	5	3	29.1251	0.000233593	0.000273896	1.23319	0.999993	SN_H huile	SN_N controle neg	25807.6	| Calcium-binding EF-hand family protein | Chr5:8238781-8240179 REVERSE LENGTH=222 | 201606	135461	142571	131992	138754	168789	172014	176328	159619	163958	159956	156261	145669	157008	152400	162266	159619	0	0	2	5	0	0	0	0			x
AT2G39770.1;AT2G39770.2;AT2G39770.3;AT3G55590.1	5	2	29.0856	0.143215	0.0462883	1.19095	0.29519	SN_H huile	SN_N controle neg	39862.5	| Glucose-1-phosphate adenylyltransferase family protein | Chr2:16589401-16590741 FORWARD LENGTH=361 | 201606	23072.9	15967.5	20284.9	17607.9	24254.7	19036.3	22201.7	26130.7	27926.8	17914.6	24014.7	18485.5	22561.8	16865.7	20431.1	26130.7	0	2	0	0	0	0	0	0	x
AT4G22700.1	4	3	29.0605	0.0116554	0.00546657	1.29375	0.844501	SN_H huile	SN_N controle neg	21685.7	| LOB domain-containing protein 32 | Chr4:11933301-11933879 FORWARD LENGTH=192 | 201606	30743.8	32695.7	29803.4	27611.1	39736	45573.8	34115.7	36929.4	37211.3	36682.6	35283.3	28987.2	36962.6	40377.3	31395	36929.4	0	0	0	0	3	2	0	4			x
AT2G05620.1;AT2G05620.2	5	2	29.049	8.32478e-06	2.95052e-05	2.6569	1	SN_N controle neg	SN_H huile	14406.8	| proton gradient regulation 5 | Chr2:2081204-2081687 REVERSE LENGTH=133 | 201606	13523.8	13493.4	12518.9	14886.1	4386.82	5218.93	4997.64	5880.02	16368.8	15138.9	14820.7	15628	4080.64	4623.84	4599.07	5880.02	1	2	2	1	0	1	1	1	x
AT3G12490.1;AT3G12490.2	4	2	28.9159	0.0155713	0.00704532	1.41608	0.79433	SN_N controle neg	SN_H huile	17595.8	| cystatin B | Chr3:3960802-3961777 REVERSE LENGTH=158 | 201606	5924.22	9027.67	7735.63	7566.22	4651.73	5606.85	5163.48	5942.41	7170.5	10128.5	9157.95	7943.31	4327.05	4967.53	4751.7	5942.41	0	2	2	0	0	0	0	0	x
AT2G05840.1;AT2G05840.2;AT2G05840.3;AT5G35590.1	4	0	28.8873					---	---	27464.2	| 20S proteasome subunit PAA2 | Chr2:2234226-2236053 FORWARD LENGTH=246 | 201606									0	0	0	0	0	0	0	0	0	0	0	0	0	0	0	0	x
AT3G04770.1;AT3G04770.2	4	0	28.8861					---	---	37642.1	| 40s ribosomal protein SA B | Chr3:1309465-1310846 REVERSE LENGTH=332 | 201606									0	0	0	0	0	0	0	0	0	0	0	0	0	0	0	0	x
AT4G14040.1	6	2	28.8097	0.0478796	0.0179375	1.38346	0.546903	SN_N controle neg	SN_H huile	54336.4	| selenium-binding protein 2 | Chr4:8100691-8102828 REVERSE LENGTH=487 | 201606	5244.86	7526.99	7646.59	6019.48	4641.91	5801.2	3684.61	4982.3	6348.22	8444.84	9052.54	6319.48	4317.92	5139.72	3390.76	4982.3	1	1	2	0	0	0	0	0	x
AT2G39390.1;AT5G02610.1;AT5G02610.2;AT3G09500.1	4	2	28.806	0.275714	0.0816657	1.14568	0.173943	SN_H huile	SN_N controle neg	14231.2	| Ribosomal L29 family protein | Chr2:16450803-16451762 REVERSE LENGTH=123 | 201606	16298.4	14769.9	14169.3	14044.3	17017.7	13412.7	16016.9	21470.7	19727.1	16571	16774.6	14744.3	15829.9	11883.3	14739.5	21470.7	0	0	0	0	0	0	0	0	x
AT5G13030.1	5	3	28.6337	1.87771e-06	1.44961e-05	3.60821	1	SN_N controle neg	SN_H huile	71839.4	| selenoprotein O | Chr5:4133216-4136461 FORWARD LENGTH=633 | 201606	147109	150376	156570	184706	42570	50647.4	43574.3	40238	178056	168713	185357	193912	39598.7	44872.4	40099.2	40238	0	0	4	0	0	0	0	0
AT4G19130.1;AT4G19130.2	6	2	28.5999	0.0531911	0.0196798	1.99406	0.521636	SN_H huile	SN_N controle neg	86904.2	| Replication factor-A protein 1-like protein | Chr4:10466618-10469092 REVERSE LENGTH=784 | 201606	1723.88	5519.08	3305.35	6872.78	8760.47	6302.73	11462.3	8213.1	2086.53	6192.08	3913.1	7215.31	8149.01	5584.06	10548.2	8213.1	0	0	0	0	1	0	0	1	x
AT1G01050.1;AT1G01050.2;AT4G01480.1;AT4G01480.2	4	4	28.5862	9.84738e-05	0.000145562	1.45399	1	SN_H huile	SN_N controle neg	24655.2	| pyrophosphorylase 1 | Chr1:31382-32670 REVERSE LENGTH=212 | 201606	73833.6	85548.1	76822.6	79382.2	107225	115398	122205	114031	89366	95980	90947.7	83338.5	99741.3	102239	112459	114031	0	4	1	3	2	2	0	0			x
AT1G20340.1	3	2	28.3615	0.000535743	0.0005033	1.32684	0.99975	SN_H huile	SN_N controle neg	17041.4	| Cupredoxin superfamily protein | Chr1:7042770-7043273 REVERSE LENGTH=167 | 201606	159210	182764	174588	163946	244957	222601	220418	214946	192703	205050	206688	172116	227860	197219	202840	214946	3	0	3	2	0	0	0	0	x
AT1G62290.1;AT1G62290.2;AT1G62290.5	5	1	28.3227	0.000323684	0.000357999	3.27048	0.999966	SN_N controle neg	SN_H huile	56432.8	| Saposin-like aspartyl protease family protein | Chr1:23010107-23012681 REVERSE LENGTH=513 | 201606	6006.07	6803.25	5933.48	5851.53	1200.75	1623.4	2392.93	2303.01	7269.56	7632.85	7024.45	6143.17	1116.94	1438.3	2202.1	2303.01	0	0	1	0	0	0	0	0	x
AT2G44310.1	5	2	28.2044	0.00422529	0.00238741	1.29778	0.958135	SN_H huile	SN_N controle neg	15877.8	| Calcium-binding EF-hand family protein | Chr2:18309285-18309713 FORWARD LENGTH=142 | 201606	11881.3	10965.4	10984.2	11122.2	12399	15697.3	15459.9	14782.9	14380.7	12302.5	13003.8	11676.5	11533.6	13907.4	14227	14782.9	0	0	0	0	1	2	1	1	x
AT4G35140.1;AT4G35140.2	6	1	28.1748	0.253574	0.0754663	1.12054	0.187675	SN_N controle neg	SN_H huile	56005.3	| Transducin/WD40 repeat-like superfamily protein | Chr4:16723873-16726477 REVERSE LENGTH=496 | 201606	9736.56	7727.17	7353.89	7718.04	7401.55	5998.93	8061.99	7573.13	11784.8	8669.44	8706.02	8102.7	6884.95	5314.9	7419.04	7573.13	0	0	0	0	0	0	1	0	x
AT1G47250.1	5	1	28.1223	0.000811033	0.00067817	1.46387	0.999003	SN_N controle neg	SN_H huile	30638.1	| 20S proteasome alpha subunit F2 | Chr1:17319220-17320900 FORWARD LENGTH=277 | 201606	81935.3	78210.6	76270.9	65965.9	46163.9	55500.5	51503	53396.3	99172	87747.8	90294.6	69253.6	42941.8	49172.1	47395.7	53396.3	0	0	0	0	0	0	0	0	x
AT3G02360.1;AT3G02360.2	6	2	28.1055	2.77004e-06	1.66147e-05	4.99845	1	SN_N controle neg	SN_H huile	53862.4	| 6-phosphogluconate dehydrogenase family protein | Chr3:482498-483958 FORWARD LENGTH=486 | 201606	4320.2	6006.12	4320.69	4411.39	872.054	1069.59	994.695	876.519	5229.04	6738.52	5115.12	4631.24	811.187	947.634	915.368	876.519	2	2	2	1	0	0	0	0	x
AT5G17710.1;AT5G17710.2;AT5G17710.3	5	4	28.0529	0.000502008	0.00048475	1.20975	0.999803	SN_H huile	SN_N controle neg	35550.6	| Co-chaperone GrpE family protein | Chr5:5839560-5841639 REVERSE LENGTH=324 | 201606	23466.3	23849.7	22210.8	22462.5	26288.3	28179.7	29241	27575.2	28402.9	26758	26294.6	23582	24453.5	24966.5	26909	27575.2	1	1	1	1	2	1	1	1			x
AT5G17170.1;AT5G17170.2	5	1	27.9745	0.00376996	0.00216943	1.31303	0.965237	SN_H huile	SN_N controle neg	28686.9	| rubredoxin family protein | Chr5:5649335-5650975 FORWARD LENGTH=271 | 201606	16308.2	17864.7	17718.4	15696.6	20341.7	24408.4	23756.1	20238.8	19739	20043.2	20976.2	16478.9	18921.9	21625.3	21861.5	20238.8	0	1	0	0	0	0	0	0	x
AT1G54630.1	2	2	27.9434	0.0349909	0.0139917	1.70795	0.621423	SN_H huile	SN_N controle neg	14763.9	| acyl carrier protein 3 | Chr1:20401642-20402919 REVERSE LENGTH=136 | 201606	25878.6	32015.5	29170.3	32429.5	43321.5	33300.9	76429.2	51037.5	31322.7	35919.6	34533.7	34045.7	40297.8	29503.8	70333.9	51037.5	0	1	1	0	1	1	1	0	x
AT1G73680.1;AT1G73680.2;AT1G73680.3;AT1G73680.4	5	3	27.8232	0.901602	0.222297	1.03609	0.0513827	SN_N controle neg	SN_H huile	72914	| alpha dioxygenase | Chr1:27704221-27707417 REVERSE LENGTH=631 | 201606	16606.9	7939.36	7669.93	6560.37	9855.96	7936.78	8639.58	10993.7	20100.5	8907.49	9080.17	6887.33	9168.05	7031.79	7950.57	10993.7	3	0	0	0	0	0	0	0		x
AT3G60130.1;AT3G60130.2;AT3G60130.3	6	3	27.8104	3.41817e-06	1.72583e-05	3.10008	1	SN_N controle neg	SN_H huile	58442	| beta glucosidase 16 | Chr3:22210343-22213650 FORWARD LENGTH=514 | 201606	35265.4	34869.5	31487.6	40712.5	11776.3	10011.4	11989.8	12135.7	42684.2	39121.6	37277.1	42741.6	10954.4	8869.89	11033.6	12135.7	3	0	0	0	0	0	0	0
AT5G06060.1;AT2G29350.1;AT2G29350.2;AT2G29350.3;AT2G29360.1;AT2G29370.1	5	2	27.8071	0.0211889	0.00914068	1.13484	0.733346	SN_N controle neg	SN_H huile	28634.4	| NAD(P)-binding Rossmann-fold superfamily protein | Chr5:1824066-1825833 REVERSE LENGTH=264 | 201606	11512.5	11936.9	11205.7	12344.5	10711.2	9804.39	11218.3	9681.44	13934.3	13392.5	13266.1	12959.8	9963.62	8686.44	10323.6	9681.44	1	0	1	1	1	1	0	0	x
AT1G56500.1;AT1G56500.2	5	1	27.7052	0.0179784	0.00796503	1.31836	0.766771	SN_H huile	SN_N controle neg	115144	| haloacid dehalogenase-like hydrolase family protein | Chr1:21159775-21167092 FORWARD LENGTH=1055 | 201606	4621.33	4222.75	4514.66	4582.42	7042.45	6361.29	5221.74	5027.4	5593.52	4737.68	5344.75	4810.8	6550.91	5635.94	4805.31	5027.4	0	0	0	0	0	0	0	0	x
AT5G64760.1;AT5G64760.2;AT5G64760.3;AT5G09900.1;AT5G09900.2;AT5G09900.3	5	2	27.6473	0.345935	0.0997187	1.25541	0.139608	SN_H huile	SN_N controle neg	51517	| regulatory particle non-ATPase subunit 5B | Chr5:25894027-25896445 REVERSE LENGTH=442 | 201606	21917.9	13531.4	15757.4	32970.4	34400.6	31082.2	17797.9	22395.6	26528.8	15181.4	18654.6	34613.6	31999.6	27538.1	16378.5	22395.6	1	0	1	0	0	0	0	0	x
AT2G20760.1	5	1	27.5172	0.418647	0.117002	1.24195	0.114183	SN_H huile	SN_N controle neg	37225.1	| Clathrin light chain protein | Chr2:8943279-8945108 REVERSE LENGTH=338 | 201606	1597.94	1341.58	923.903	946.759	2235.02	1569.11	974.865	1195.01	1934.1	1505.17	1093.78	993.944	2079.02	1390.2	897.119	1195.01	0	0	0	0	0	0	0	0	x
AT1G53580.1;AT1G53580.2	5	2	27.4939	9.61113e-06	3.17743e-05	4.20782	1	SN_N controle neg	SN_H huile	32503.1	| glyoxalase II 3 | Chr1:19991542-19993250 REVERSE LENGTH=294 | 201606	21223.9	24401.5	26324.2	23845.5	5565.21	7322.9	4649.69	5228.19	25688.8	27377.1	31164.3	25034	5176.77	6487.91	4278.88	5228.19	1	3	1	0	0	0	0	1	x
AT2G01520.1;AT2G01530.1	5	0	27.3234					---	---	17626.9	| MLP-like protein 328 | Chr2:235992-236881 FORWARD LENGTH=151 | 201606									0	0	0	0	0	0	0	0	0	0	0	0	0	0	0	0	x
AT2G17265.1	5	3	27.2861	0.00193941	0.00129251	1.89406	0.990285	SN_H huile	SN_N controle neg	38814	| homoserine kinase | Chr2:7508606-7509718 FORWARD LENGTH=370 | 201606	6035.97	8370.26	6240.7	8130.01	12118.1	11396.5	16749.2	14241.5	7305.75	9390.94	7388.15	8535.2	11272.3	10097	15413.5	14241.5	0	0	0	0	0	0	3	2			x
AT2G43710.1;AT2G43710.2	5	4	27.2804	0.0012091	0.000900031	1.5016	0.996883	SN_H huile	SN_N controle neg	45864.1	| Plant stearoyl-acyl-carrier-protein desaturase family protein | Chr2:18120107-18122495 FORWARD LENGTH=401 | 201606	29136.2	38605.7	38600.4	35863.3	52805.8	50422.2	52956.5	57351.4	35265.5	43313.3	45697.8	37650.7	49120.1	44672.9	48733.2	57351.4	0	3	0	0	0	0	0	0			x
AT4G23150.1	6	3	27.2527	0.0109977	0.00521296	1.1942	0.853639	SN_H huile	SN_N controle neg	74723.5	| cysteine-rich RLK (RECEPTOR-like protein kinase) 7 | Chr4:12125731-12128301 FORWARD LENGTH=659 | 201606	22201.4	23267.2	24548	24117.3	26217.4	26071.2	31193.5	28932.1	26871.9	26104.4	29061.5	25319.2	24387.5	23098.4	28705.8	28932.1	0	0	0	0	0	0	1	0			x
AT2G29970.1	6	2	27.1928	4.34363e-05	8.44211e-05	1.32295	1	SN_H huile	SN_N controle neg	112894	| Double Clp-N motif-containing P-loop nucleoside triphosphate hydrolases superfamily protein | Chr2:12776601-12779784 FORWARD LENGTH=1002 | 201606	148807	137189	138311	136298	188428	185974	176486	190763	180111	153918	163742	143091	175276	164769	162411	190763	0	2	0	0	0	0	0	0	x
AT1G79040.1	3	1	27.106	0.25788	0.0766016	1.2481	0.184868	SN_N controle neg	SN_H huile	14585.7	| photosystem II subunit R | Chr1:29736085-29736781 FORWARD LENGTH=140 | 201606	33854.6	27643.9	20970.8	23382.6	16895	31913.7	14554.2	21447.7	40976.6	31014.9	24826.6	24547.9	15715.8	28274.8	13393.5	21447.7	2	2	2	2	1	2	1	2	x
AT5G36160.1	4	1	27.038	0.000862022	0.000705671	1.3507	0.998799	SN_N controle neg	SN_H huile	47191	| Tyrosine transaminase family protein | Chr5:14233261-14235129 REVERSE LENGTH=420 | 201606	2900.49	2820.82	2940.06	2648.08	1899.5	2260.12	2235.2	1978.24	3510.67	3164.79	3480.64	2780.06	1766.92	2002.41	2056.94	1978.24	0	1	1	1	0	0	0	0	x
AT2G37220.1	4	0	27.0316					---	---	30718	| RNA-binding (RRM/RBD/RNP motifs) family protein | Chr2:15634980-15636331 REVERSE LENGTH=289 | 201606									0	0	0	0	0	0	0	0	0	0	0	0	0	0	0	0	x
AT1G17745.1;AT1G17745.2	5	2	26.9894	0.560195	0.150105	1.04366	0.0820243	SN_N controle neg	SN_H huile	66796.3	| D-3-phosphoglycerate dehydrogenase | Chr1:6101157-6104979 FORWARD LENGTH=624 | 201606	12195.6	11417.5	12294	10257.7	12288.6	11538.4	9257.17	11149.4	14761.2	12809.7	14554.4	10769	11430.9	10222.8	8518.91	11149.4	0	1	0	0	0	1	0	0	x
AT1G10630.1;AT1G10630.2;AT1G23490.1;AT1G70490.1;AT1G70490.2;AT1G70490.3;AT1G70490.4;AT1G70490.5;AT1G70490.6;AT1G70490.7;AT2G47170.1;AT2G47170.2;AT2G47170.3;AT3G62290.1;AT3G62290.2;AT3G62290.3;AT5G14670.1;AT5G14670.2;AT5G14670.3	3	1	26.9429	0.016578	0.00742901	1.62175	0.782524	SN_N controle neg	SN_H huile	20679.7	| ADP-ribosylation factor A1F | Chr1:3513189-3514230 REVERSE LENGTH=181 | 201606	4764.29	6100.77	5700.68	4852.78	2273.87	2967.99	3499.55	4465.58	5766.55	6844.7	6748.84	5094.64	2115.17	2629.57	3220.46	4465.58	0	0	1	0	0	0	0	0	x
AT5G28060.1	5	2	26.8589	0.131672	0.042958	1.23314	0.312814	SN_N controle neg	SN_H huile	15476.2	| Ribosomal protein S24e family protein | Chr5:10069791-10070792 REVERSE LENGTH=133 | 201606	12194.9	12689.7	13003.4	12856	10911.1	7933.98	14116.5	8188.74	14760.4	14237.1	15394.3	13496.7	10149.6	7029.31	12990.7	8188.74	0	0	0	0	2	0	2	0	x
AT3G14930.1;AT3G14930.2;AT3G14930.3	4	1	26.815	0.000528488	0.000499029	2.00105	0.999762	SN_H huile	SN_N controle neg	46710.5	| Uroporphyrinogen decarboxylase | Chr3:5020675-5022577 FORWARD LENGTH=418 | 201606	4996.06	6973.49	5515.3	6461.59	10676.3	14091.2	10492.9	12657.5	6047.07	7823.84	6529.38	6783.63	9931.1	12484.5	9656.13	12657.5	0	0	0	0	0	1	0	1	x
AT3G60770.1;AT4G00100.1	4	3	26.7359	0.00249562	0.0015693	1.718	0.983585	SN_N controle neg	SN_H huile	17152.2	| Ribosomal protein S13/S15 | Chr3:22460525-22461656 REVERSE LENGTH=151 | 201606	17248.9	17513.8	15771.1	15627	12103.9	7160.23	9466.34	9779.93	20877.6	19649.5	18670.9	16405.8	11259	6343.79	8711.4	9779.93	2	2	3	1	1	0	1	1			x
AT2G07732.1	6	4	26.7245	0.000561444	0.000521166	1.62031	0.999704	SN_H huile	SN_N controle neg	13295	| Ribulose bisphosphate carboxylase large chain%2C catalytic domain-containing protein | Chr2:3468424-3468774 REVERSE LENGTH=116 | 201606	60092.1	55277.3	63760.3	55161.5	98874.3	110194	86815.7	83740.1	72733.7	62017.9	75483.7	57910.7	91973.2	97629.4	79892.2	83740.1	0	0	0	0	2	2	2	3			x
AT3G27970.1	5	1	26.6381	0.602188	0.159034	1.05652	0.0754187	SN_H huile	SN_N controle neg	41937.6	| Exonuclease family protein | Chr3:10389609-10391544 FORWARD LENGTH=357 | 201606	9279.61	7723.78	6666.04	7693.45	7304.48	7550.37	10033.7	8246.81	11231.8	8665.63	7891.7	8076.88	6794.65	6689.44	9233.5	8246.81	1	0	0	0	0	0	0	0	x
AT2G44610.1;AT3G53610.1;AT3G53610.2;AT3G53610.3;AT4G17530.1;AT5G10260.1;AT5G47200.1	5	2	26.4998	0.196768	0.0607633	1.16855	0.232571	SN_H huile	SN_N controle neg	23244.5	| Ras-related small GTP-binding family protein | Chr2:18411778-18413883 REVERSE LENGTH=208 | 201606	32497.7	30948.4	27669.9	32285.4	37365.2	30689.4	30866.3	45279.5	39334.2	34722.3	32757.4	33894.5	34757.2	27190	28404.7	45279.5	0	0	0	0	0	2	0	0	x
AT1G57720.1;AT1G57720.2	3	2	26.4809	0.000623168	0.000555324	1.31925	0.999575	SN_N controle neg	SN_H huile	46628.6	| Translation elongation factor EF1B%2C gamma chain | Chr1:21377873-21380114 FORWARD LENGTH=413 | 201606	25405.1	25869.3	24820.2	23189.8	17122.7	18503.2	19507.2	20125.2	30749.6	29023.8	29383.8	24345.5	15927.6	16393.4	17951.5	20125.2	2	2	0	0	0	0	0	0	x
AT2G27680.1	5	3	26.4726	0.0421078	0.0162524	1.18442	0.577643	SN_H huile	SN_N controle neg	43382.7	| NAD(P)-linked oxidoreductase superfamily protein | Chr2:11803981-11805965 REVERSE LENGTH=384 | 201606	9172.48	9191.48	8880.97	8378.7	10874.3	8950.35	11948.1	10420.8	11102.1	10312.3	10513.9	8796.29	10115.3	7929.79	10995.2	10420.8	1	2	1	0	0	0	0	0			x
AT4G29310.1;AT4G29310.2	6	2	26.4327	0.00296022	0.00176873	2.51506	0.977259	SN_N controle neg	SN_H huile	46283.4	| DUF1005 family protein (DUF1005) | Chr4:14437892-14439609 REVERSE LENGTH=424 | 201606	21194.8	32203.9	38099.5	34018	7991.28	13114.2	13264	15536.3	25653.5	36130.8	45104.7	35713.4	7433.51	11618.9	12206.2	15536.3	2	0	1	0	0	0	0	0	x
ATCG00660.1	4	2	26.3467	0.843954	0.210918	1.0098	0.0535157	SN_N controle neg	SN_H huile	14219.8	| ribosomal protein L20 | ChrC:68512-68865 REVERSE LENGTH=117 | 201606	5839.81	6023.78	5490.98	5280.55	5849.5	6141.99	5653.05	4770.98	7068.32	6758.33	6500.58	5543.73	5441.23	5441.65	5202.22	4770.98	0	1	0	0	0	0	0	0	x
ATCG00770.1	3	1	26.2779	0.126422	0.0416372	1.37314	0.321492	SN_N controle neg	SN_H huile	15536.2	| ribosomal protein S8 | ChrC:80068-80472 REVERSE LENGTH=134 | 201606	1882.73	2728.04	3147.27	3557.77	2264.59	2203.23	1493.42	2279.58	2278.8	3060.7	3725.95	3735.08	2106.53	1952.01	1374.32	2279.58	0	2	2	2	0	0	0	0	x
AT2G04390.1;AT2G05220.1;AT2G05220.2;AT3G10610.1;AT5G04800.1;AT5G04800.2;AT5G04800.3;AT5G04800.4	4	1	26.1667	0.783419	0.1978	1.04018	0.056889	SN_H huile	SN_N controle neg	16046.8	| Ribosomal S17 family protein | Chr2:1527911-1528336 FORWARD LENGTH=141 | 201606	18049.6	22439.4	20108.9	18587.6	23970.2	19658.8	15834.3	22903.5	21846.7	25175.7	23806.3	19513.9	22297.2	17417.2	14571.5	22903.5	1	1	1	1	1	1	1	1	x
AT1G50200.1;AT1G50200.2	5	0	26.0657					---	---	111345	| Alanyl-tRNA synthetase | Chr1:18591429-18598311 REVERSE LENGTH=1003 | 201606									0	0	0	0	0	0	0	0	0	0	0	0	0	0	0	0	x
AT5G66630.1	7	1	26.0639	0.146771	0.0471443	1.19327	0.290125	SN_N controle neg	SN_H huile	81728.6	| DA1-related protein 5 | Chr5:26592720-26595691 FORWARD LENGTH=702 | 201606	7863.4	6902.19	7458.2	6028.01	5859.6	6552.11	4472.14	6792.02	9517.62	7743.85	8829.51	6328.44	5450.61	5805.01	4115.48	6792.02	0	0	0	0	0	0	0	1	x
AT5G41520.1;AT5G41520.2	4	1	25.905	0.197309	0.0608701	1.15838	0.23206	SN_H huile	SN_N controle neg	19733.3	| RNA binding Plectin/S10 domain-containing protein | Chr5:16609377-16610583 REVERSE LENGTH=180 | 201606	11147.3	10362.7	10657.9	10307.6	10747.9	11011.3	15891.3	11552.5	13492.3	11626.4	12617.6	10821.3	9997.73	9755.74	14624	11552.5	1	1	1	0	0	0	1	1	x
AT1G17220.1	5	2	25.8733	0.0939741	0.0321821	1.09644	0.387263	SN_H huile	SN_N controle neg	110203	| Translation initiation factor 2%2C small GTP-binding protein | Chr1:5885383-5890165 FORWARD LENGTH=1026 | 201606	11991.4	11615.2	11922.7	11208.6	12661.1	13859.8	11394.1	13330.2	14514	13031.6	14114.9	11767.2	11777.4	12279.5	10485.4	13330.2	2	0	0	0	0	0	0	0	x
AT5G58070.1	4	2	25.7976	0.000240813	0.000281305	1.62473	0.999991	SN_H huile	SN_N controle neg	21434.3	| temperature-induced lipocalin | Chr5:23500512-23501156 REVERSE LENGTH=186 | 201606	8960.7	8125.51	7651.33	8132.89	13576.2	11470.8	14758.7	13599.7	10845.8	9116.35	9058.16	8538.22	12628.7	10162.9	13581.7	13599.7	0	1	1	0	1	1	2	1	x
AT4G29350.1	3	2	25.7951	0.171004	0.0537114	1.20671	0.259411	SN_N controle neg	SN_H huile	14112	| profilin 2 | Chr4:14450135-14451119 FORWARD LENGTH=131 | 201606	24072.5	36071.8	32111.5	33026.2	25764	22414.3	23243.8	32399.4	29136.7	40470.4	38015.7	34672.2	23965.8	19858.5	21390.1	32399.4	3	3	3	3	0	1	2	0	x
AT5G08300.1;AT5G23250.1;AT5G23250.2;AT5G23250.3	4	1	25.743	0.353585	0.101455	1.05684	0.136529	SN_N controle neg	SN_H huile	36607.8	| Succinyl-CoA ligase%2C alpha subunit | Chr5:2667579-2669672 FORWARD LENGTH=347 | 201606	12258.1	11873.4	11393.7	10370	11836.6	11403.5	9879.74	10307	14836.8	13321.2	13488.6	10886.8	11010.4	10103.2	9091.83	10307	0	1	0	1	0	0	1	0	x
AT5G23820.1	4	3	25.5543	0.700837	0.18095	1.03263	0.0635874	SN_H huile	SN_N controle neg	18135.7	| MD-2-related lipid recognition domain-containing protein | Chr5:8031386-8032809 FORWARD LENGTH=164 | 201606	46853.8	38945.5	41471.2	42053.6	50234.1	37389.1	44102.5	43123.6	56710.4	43694.6	49096.3	44149.5	46727.9	33125.8	40585.3	43123.6	2	2	2	2	2	2	2	2		x
AT1G51890.1;AT1G51890.2;AT1G51890.3	4	1	25.4662	0.145634	0.0468273	1.91387	0.291727	SN_H huile	SN_N controle neg	99076.2	| Leucine-rich repeat protein kinase family protein | Chr1:19274802-19278528 REVERSE LENGTH=876 | 201606	4671.83	8528.54	2741.38	8747.06	8626.24	5572.59	19329.8	13722.5	5654.63	9568.52	3245.43	9183	8024.16	4937.17	17788.3	13722.5	0	1	0	0	0	0	0	0	x
AT4G31700.1;AT5G10360.1;AT5G10360.2;AT4G31700.2	4	3	25.4605	0.752542	0.191917	1.09522	0.0590929	SN_H huile	SN_N controle neg	28595.2	| ribosomal protein S6 | Chr4:15346306-15347714 REVERSE LENGTH=250 | 201606	8314.18	10848.8	10367.4	5531.74	12727.6	5458.19	10489.8	9725.07	10063.2	12171.7	12273.6	5807.43	11839.3	4835.82	9653.23	9725.07	1	2	3	0	2	0	2	2		x
AT1G23290.1;AT1G70600.1	3	0	25.4201					---	---	16349.3	| Ribosomal protein L18e/L15 superfamily protein | Chr1:8263007-8263447 FORWARD LENGTH=146 | 201606									0	0	0	0	0	0	0	0	0	0	0	0	0	0	0	0	x
AT1G17070.1	6	4	25.3451	0.0543859	0.0200268	1.11917	0.5163	SN_H huile	SN_N controle neg	96998.4	| GC-rich sequence DNA-binding factor-like protein with Tuftelin interacting domain-containing protein | Chr1:5837653-5840202 FORWARD LENGTH=849 | 201606	38580.3	39185.1	38578.9	35272.1	45206.3	37710.6	43870.5	42896.7	46696.4	43963.3	45672.3	37030	42051.1	33410.7	40371.8	42896.7	0	0	0	0	0	0	0	0		x
AT3G20250.1;AT3G20250.2;AT3G20250.3	4	0	25.3216					---	---	102063	| pumilio 5 | Chr3:7059098-7062660 REVERSE LENGTH=913 | 201606									0	0	0	0	0	0	0	0	0	0	0	0	0	0	0	0	x
AT3G10950.1;AT3G60245.1	4	2	25.3083	0.895074	0.221387	1.03124	0.0515738	SN_H huile	SN_N controle neg	10673.4	| Zinc-binding ribosomal protein family protein | Chr3:3423893-3424566 FORWARD LENGTH=92 | 201606	7382.07	6744.61	6119.1	6367.67	9061.95	3636.35	8840.11	5906.38	8935.04	7567.05	7244.2	6685.02	8429.45	3221.71	8135.11	5906.38	1	1	1	1	1	0	2	1	x
AT1G11750.1;AT1G11750.2	5	3	25.2629	0.0102157	0.00492909	1.66665	0.864781	SN_H huile	SN_N controle neg	29553	| CLP protease proteolytic subunit 6 | Chr1:3967609-3969535 FORWARD LENGTH=271 | 201606	2808.72	2662.39	2472.49	2464.79	5020.33	5242.11	4103.6	2981.12	3399.59	2987.05	2927.1	2587.63	4669.93	4644.38	3776.33	2981.12	0	0	0	1	0	0	1	0			x
AT1G74910.1;AT1G74910.2;AT1G74910.3	3	0	25.1933					---	---	45962.9	| ADP-glucose pyrophosphorylase family protein | Chr1:28135770-28138456 REVERSE LENGTH=415 | 201606									0	0	0	0	0	0	0	0	0	0	0	0	0	0	0	0	x
AT5G65010.1;AT5G65010.2	4	3	25.1654	7.96992e-06	2.89044e-05	3.57252	1	SN_N controle neg	SN_H huile	65600.2	| asparagine synthetase 2 | Chr5:25969224-25972278 FORWARD LENGTH=578 | 201606	26289	23596.4	29716.8	27081.6	5985.9	8259.03	7275.27	8342.16	31819.5	26473.8	35180.7	28431.3	5568.1	7317.29	6695.06	8342.16	0	2	3	2	0	0	0	0
AT3G44110.1;AT3G44110.2;AT5G22060.1	5	3	25.1506	3.3062e-06	1.72583e-05	3.2866	1	SN_N controle neg	SN_H huile	47071.7	| DNAJ homologue 3 | Chr3:15869115-15871059 REVERSE LENGTH=420 | 201606	45956.1	38400.1	37893	45684.9	12292.4	11401.8	14442.4	12960.2	55623.9	43082.6	44860.2	47961.7	11434.4	10101.7	13290.6	12960.2	2	1	1	1	0	0	0	0
AT2G30790.1	3	1	25.1471	0.000114726	0.00016339	34.3353	1	SN_N controle neg	SN_H huile	13500	| photosystem II subunit P-2 | Chr2:13119047-13119596 REVERSE LENGTH=125 | 201606	5867.73	4926.88	8235.4	4394.54	140.016	272.67	46.786	222.758	7102.12	5527.67	9749.61	4613.56	130.243	241.579	43.0548	222.758	0	1	0	0	0	0	0	0	x
ATCG00270.1	4	0	25.0764					---	---	39775.7	| photosystem II reaction center protein D | ChrC:32711-33772 FORWARD LENGTH=353 | 201606									0	0	0	0	0	0	0	0	0	0	0	0	0	0	0	0	x
AT5G35980.1;AT5G35980.3;AT5G35980.2	3	1	25.0667	0.00153191	0.00107612	1.3202	0.994344	SN_H huile	SN_N controle neg	106207	| YAK1-like protein 1 | Chr5:14128551-14135984 FORWARD LENGTH=956 | 201606	17327.3	15312.1	13819.6	16171	19808.2	21462.3	21121.1	20292.4	20972.5	17179.3	16360.5	16977	18425.6	19015.1	19436.7	20292.4	0	0	0	0	2	0	0	0	x
AT4G24830.1;AT4G24830.2	4	2	24.9954	0.176413	0.0550775	1.08147	0.253339	SN_H huile	SN_N controle neg	54187.8	| arginosuccinate synthase family | Chr4:12793085-12795857 REVERSE LENGTH=494 | 201606	11054.7	11586.7	11218	11119.5	11267.9	13671	11177.5	12527.1	13380.2	12999.6	13280.6	11673.7	10481.4	12112.1	10286.1	12527.1	0	2	0	2	0	0	0	0	x
AT4G01800.1;AT4G01800.3;AT4G01800.2	5	2	24.9756	0.000529386	0.000499029	1.6792	0.999761	SN_N controle neg	SN_H huile	115754	| Albino or Glassy Yellow 1 | Chr4:770926-776131 REVERSE LENGTH=1022 | 201606	16976.6	17782.5	16592	17982.4	8273.58	10329.9	10894.6	11791.5	20548	19950.9	19642.7	18878.6	7696.11	9152	10025.8	11791.5	1	0	1	0	0	0	0	0	x
AT5G58290.1	6	3	24.9455	0.581865	0.154968	1.05414	0.0784826	SN_N controle neg	SN_H huile	45922.5	| regulatory particle triple-A ATPase 3 | Chr5:23569155-23571116 FORWARD LENGTH=408 | 201606	13351.7	11440.1	12429.3	9486.95	11624.5	11628.1	10600	10456.5	16160.5	12835.2	14714.7	9959.77	10813.2	10302.2	9754.65	10456.5	3	0	0	0	0	0	0	0		x
AT4G24790.1;AT4G24790.2;AT4G24790.3;AT4G24790.4;AT4G24790.5	5	0	24.8691					---	---	95544.8	| AAA-type ATPase family protein | Chr4:12778222-12781345 FORWARD LENGTH=857 | 201606									0	0	0	0	0	0	0	0	0	0	0	0	0	0	0	0	x
AT1G24360.1	5	1	24.8665	0.804156	0.202268	1.01945	0.0555964	SN_N controle neg	SN_H huile	33776.3	| NAD(P)-binding Rossmann-fold superfamily protein | Chr1:8640820-8643283 FORWARD LENGTH=319 | 201606	19103.6	18827.1	15903.7	15564.4	16552.7	18574.9	17194.4	15752.8	23122.4	21122.9	18827.8	16340.1	15397.4	16456.9	15823.2	15752.8	1	0	0	0	1	0	1	1	x
AT1G70310.1	4	0	24.7979					---	---	37653.5	| spermidine synthase 2 | Chr1:26485497-26487352 REVERSE LENGTH=340 | 201606									0	0	0	0	0	0	0	0	0	0	0	0	0	0	0	0	x
AT4G12740.1;AT4G12740.2;AT4G12740.3	5	1	24.7597	0.00697835	0.0035857	1.30988	0.913987	SN_N controle neg	SN_H huile	72855.7	| HhH-GPD base excision DNA repair family protein | Chr4:7494578-7497596 REVERSE LENGTH=630 | 201606	4673.87	4592.07	4102.97	5226.28	3650.57	3588.01	3112.94	3844.55	5657.11	5152.03	4857.37	5486.75	3395.77	3178.89	2864.68	3844.55	0	0	0	0	0	0	0	0	x
AT1G02270.1;AT1G02270.2	6	1	24.7291	7.06844e-05	0.000117347	3.48457	1	SN_N controle neg	SN_H huile	55987.6	| Calcium-binding endonuclease/exonuclease/phosphatase family | Chr1:443301-446197 REVERSE LENGTH=484 | 201606	11138	12480.4	10675.3	13259.9	3402.15	3958.91	2360.13	3925.7	13481.1	14002.3	12638.1	13920.7	3164.69	3507.49	2171.91	3925.7	1	0	0	0	0	0	0	0	x
AT2G04700.1;AT2G04700.3	4	3	24.5343	0.3496	0.100589	1.06286	0.138119	SN_N controle neg	SN_H huile	16890	| ferredoxin thioredoxin reductase catalytic beta chain family protein | Chr2:1646961-1648345 FORWARD LENGTH=146 | 201606	32769.1	34604.8	32975.9	33345.7	28657.2	31330.5	37528.2	28272.9	39662.7	38824.6	39039.1	35007.6	26657	27758.1	34535.3	28272.9	0	3	0	0	0	2	0	0		x
AT5G24300.1;AT5G24300.2	5	3	24.4872	0.750125	0.191765	1.03143	0.0592801	SN_H huile	SN_N controle neg	72554.9	| Glycogen/starch synthases%2C ADP-glucose type | Chr5:8266934-8270860 FORWARD LENGTH=652 | 201606	45521.8	18007	22739.1	25129.1	30227.9	34952.1	20619	29099	55098.2	20202.8	26920.1	26381.5	28118.1	30966.7	18974.7	29099	0	0	3	0	0	0	0	0		x
AT2G43460.1;AT3G59540.1	4	2	24.4667	0.839401	0.210455	1.04433	0.0537278	SN_H huile	SN_N controle neg	8235.71	| Ribosomal L38e protein family | Chr2:18046285-18047292 REVERSE LENGTH=69 | 201606	11085.1	11184.4	11601.8	11916.7	12065.9	8458.36	14539.3	12754.2	13417.1	12548.3	13734.9	12510.6	11223.7	7493.89	13379.8	12754.2	2	2	1	0	0	0	0	0	x
AT5G46290.1;AT5G46290.2;AT5G46290.3	4	3	24.4639	0.491845	0.134565	1.06313	0.0953403	SN_N controle neg	SN_H huile	50926.6	| 3-ketoacyl-acyl carrier protein synthase I | Chr5:18774439-18776629 REVERSE LENGTH=473 | 201606	52220.2	46694.6	51663	41260.6	39229.7	53946.9	44930.4	42339.7	63205.7	52388.6	61162	43317	36491.6	47795.6	41347.2	42339.7	1	3	2	0	0	0	0	0		x
AT1G24020.1;AT1G24020.2	4	1	24.4634	0.0181491	0.00802927	1.32234	0.764902	SN_H huile	SN_N controle neg	17054.5	| MLP-like protein 423 | Chr1:8500653-8501458 REVERSE LENGTH=155 | 201606	7739.11	7108.37	7426.37	5614.27	8515.1	8318.41	10016.1	10028.1	9367.18	7975.17	8791.83	5894.08	7920.77	7369.91	9217.28	10028.1	1	1	1	0	1	0	1	1	x
AT1G18210.1;AT1G18210.2	4	4	24.4464	6.01473e-06	2.54956e-05	1.87205	1	SN_H huile	SN_N controle neg	18521.3	| Calcium-binding EF-hand family protein | Chr1:6268273-6268785 REVERSE LENGTH=170 | 201606	10114.5	9325.68	11115.9	10203.1	17890	19930.3	19286.9	19195.9	12242.3	10462.9	13159.8	10711.6	16641.4	17657.7	17748.8	19195.9	0	0	0	0	0	0	0	0			x
AT1G72610.1	4	0	24.4418					---	---	21673.1	| germin-like protein 1 | Chr1:27339302-27339928 REVERSE LENGTH=208 | 201606									0	0	0	0	0	0	0	0	0	0	0	0	0	0	0	0	x
AT5G60360.1;AT5G60360.2;AT5G60360.3	5	3	24.3883	0.0622127	0.0223547	1.21733	0.484057	SN_H huile	SN_N controle neg	39472.4	| aleurain-like protease | Chr5:24280044-24282152 FORWARD LENGTH=358 | 201606	12935.3	11889.9	12024.8	14436.7	14809.1	17998	12984	16641.9	15656.5	13339.8	14235.8	15156.2	13775.5	15945.7	11948.5	16641.9	3	0	2	0	1	1	0	1		x
AT2G01140.1	4	3	24.362	0.0455616	0.0172877	1.13393	0.5588	SN_N controle neg	SN_H huile	42555.2	| Aldolase superfamily protein | Chr2:95006-96491 REVERSE LENGTH=391 | 201606	27529.4	25907.3	25988	22224.4	21967.7	22002.1	23576.8	22096.4	33320.7	29066.4	30766.3	23332	20434.4	19493.3	21696.5	22096.4	2	3	2	1	2	2	2	2			x
AT5G60640.1;AT5G60640.2	4	1	24.3303	0.000156554	0.000200116	2.24115	0.999999	SN_H huile	SN_N controle neg	66585.3	| PDI-like 1-4 | Chr5:24371141-24373993 REVERSE LENGTH=597 | 201606	995.202	972.901	1214.92	757.846	2230.9	2290.19	2148.12	2162.89	1204.56	1091.54	1438.31	795.616	2075.19	2029.05	1976.81	2162.89	0	0	0	0	0	0	0	1	x
AT3G13460.1;AT3G13460.2;AT3G13460.4;AT5G42320.1;AT5G42320.2	4	1	24.2904	4.95995e-05	9.09992e-05	2.67103	1	SN_N controle neg	SN_H huile	72760.6	| evolutionarily conserved C-terminal region 2 | Chr3:4385274-4388220 REVERSE LENGTH=667 | 201606	34378.3	27752.7	30181.7	22984.9	10006.9	10315.9	12185	10658.1	41610.5	31136.9	35731.1	24130.5	9308.48	9139.64	11213.2	10658.1	1	0	0	0	0	0	0	0	x
AT1G09100.1;AT3G05530.1	5	1	24.2286	0.0697103	0.024637	1.58717	0.456939	SN_H huile	SN_N controle neg	47265.8	| 26S proteasome AAA-ATPase subunit RPT5B | Chr1:2936675-2939258 REVERSE LENGTH=423 | 201606	1028.97	2291.67	2909.73	2180.59	3188.95	4073.95	2911.88	3174.87	1245.43	2571.12	3444.73	2289.26	2966.37	3609.42	2679.65	3174.87	0	1	0	0	0	0	0	0	x
AT3G13120.1;AT3G13120.2;AT3G13120.3	4	3	24.2226	0.202372	0.0620637	1.04081	0.227366	SN_N controle neg	SN_H huile	21008.3	| Ribosomal protein S10p/S20e family protein | Chr3:4220310-4221526 REVERSE LENGTH=191 | 201606	37658	37415.9	35827	34484.5	34389.9	36285.4	35659.7	33349.7	45580.1	41978.5	42414.4	36203.1	31989.6	32147.9	32815.8	33349.7	2	1	2	3	2	2	1	2		x
AT3G14990.1;AT3G14990.2;AT3G14990.3	5	2	24.1209	0.00613314	0.00321495	1.45255	0.927501	SN_N controle neg	SN_H huile	42256.6	| Class I glutamine amidotransferase-like superfamily protein | Chr3:5047510-5049621 FORWARD LENGTH=392 | 201606	12332.7	13442.9	12498.8	11430.6	7479.35	7136.03	9441.81	10161.9	14927.2	15082.1	14796.9	12000.3	6957.31	6322.35	8688.82	10161.9	0	2	1	0	0	1	1	1	x
ATCG00280.1	4	3	24.091	0.705433	0.181986	1.01895	0.0631447	SN_N controle neg	SN_H huile	52096	| photosystem II reaction center protein C | ChrC:33720-35141 FORWARD LENGTH=473 | 201606	15373.8	14344.9	13688	14005.8	15603.3	14471.7	13798.9	12470.6	18607.9	16094.2	16204.7	14703.8	14514.2	12821.6	12698.5	12470.6	1	2	1	0	0	0	0	0		x
AT2G39800.1;AT2G39800.4;AT2G39800.2;AT2G39800.3;AT3G55610.1;AT3G55610.2	4	2	24.0683	3.75281e-05	7.70055e-05	6.13703	1	SN_N controle neg	SN_H huile	78158.2	| delta1-pyrroline-5-carboxylate synthase 1 | Chr2:16598516-16602939 REVERSE LENGTH=717 | 201606	8948.91	9599.78	7188.19	8110.56	1385.39	1982.61	918.426	1228.85	10831.5	10770.4	8509.86	8514.77	1288.7	1756.54	845.181	1228.85	1	1	1	0	0	0	0	0	x
AT2G20270.1;AT2G20270.2	4	3	24.0516	0.00230457	0.00147595	2.40062	0.986011	SN_H huile	SN_N controle neg	19353	| Thioredoxin superfamily protein | Chr2:8738001-8739617 REVERSE LENGTH=179 | 201606	21855.6	20855.3	40382	34011.3	66802.4	81345.3	75085.8	57889.7	26453.3	23398.5	47806.9	35706.4	62139.8	72070	69097.7	57889.7	0	0	0	0	1	0	2	3
AT5G13120.1;AT5G13120.2	2	1	24.0362	0.00317065	0.0018519	1.93392	0.974235	SN_N controle neg	SN_H huile	28534.3	| cyclophilin 20-2 | Chr5:4162714-4164720 REVERSE LENGTH=259 | 201606	4620.69	3647.92	3560.6	2532.82	2151.08	1782.43	1662.26	1830.61	5592.74	4092.75	4215.28	2659.05	2000.94	1579.19	1529.7	1830.61	0	0	1	0	0	0	0	0	x
AT4G22240.1	5	3	23.9554	0.000207629	0.000250855	4.96677	0.999996	SN_N controle neg	SN_H huile	33712.5	| Plastid-lipid associated protein PAP / fibrillin family protein | Chr4:11766090-11767227 REVERSE LENGTH=310 | 201606	37726.6	40295.3	43958.8	31569.5	6913.59	12001.3	4631.29	7369.35	45663.2	45208.9	52041.3	33142.9	6431.04	10632.8	4261.94	7369.35	0	0	0	0	0	2	0	0
AT2G22230.1	4	1	23.9173	0.00143461	0.00102391	1.53733	0.995179	SN_H huile	SN_N controle neg	24356.2	| Thioesterase superfamily protein | Chr2:9450042-9451427 FORWARD LENGTH=220 | 201606	5931.05	5985.94	5357.47	4949.86	7801.04	10213.9	8044.62	8106.64	7178.76	6715.88	6342.53	5196.56	7256.55	9049.29	7403.06	8106.64	1	1	1	1	0	1	1	1	x
AT1G52510.1;AT1G52510.2	4	2	23.8966	4.56321e-05	8.73156e-05	3.57924	1	SN_N controle neg	SN_H huile	41953.4	| alpha/beta-Hydrolases superfamily protein | Chr1:19563039-19565260 REVERSE LENGTH=380 | 201606	11147.3	8251.63	7257.77	9057.43	2390.06	2962.27	2006.22	2619.57	13492.4	9257.85	8592.22	9508.84	2223.24	2624.5	1846.23	2619.57	2	2	0	0	0	0	0	0	x
AT2G04650.1;AT2G04650.2	5	2	23.8185	1.09728e-05	3.4576e-05	3.20347	1	SN_N controle neg	SN_H huile	45336.9	| ADP-glucose pyrophosphorylase family protein | Chr2:1621986-1624486 REVERSE LENGTH=406 | 201606	3188.84	4507.26	4323.53	3918.59	1166.15	1151.36	1320.3	1337.49	3859.67	5056.88	5118.48	4113.88	1084.75	1020.08	1215.01	1337.49	0	1	1	0	0	0	0	0	x
AT5G17580.1	5	2	23.8021	0.000710879	0.000617604	1.23428	0.999342	SN_H huile	SN_N controle neg	63730.8	| Phototropic-responsive NPH3 family protein | Chr5:5795302-5797031 FORWARD LENGTH=548 | 201606	4901.51	4880.16	5368.79	4765.07	6398.76	5892.59	5973.32	6316.66	5932.64	5475.25	6355.93	5002.56	5952.15	5220.69	5496.94	6316.66	0	0	0	0	0	0	0	0	x
AT3G16410.1;AT3G16400.1;AT3G16400.2	5	4	23.7837	0.0297097	0.0122086	1.32933	0.659245	SN_H huile	SN_N controle neg	67889.5	| nitrile specifier protein 4 | Chr3:5572145-5574359 FORWARD LENGTH=619 | 201606	19192.5	15813.6	14643.2	20655.5	25647.6	19966.4	22052.8	25791.3	23230	17742	17335.6	21684.9	23857.5	17689.8	20294	25791.3	0	0	0	0	0	0	0	0			x
AT5G67500.1;AT5G67500.2;AT5G67500.3	4	2	23.7803	0.00499996	0.00274071	1.26339	0.945771	SN_N controle neg	SN_H huile	33244.6	| voltage dependent anion channel 2 | Chr5:26935223-26937650 FORWARD LENGTH=305 | 201606	54178	49987	50056.4	44489.2	40936.2	35358.8	39755.6	41233.6	65575.4	56082.5	59260.1	46706.5	38078.9	31327	36585.1	41233.6	0	0	0	0	0	0	0	0	x
AT4G34450.1	5	3	23.6877	0.00272776	0.00167146	2.08249	0.980492	SN_N controle neg	SN_H huile	99175.2	| coatomer gamma-2 subunit%2C putative / gamma-2 coat protein%2C putative / gamma-2 COP | Chr4:16471956-16476795 FORWARD LENGTH=886 | 201606	5279.4	9913.4	8777.82	7675.9	3730.56	3400.62	4328.6	3736.68	6390.02	11122.2	10391.8	8058.46	3470.18	3012.86	3983.39	3736.68	2	3	2	0	0	0	0	0
ATCG01120.1	4	4	23.681	0.318797	0.0928399	1.06509	0.151474	SN_H huile	SN_N controle neg	10718.6	| chloroplast ribosomal protein S15 | ChrC:123296-123562 REVERSE LENGTH=88 | 201606	50212.9	42902.1	40488.3	37674.4	45351	44422.5	47626.8	45025.7	60776.1	48133.6	47932.8	39552	42185.6	39357.3	43828.5	45025.7	3	0	1	1	0	0	0	0		x
AT1G04040.1	4	1	23.6093	0.238429	0.0717116	1.09709	0.198129	SN_N controle neg	SN_H huile	31438.1	| HAD superfamily%2C subfamily IIIB acid phosphatase | Chr1:1042564-1043819 REVERSE LENGTH=271 | 201606	5579.85	4938.37	5002.31	5102.03	5148.92	3804.85	5078.17	4765.49	6753.68	5540.56	5922.06	5356.31	4789.54	3371	4673.18	4765.49	1	0	0	0	0	0	0	0	x
AT2G42910.1	3	1	23.5817	0.0415221	0.0160876	1.34618	0.580982	SN_H huile	SN_N controle neg	37959.5	| Phosphoribosyltransferase family protein | Chr2:17856396-17858394 FORWARD LENGTH=337 | 201606	18968	17209.1	16142.5	14577.5	17538.5	21805.7	28127	22584.7	22958.3	19307.6	19110.5	15304	16314.4	19319.3	25883.9	22584.7	0	0	0	0	0	0	0	0	x
AT3G47790.1;AT3G47790.2;AT3G47790.3	4	1	23.5745	0.000137959	0.00018235	4.4708	1	SN_H huile	SN_N controle neg	102306	| ABC2 homolog 7 | Chr3:17629584-17633711 FORWARD LENGTH=901 | 201606	322.376	206.728	282.835	219.923	1418.1	1312.06	761.797	1121.28	390.195	231.937	334.839	230.884	1319.12	1162.46	701.043	1121.28	0	0	0	0	0	0	0	0	x
AT5G05010.1;AT5G05010.2	5	4	23.5531	0.644033	0.168657	1.03141	0.069824	SN_N controle neg	SN_H huile	57890.1	| clathrin adaptor complexes medium subunit family protein | Chr5:1477137-1479872 FORWARD LENGTH=527 | 201606	37929	40662.1	38278.2	37637.4	33994.1	37147.6	32031.9	46627.5	45908.1	45620.5	45316.2	39513.2	31621.4	32911.9	29477.4	46627.5	0	1	4	0	0	0	0	0		x
AT4G09110.1	5	2	23.4952	0.0186742	0.00822656	1.35592	0.759221	SN_N controle neg	SN_H huile	34829.8	| RING/U-box superfamily protein | Chr4:5812488-5813396 FORWARD LENGTH=302 | 201606	14737.8	13237.3	12661.7	12615.9	12116.6	7769.66	10004.8	9383.26	17838.2	14851.5	14989.8	13244.6	11270.9	6883.73	9206.93	9383.26	2	0	0	0	0	0	0	0	x
AT5G62530.1	5	2	23.4826	0.625912	0.164603	1.13064	0.0721345	SN_N controle neg	SN_H huile	62229.3	| aldehyde dehydrogenase 12A1 | Chr5:25099768-25103159 REVERSE LENGTH=556 | 201606	9582.74	17807.9	19921.2	18166.1	10430.6	15725.7	18100.4	13655.8	11598.7	19979.4	23584	19071.4	9702.6	13932.6	16656.9	13655.8	1	1	0	0	0	0	0	0	x
AT3G26450.1	4	1	23.4679	0.0234726	0.00996056	1.66636	0.711594	SN_N controle neg	SN_H huile	17905.2	| Polyketide cyclase/dehydrase and lipid transport superfamily protein | Chr3:9681593-9683299 REVERSE LENGTH=152 | 201606	7151.84	6707.02	7234.57	6042.46	3571.97	5703.5	2468.24	4540.78	8656.37	7524.88	8564.77	6343.61	3322.66	5053.16	2271.4	4540.78	0	0	0	1	0	0	0	0	x
AT4G15000.1;AT4G15000.2	4	0	23.4649					---	---	15721.7	| Ribosomal L27e protein family | Chr4:8571896-8572303 FORWARD LENGTH=135 | 201606									0	0	0	0	0	0	0	0	0	0	0	0	0	0	0	0	x
AT3G53990.1;AT3G53990.2	4	2	23.463	0.554486	0.148703	1.20286	0.0830076	SN_N controle neg	SN_H huile	17907.6	| Adenine nucleotide alpha hydrolases-like superfamily protein | Chr3:19989658-19991019 REVERSE LENGTH=160 | 201606	1513.79	3476.3	3718.87	2505.49	1868.37	3090.26	2283.28	2081.25	1832.24	3900.21	4402.64	2630.36	1737.96	2737.9	2101.18	2081.25	0	0	1	0	0	0	0	0	x
AT2G43550.1	2	1	23.3168	0.00276659	0.00168659	1.86295	0.97996	SN_H huile	SN_N controle neg	10648.4	| scorpion toxin-like knottin superfamily protein | Chr2:18073305-18073651 FORWARD LENGTH=89 | 201606	2240.5	1879.81	2102.35	2250.85	5239.89	4102.6	3246.65	3196.64	2711.83	2109.04	2488.9	2363.03	4874.16	3634.8	2987.73	3196.64	1	0	0	0	1	1	1	1	x
AT3G02760.1;AT3G02760.2	4	1	23.2706	1.34128e-05	3.87352e-05	4.4062	1	SN_N controle neg	SN_H huile	98506.6	| Class II aaRS and biotin synthetases superfamily protein | Chr3:597588-600650 REVERSE LENGTH=883 | 201606	12249.3	14372	14457.3	9600.12	3197.3	2392.21	2953.15	2959.02	14826.2	16124.6	17115.5	10078.6	2974.14	2119.44	2717.64	2959.02	0	0	0	0	0	0	0	0	x
AT3G28940.1	4	3	23.2468	0.000337014	0.000366248	1.6664	0.99996	SN_H huile	SN_N controle neg	19579	| AIG2-like (avirulence induced gene) family protein | Chr3:10968324-10969311 REVERSE LENGTH=169 | 201606	11375.7	11666.4	13320.7	12386.7	20513.9	22998.1	17202.1	20522.2	13768.8	13089	15769.9	13004.1	19082.1	20375.7	15830.3	20522.2	1	1	2	2	3	2	2	2			x
AT1G70890.1	4	2	23.1936	8.95918e-05	0.000136939	1.55031	1	SN_N controle neg	SN_H huile	18003.4	| MLP-like protein 43 | Chr1:26725912-26726489 REVERSE LENGTH=158 | 201606	18453.5	19015.4	18391.8	18605.4	12602.4	10396.3	12606.1	12428.2	22335.5	21334.1	21773.5	19532.7	11722.8	9210.83	11600.8	12428.2	0	2	0	0	0	0	0	0	x
AT4G35680.1	5	3	23.1646	7.28338e-05	0.000117702	2.31866	1	SN_N controle neg	SN_H huile	35412.9	| selection/upkeep of intraepithelial T-cells protein | Chr4:16917938-16918879 FORWARD LENGTH=313 | 201606	83112.1	63810.6	75891.9	92168.2	30501.6	33638.2	36045.1	35662.3	100596	71591.7	89845.8	96761.8	28372.7	29802.6	33170.4	35662.3	0	0	0	4	0	0	0	0
AT3G03710.1	5	2	23.1241	0.00240388	0.001527	1.25126	0.984765	SN_N controle neg	SN_H huile	100251	| polyribonucleotide nucleotidyltransferase | Chr3:919542-924906 FORWARD LENGTH=922 | 201606	7060.56	6449.47	6381.95	6766.19	4904.14	5598.21	5057.03	5745.6	8545.88	7235.93	7555.37	7103.4	4561.84	4959.88	4653.73	5745.6	1	2	0	0	0	0	0	0	x
AT5G44870.1;AT5G44870.2	4	1	23.111	0.000117289	0.000165529	4.45242	1	SN_N controle neg	SN_H huile	135280	| Disease resistance protein (TIR-NBS-LRR class) family | Chr5:18114666-18118608 FORWARD LENGTH=1170 | 201606	1949.51	2282.61	2100.87	1589.4	387.358	291.983	534.85	565.153	2359.62	2560.96	2487.15	1668.61	360.321	258.689	492.195	565.153	0	0	1	0	0	0	0	0	x
AT4G23170.1	4	0	23.1085					---	---	30292.8	| receptor-like protein kinase-related family protein | Chr4:12135205-12136002 FORWARD LENGTH=265 | 201606									0	0	0	0	0	0	0	0	0	0	0	0	0	0	0	0	x
AT1G11760.1	5	2	23.0785	0.714277	0.183963	1.06122	0.0623172	SN_H huile	SN_N controle neg	16126.9	| mediator of RNA polymerase II transcription subunit-like protein | Chr1:3972356-3972811 REVERSE LENGTH=151 | 201606	10522.7	12697.5	16376.5	15046.3	19432.3	12168.2	13675.8	12711.7	12736.4	14245.8	19387.6	15796.2	18076	10780.7	12585.2	12711.7	0	0	0	2	0	0	0	0	x
AT1G22450.1	4	2	23.0549	0.00420411	0.00237975	1.33395	0.958469	SN_H huile	SN_N controle neg	21423	| cytochrome C oxidase 6B | Chr1:7925447-7926918 FORWARD LENGTH=191 | 201606	11652.6	10515.4	10578.7	9707.08	12163.5	15311.4	14178.6	14977.8	14104	11797.7	12523.8	10190.9	11314.5	13565.5	13047.8	14977.8	3	1	1	3	1	1	1	1	x
AT2G43560.1;AT2G43560.2	4	3	23.0549	0.0749671	0.0262718	1.19373	0.439745	SN_N controle neg	SN_H huile	23735.3	| FKBP-like peptidyl-prolyl cis-trans isomerase family protein | Chr2:18073995-18075385 REVERSE LENGTH=223 | 201606	47319.3	43406.6	44367.9	41294.1	32281.1	45022.6	31904.9	38552.9	57273.8	48699.6	52525.7	43352.2	30028	39888.9	29360.5	38552.9	0	2	0	1	2	2	1	1		x
AT1G21680.1	5	1	23.0465	0.0697493	0.024637	1.33232	0.456807	SN_H huile	SN_N controle neg	78783.8	| DPP6 N-terminal domain-like protein | Chr1:7613028-7615148 FORWARD LENGTH=706 | 201606	3084.2	2228.34	2443.65	2051.03	2693.27	4078.9	3449.79	2844.43	3733.02	2500.06	2892.96	2153.25	2505.29	3613.8	3174.67	2844.43	0	0	0	0	0	0	1	0	x
AT1G71500.1	4	1	22.9809	0.0248565	0.0104765	2.31451	0.699141	SN_H huile	SN_N controle neg	31898.2	| Rieske (2Fe-2S) domain-containing protein | Chr1:26936084-26937331 FORWARD LENGTH=287 | 201606	75.7064	196.325	189	206.697	330.823	370.284	263.161	581.195	91.6327	220.265	223.751	216.998	307.732	328.062	242.173	581.195	0	0	0	0	0	0	0	0	x
AT1G25420.1;AT1G25420.4;AT1G25420.2;AT1G25420.3	4	1	22.9732	5.76436e-05	0.000102736	1.6498	1	SN_H huile	SN_N controle neg	36041.4	| Regulator of Vps4 activity in the MVB pathway protein | Chr1:8916141-8917980 FORWARD LENGTH=323 | 201606	5782.64	5387.13	4906.28	5155.39	9632.94	8772.41	8482.26	8140.09	6999.13	6044.05	5808.38	5412.33	8960.59	7772.14	7805.8	8140.09	0	0	0	0	0	0	0	0	x
AT3G12560.1;AT3G12560.2	4	2	22.9283	0.00282173	0.00170229	1.21701	0.9792	SN_N controle neg	SN_H huile	69443	| TRF-like 9 | Chr3:3982272-3984848 REVERSE LENGTH=619 | 201606	59183.5	61474.8	59746.1	64709.2	45887.7	51136.3	49939	54444	71633.9	68971.1	70731.4	67934.2	42684.8	45305.5	45956.4	54444	0	0	2	0	0	0	0	0	x
AT1G78050.1	4	1	22.9214	2.48673e-08	3.52868e-06	2.25838	1	SN_N controle neg	SN_H huile	37329.9	| phosphoglycerate/bisphosphoglycerate mutase | Chr1:29348095-29349592 FORWARD LENGTH=332 | 201606	10207.2	10862	10358.5	10168.5	4486.41	4637.92	4496.92	4797.38	12354.5	12186.6	12263.1	10675.3	4173.27	4109.08	4138.29	4797.38	0	0	0	1	0	0	0	0	x
AT1G09310.1	4	2	22.8929	0.137255	0.0445929	1.17296	0.304054	SN_N controle neg	SN_H huile	20061.2	| plant/protein (Protein of unknown function%2C DUF538) | Chr1:3009109-3009648 FORWARD LENGTH=179 | 201606	6483.7	6014.81	6945.31	6981.5	5448.36	6982.42	5667.96	4430.01	7847.67	6748.27	8222.32	7329.44	5068.08	6186.25	5215.94	4430.01	0	1	2	0	0	1	0	0	x
AT1G14320.1;AT1G66580.1;AT1G14320.2;AT1G26910.1;AT1G26910.2	4	1	22.8775	0.202087	0.0620375	1.20125	0.227625	SN_N controle neg	SN_H huile	25373.5	| Ribosomal protein L16p/L10e family protein | Chr1:4888270-4889408 FORWARD LENGTH=220 | 201606	5380.62	5943.24	4512.09	4870.12	3880.48	3058.56	5438.24	4859.75	6512.54	6667.97	5341.71	5112.84	3609.64	2709.81	5004.54	4859.75	0	1	1	1	0	0	1	1	x
AT5G53540.1	4	1	22.8286	0.0141477	0.00648912	1.28272	0.811761	SN_H huile	SN_N controle neg	45076.4	| P-loop containing nucleoside triphosphate hydrolases superfamily protein | Chr5:21749561-21751099 REVERSE LENGTH=403 | 201606	12217.3	11338.6	11777.8	11485.6	13753	18308.9	14117	13877.2	14787.5	12721.3	13943.4	12058	12793.1	16221.2	12991.1	13877.2	1	0	1	0	0	0	0	0	x
AT1G06690.1	4	2	22.7895	0.000149316	0.00019165	2.45215	0.999999	SN_N controle neg	SN_H huile	41554.1	| NAD(P)-linked oxidoreductase superfamily protein | Chr1:2049742-2052039 REVERSE LENGTH=377 | 201606	6041.92	8373.02	7675.06	8618.46	3539.73	3300.13	2572.24	3111	7312.96	9394.04	9086.25	9047.99	3292.67	2923.84	2367.1	3111	0	1	2	0	0	0	0	0	x
AT3G16000.1	5	2	22.7738	0.110881	0.0371864	1.26444	0.350063	SN_N controle neg	SN_H huile	82200.7	| MAR binding filament-like protein 1 | Chr3:5431041-5433613 REVERSE LENGTH=726 | 201606	16359.6	23347.7	14808.2	19888.1	14098.9	17586	12924	14234.2	19801.2	26194.8	17530.9	20879.2	13114.9	15580.8	11893.3	14234.2	0	2	0	0	0	0	0	0	x
AT4G24740.1;AT4G24740.3;AT4G24740.2;AT4G24740.5;AT4G24740.6;AT4G24740.7;AT4G24740.9;AT4G24740.4	5	3	22.7269	0.0353342	0.0141108	1.13793	0.619137	SN_H huile	SN_N controle neg	50136.4	| LAMMER-type protein kinase AFC2 | Chr4:12754729-12757653 REVERSE LENGTH=427 | 201606	22635.1	23435	26316.2	25609.7	28200.8	27135.1	30198.9	25977.7	27396.8	26292.7	31154.8	26886.1	26232.4	24041	27790.5	25977.7	2	0	0	0	0	0	0	0			x
AT2G40300.1	4	0	22.692					---	---	29086.1	| ferritin 4 | Chr2:16831501-16833214 REVERSE LENGTH=259 | 201606									0	0	0	0	0	0	0	0	0	0	0	0	0	0	0	0	x
AT3G49960.1	5	2	22.6489	0.333255	0.0965095	1.1465	0.144961	SN_N controle neg	SN_H huile	36269.3	| Peroxidase superfamily protein | Chr3:18524313-18525610 REVERSE LENGTH=329 | 201606	5578.42	6521.07	5501.22	8593.11	5319.74	5998.01	6505.19	5023.87	6751.95	7316.26	6512.71	9021.37	4948.44	5314.09	5986.39	5023.87	0	2	0	0	0	0	0	0	x
AT1G01980.1	5	1	22.6385	0.169481	0.0533405	1.63265	0.261167	SN_H huile	SN_N controle neg	60559.2	| FAD-binding Berberine family protein | Chr1:340374-341999 REVERSE LENGTH=541 | 201606	371.325	710.429	258.022	2370.92	1625.51	1235.48	2268.08	929.176	449.44	797.059	305.463	2489.08	1512.05	1094.6	2087.2	929.176	0	0	0	0	0	0	0	0	x
AT4G32190.1	4	1	22.6329	0.931149	0.228318	1.06627	0.0506745	SN_N controle neg	SN_H huile	90247.6	| Myosin heavy chain-related protein | Chr4:15545052-15547689 FORWARD LENGTH=783 | 201606	79142.5	29848.8	41465.3	53209	52693	56143.2	32603.1	49568.1	95791.6	33488.6	49089.3	55860.9	49015.2	49741.5	30003	49568.1	0	0	2	0	0	0	0	0	x
AT1G67460.1;AT1G67460.2	5	3	22.6188	0.00890729	0.00446647	1.15879	0.884095	SN_N controle neg	SN_H huile	33645.1	| Minichromosome maintenance (MCM2/3/5) family protein | Chr1:25270272-25271617 REVERSE LENGTH=299 | 201606	23673.3	23644.2	24144.4	23977	18367.1	21900.5	21357.2	20735.7	28653.4	26527.4	28583.7	25172	17085.2	19403.3	19653.9	20735.7	2	0	3	0	0	0	1	0			x
AT1G15730.1;AT1G80480.1	5	2	22.5263	5.08736e-06	2.30505e-05	2.9617	1	SN_N controle neg	SN_H huile	50600.7	| Cobalamin biosynthesis CobW-like protein | Chr1:5407535-5409937 REVERSE LENGTH=448 | 201606	56891.8	52647	43088.4	51182.9	15802.5	17261.9	16626.4	19124.4	68860.1	59066.8	51010.9	53733.8	14699.5	15293.6	15300.4	19124.4	1	1	0	1	0	0	0	0	x
AT2G07798.1;ATMG01220.1	3	2	22.4879	0.00020992	0.000250855	2.14419	0.999996	SN_N controle neg	SN_H huile	35322.2	| hypothetical protein | Chr2:3358035-3360974 FORWARD LENGTH=311 | 201606	20144.4	19997.3	19730.6	23867.8	7795	9158.17	11532.3	10569	24382.2	22435.9	23358.4	25057.3	7250.93	8113.91	10612.6	10569	2	0	0	0	0	0	0	0	x
AT1G05280.1	4	1	22.4642	0.00603815	0.00318659	1.396	0.929029	SN_H huile	SN_N controle neg	57099.4	| ERV-F (C)1 provirus ancestral Env polyprotein%2C putative (DUF604) | Chr1:1535079-1537414 REVERSE LENGTH=491 | 201606	20505.1	19292.3	20797.8	22799	26767.7	35732.1	26882.8	27035.7	24818.7	21644.8	24621.8	23935.3	24899.4	31657.8	24738.9	27035.7	0	0	0	0	0	0	0	0	x
AT4G02930.1	5	2	22.4616	0.00475551	0.00262983	1.34875	0.949697	SN_N controle neg	SN_H huile	49638	| GTP binding Elongation factor Tu family protein | Chr4:1295751-1298354 REVERSE LENGTH=454 | 201606	11450.4	10377.8	9567.89	9850.7	8169.67	7939.15	8047.69	6425.11	13859.3	11643.3	11327.1	10341.6	7599.46	7033.89	7405.88	6425.11	2	0	0	0	0	0	0	0	x
AT1G16720.1;AT1G16720.2;AT1G16720.3	5	3	22.4525	0.117881	0.0390718	1.27383	0.336619	SN_N controle neg	SN_H huile	66165	| high chlorophyll fluorescence phenotype 173 | Chr1:5723161-5726248 FORWARD LENGTH=598 | 201606	9872.92	8002.97	10062.3	9070.11	5036.94	6425.84	8714.23	8875.83	11949.9	8978.86	11912.4	9522.16	4685.38	5693.14	8019.27	8875.83	0	2	2	0	0	0	0	0		x
AT4G23270.1;AT4G23270.2;AT4G23270.3;AT4G23280.1;AT4G23280.2	5	1	22.4327	0.530745	0.143198	1.06267	0.0873351	SN_N controle neg	SN_H huile	72475.4	| cysteine-rich RLK (RECEPTOR-like protein kinase) 19 | Chr4:12171133-12173794 FORWARD LENGTH=645 | 201606	27331.9	26038.3	24647.5	24576.8	23297.4	17157.6	28361.3	27727.7	33081.7	29213.5	29179.4	25801.7	21671.3	15201.2	26099.5	27727.7	0	0	0	0	0	0	0	0	x
AT3G01120.1	5	1	22.4312	0.00706536	0.00361848	1.70303	0.912608	SN_H huile	SN_N controle neg	60545.9	| Pyridoxal phosphate (PLP)-dependent transferases superfamily protein | Chr3:39234-41865 REVERSE LENGTH=563 | 201606	2020.03	1660.1	1658.37	2524.42	3907.64	2722.28	3784.25	2976.58	2444.98	1862.54	1963.29	2650.23	3634.9	2411.87	3482.45	2976.58	0	0	0	0	0	0	0	0	x
AT5G24490.1	4	1	22.3624	0.00012018	0.000165857	5.15564	1	SN_N controle neg	SN_H huile	35141.8	| 30S ribosomal protein | Chr5:8365690-8367178 FORWARD LENGTH=308 | 201606	12901.2	15529.7	13118.4	12061.9	2179.13	3538.62	1566.8	3114.02	15615.2	17423.4	15530.5	12663.1	2027.04	3135.13	1441.85	3114.02	1	1	1	1	0	0	0	0	x
AT3G51290.2;AT3G51300.1	4	4	22.3615	0.0460643	0.0174572	1.19918	0.556172	SN_N controle neg	SN_H huile	89806.9	| pyridoxal-phosphate-dependent serine hydroxymethyltransferase%2C putative (DUF632) | Chr3:19039980-19044215 FORWARD LENGTH=798 | 201606	45714.4	49992.3	49059.8	45986.3	37659.9	48861.4	36272.4	36275.6	55331.3	56088.4	58080.2	48278.2	35031.3	43290	33379.6	36275.6	0	0	0	0	1	1	3	0			x
AT4G09040.1;AT4G09040.2	4	3	22.3306	0.0465109	0.017605	1.21469	0.553859	SN_N controle neg	SN_H huile	34146.5	| RNA-binding (RRM/RBD/RNP motifs) family protein | Chr4:5795075-5797315 REVERSE LENGTH=304 | 201606	47071.9	43265.5	42457.9	44715.7	41827.5	39248.3	29276.7	35784.6	56974.4	48541.4	50264.5	46944.3	38908	34773.1	26941.9	35784.6	0	2	2	0	0	0	0	0			x
AT2G02770.1	4	0	22.3305					---	---	31348.7	| 4'-phosphopantetheinyl transferase domain protein | Chr2:778436-779786 REVERSE LENGTH=283 | 201606									0	0	0	0	0	0	0	0	0	0	0	0	0	0	0	0	x
AT1G21720.1;AT1G77440.1;AT1G77440.2	3	1	22.3021	0.0291873	0.0120097	1.5979	0.663282	SN_H huile	SN_N controle neg	23083.4	| proteasome beta subunit C1 | Chr1:7626394-7628070 FORWARD LENGTH=204 | 201606	1246.87	1380.89	2403.05	2381.29	3100.68	3212.75	2848.58	2681.78	1509.17	1549.28	2844.88	2499.97	2884.26	2846.42	2621.41	2681.78	0	0	1	0	1	1	1	0	x
AT5G67080.1	5	2	22.2879	0.0287882	0.0118769	1.20478	0.666405	SN_H huile	SN_N controle neg	38262.9	| mitogen-activated protein kinase kinase kinase 19 | Chr5:26772726-26773760 FORWARD LENGTH=344 | 201606	8060.05	9525.35	7928.62	8081.98	9234.31	9443.99	11411.8	10385.5	9755.63	10686.9	9386.42	8484.77	8589.78	8367.14	10501.7	10385.5	0	2	0	1	0	0	0	0	x
AT1G45201.1;AT1G45201.2;AT1G45201.3	4	1	22.2611	0.000133555	0.000178778	2.0468	1	SN_N controle neg	SN_H huile	55004.5	| triacylglycerol lipase-like 1 | Chr1:17123889-17128462 FORWARD LENGTH=479 | 201606	2193.09	2324.94	2536.38	1765.99	1148.19	1104.25	1011.02	1045.9	2654.45	2608.45	3002.73	1854	1068.05	978.34	930.388	1045.9	0	1	1	0	0	0	0	0	x
AT2G10940.1;AT2G10940.2	2	1	22.2496	0.590337	0.156435	1.35408	0.077176	SN_N controle neg	SN_H huile	30389.8	| Bifunctional inhibitor/lipid-transfer protein/seed storage 2S albumin superfamily protein | Chr2:4311160-4312035 REVERSE LENGTH=291 | 201606	12.1954	0	19.2121	5.86051	19.0847	0	8.43794	0	14.7609	0	22.7445	6.15259	17.7527	0	7.76501	0	0	0	0	0	0	0	0	0	x
AT3G49830.1	4	0	22.2171					---	---	53043.7	| P-loop containing nucleoside triphosphate hydrolases superfamily protein | Chr3:18482383-18483940 FORWARD LENGTH=473 | 201606									0	0	0	0	0	0	0	0	0	0	0	0	0	0	0	0	x
ATCG00380.1	4	3	22.2096	0.0014903	0.00105401	1.20263	0.994708	SN_N controle neg	SN_H huile	23354.2	| chloroplast ribosomal protein S4 | ChrC:45223-45828 REVERSE LENGTH=201 | 201606	13210.9	13288.3	13697.4	13652.1	11917.1	11682.6	10397.9	10778.2	15990	14908.6	16215.9	14332.4	11085.3	10350.5	9568.65	10778.2	2	0	2	1	0	0	0	0			x
AT4G25740.1;AT4G25740.2;AT5G52650.1	3	2	22.2043	7.81331e-05	0.000123262	2.05598	1	SN_N controle neg	SN_H huile	19561.1	| RNA binding Plectin/S10 domain-containing protein | Chr4:13107488-13108751 REVERSE LENGTH=177 | 201606	21347.2	22228.6	23652.4	21725.9	11787.8	12542.9	9535.9	9399.34	25838	24939.2	28001.3	22808.7	10965	11112.7	8775.41	9399.34	2	4	4	2	1	1	0	0	x
AT5G28290.1;AT5G28290.2;AT5G28290.3	5	1	22.1466	0.00464467	0.00258163	1.42848	0.951471	SN_H huile	SN_N controle neg	64267.5	| NIMA-related kinase 3 | Chr5:10278880-10281880 REVERSE LENGTH=568 | 201606	335.415	383.683	325.131	389.875	558.167	457.468	451.161	581.787	405.976	430.47	384.912	409.306	519.209	405.305	415.181	581.787	0	0	0	0	0	0	0	0	x
AT3G62910.1	5	2	22.1389	1.76122e-05	4.57763e-05	4.37182	1	SN_N controle neg	SN_H huile	47928.3	| Peptide chain release factor 1 | Chr3:23257661-23260386 REVERSE LENGTH=422 | 201606	3906.08	5164.58	4453.02	3820.6	938.879	1177.32	754.781	1096.31	4727.8	5794.35	5271.78	4011.02	873.348	1043.07	694.587	1096.31	0	2	1	0	0	0	0	0	x
AT1G08880.1;AT1G54690.1;AT1G51060.1;AT1G52740.1;AT2G38810.1;AT2G38810.2;AT2G38810.3;AT2G38810.4;AT3G20670.1;AT3G54560.1;AT3G54560.2;AT4G27230.1;AT4G27230.2;AT5G27670.1;AT5G54640.1	4	2	22.1325	0.935317	0.228981	1.03796	0.0505951	SN_H huile	SN_N controle neg	14813	| Histone superfamily protein | Chr1:2847144-2847676 REVERSE LENGTH=142 | 201606	25093.8	25238.3	25579.3	22905.4	19216.3	41345.7	19584.2	22421.7	30372.8	28315.9	30282.5	24047	17875.1	36631.2	18022.3	22421.7	0	0	0	0	2	0	1	1	x
AT2G28760.4;AT2G28760.1;AT2G28760.2;AT2G28760.3	4	0	22.1216					---	---	42563.1	| UDP-XYL synthase 6 | Chr2:12336469-12338860 REVERSE LENGTH=374 | 201606									0	0	0	0	0	0	0	0	0	0	0	0	0	0	0	0	x
AT2G14110.1;AT2G14110.2	4	2	22.0806	0.00871684	0.00439926	1.22911	0.886975	SN_H huile	SN_N controle neg	21863.1	| Haloacid dehalogenase-like hydrolase (HAD) superfamily protein | Chr2:5952005-5953002 FORWARD LENGTH=190 | 201606	3233.56	3008.99	2722.95	3154.84	3383.53	3784.83	3659.84	4069.02	3913.8	3375.91	3223.61	3312.07	3147.37	3353.26	3367.96	4069.02	0	0	0	0	0	1	0	0	x
AT5G26570.1;AT5G26570.2	5	2	22.0345	0.930335	0.228298	1.02487	0.0506906	SN_H huile	SN_N controle neg	132349	| chloroplastidic phosphoglucan%2C water dikinase (ATGWD3) | Chr5:9261580-9267526 FORWARD LENGTH=1196 | 201606	6112.61	3384.09	3248.45	3576.77	4176.7	3160.63	6222.93	3167.64	7398.52	3796.76	3845.73	3755.03	3885.18	2800.24	5726.65	3167.64	2	0	0	0	0	0	0	0	x
AT3G06650.1;AT3G06650.2;AT5G49460.1;AT5G49460.2	5	2	21.9864	1.5973e-05	4.33208e-05	1.86415	1	SN_N controle neg	SN_H huile	66384.1	| ATP-citrate lyase B-1 | Chr3:2079247-2082633 REVERSE LENGTH=608 | 201606	5966.37	5559.86	6263.29	5856.93	3246.77	3009.13	3528.79	2900.19	7221.51	6237.84	7414.9	6148.83	3020.16	2666.02	3247.36	2900.19	0	0	0	2	0	0	0	0	x
AT5G62310.1	3	1	21.8766	0.00781658	0.00395772	1.49284	0.900809	SN_H huile	SN_N controle neg	131060	| AGC (cAMP-dependent%2C cGMP-dependent and protein kinase C) kinase family protein | Chr5:25023405-25028414 FORWARD LENGTH=1168 | 201606	10239.9	11844.9	12076.4	12673.2	13586.4	20660.3	18561.3	17108.4	12394.1	13289.3	14296.8	13304.8	12638.1	18304.5	17081	17108.4	0	0	0	0	0	0	0	0	x
AT5G53850.1;AT5G53850.2;AT5G53850.3;AT5G53850.5;AT5G53850.4;AT5G53850.6	5	3	21.8678	0.391406	0.110578	1.10709	0.122776	SN_H huile	SN_N controle neg	45364.8	| haloacid dehalogenase-like hydrolase family protein | Chr5:21861617-21864817 REVERSE LENGTH=402 | 201606	54072.2	54535.9	51947.9	54899.6	55316.2	54918.3	77564.8	50730.1	65447.3	61186	61499.4	57635.7	51455.3	48656.3	71379	50730.1	0	0	0	1	0	2	0	2		x
AT2G38270.1	4	4	21.831	0.517825	0.140197	1.1112	0.0898616	SN_H huile	SN_N controle neg	32376.8	| CAX-interacting protein 2 | Chr2:16031347-16033054 REVERSE LENGTH=293 | 201606	47304.1	28143.1	29614.7	29391.3	36389.4	34770.7	49010.2	29233.5	57255.5	31574.9	35059.8	30856.1	33849.5	30805.9	45101.6	29233.5	1	1	1	3	0	0	0	0		x
AT2G44880.1;AT2G44880.2;AT2G44880.3;AT2G44880.4;AT2G44880.5;AT2G44880.6	5	0	21.7383					---	---	64172.7	| Pentatricopeptide repeat (PPR-like) superfamily protein | Chr2:18505239-18506906 FORWARD LENGTH=555 | 201606									0	0	0	0	0	0	0	0	0	0	0	0	0	0	0	0	x
AT1G73060.1	4	1	21.7264	0.0381522	0.0150817	1.13972	0.601073	SN_N controle neg	SN_H huile	40257.5	| Low PSII Accumulation 3 | Chr1:27479027-27481258 FORWARD LENGTH=358 | 201606	4980.37	4831.73	4844.42	4682.68	4226.88	4826.18	4098.14	3817.24	6028.08	5420.92	5735.14	4916.06	3931.86	4275.87	3771.31	3817.24	1	1	1	0	0	0	0	0	x
AT1G07140.1	5	4	21.7166	0.321384	0.0935057	1.20354	0.150275	SN_H huile	SN_N controle neg	25829.5	| Pleckstrin homology (PH) domain superfamily protein | Chr1:2192360-2193688 REVERSE LENGTH=228 | 201606	60035.5	63989.1	50986.4	63474.5	57515.9	54996.2	100191	74322.9	72665.2	71792	60361.1	66638	53501.4	48725.3	92200.8	74322.9	0	1	0	1	0	0	0	1		x
AT3G17810.1	3	2	21.649	0.000584872	0.000539701	1.41272	0.999659	SN_H huile	SN_N controle neg	47245.9	| pyrimidine 1 | Chr3:6094279-6096289 FORWARD LENGTH=426 | 201606	16700.8	19192.8	19426	19082.4	23418.6	27534.9	26624.6	27531.5	20214.2	21533.2	22997.8	20033.4	21784	24395.2	24501.2	27531.5	0	0	0	3	0	0	0	0	x
ATCG00820.1	3	3	21.6202	0.240226	0.0721129	1.13193	0.196839	SN_N controle neg	SN_H huile	10576.4	| ribosomal protein S19 | ChrC:84005-84283 REVERSE LENGTH=92 | 201606	42869.6	42290.6	37122.3	39361.7	40346.5	40763.9	35050.9	26642.6	51888	47447.6	43947.9	41323.4	37530.4	36115.8	32255.6	26642.6	2	2	2	2	2	2	2	3		x
AT4G01900.1	4	1	21.6107	7.11053e-05	0.000117347	3.05345	1	SN_H huile	SN_N controle neg	21446.5	| nitrogen regulatory P-II-like protein | Chr4:821736-823294 FORWARD LENGTH=196 | 201606	1521.58	2307.48	1942.16	1460.77	5868.2	4789.1	5727.32	5697.92	1841.67	2588.86	2299.25	1533.57	5458.62	4243.02	5270.57	5697.92	0	1	0	0	1	1	1	1	x
AT2G24940.1	3	3	21.5965	0.387155	0.109476	1.0387	0.12421	SN_N controle neg	SN_H huile	11031.3	| membrane-associated progesterone binding protein 2 | Chr2:10609447-10609749 FORWARD LENGTH=100 | 201606	97448.3	111357	106219	111662	99249.5	101795	110192	99552.8	117948	124936	125749	117227	92322.2	90188.1	101404	99552.8	2	3	2	2	2	2	3	3		x
AT5G20950.1;AT5G20950.2;AT5G20950.3	4	3	21.5547	0.0118722	0.00554553	1.06878	0.841535	SN_H huile	SN_N controle neg	68497.2	| Glycosyl hydrolase family protein | Chr5:7107609-7110775 REVERSE LENGTH=624 | 201606	13356.3	13573	12898.4	13300.8	14224.6	13604.4	14325.5	14627.9	16166	15228.1	15270	13963.7	13231.8	12053.2	13183	14627.9	0	0	0	0	2	0	0	0			x
AT3G44100.1	3	1	21.5218	0.0382313	0.0150939	1.2499	0.600583	SN_H huile	SN_N controle neg	16297.9	| MD-2-related lipid recognition domain-containing protein | Chr3:15866162-15867273 REVERSE LENGTH=152 | 201606	11400.5	10225.7	9623.89	9199.32	12035.4	14906.4	12883.3	10732.8	13798.8	11472.7	11393.4	9657.8	11195.4	13206.7	11855.8	10732.8	0	1	1	0	1	1	1	1	x
AT3G63460.1;AT3G63460.2;AT3G63460.3	5	4	21.4908	0.00131721	0.000964396	1.25318	0.996108	SN_N controle neg	SN_H huile	120844	| transducin family protein / WD-40 repeat family protein | Chr3:23431009-23437241 REVERSE LENGTH=1104 | 201606	30434.5	32163.8	30396.3	30466.2	24381.8	23893.9	27337.8	22904.4	36837	36085.9	35985.2	31984.6	22680.1	21169.4	25157.6	22904.4	0	4	0	0	0	0	0	0			x
AT1G70200.1	4	0	21.4619					---	---	60623.4	| RNA-binding (RRM/RBD/RNP motifs) family protein | Chr1:26432514-26434351 REVERSE LENGTH=538 | 201606									0	0	0	0	0	0	0	0	0	0	0	0	0	0	0	0	x
AT5G57290.1;AT5G57290.2;AT5G57290.3	5	4	21.387	4.3578e-05	8.44211e-05	1.26252	1	SN_H huile	SN_N controle neg	11919.9	| 60S acidic ribosomal protein family | Chr5:23207049-23207835 REVERSE LENGTH=120 | 201606	22219.1	21910.9	21889.1	20956.2	27329.7	27333.6	28789	26356.2	26893.4	24582.7	25913.8	22000.7	25422.2	24216.9	26493.1	26356.2	0	0	0	0	2	2	2	2			x
AT4G27700.1	3	2	21.2939	0.0471129	0.0178113	1.25638	0.550775	SN_N controle neg	SN_H huile	24986.5	| Rhodanese/Cell cycle control phosphatase superfamily protein | Chr4:13826541-13827673 REVERSE LENGTH=224 | 201606	23981.3	21230.1	21104.7	23859.9	18349.7	16879.3	22114.9	14430.8	29026.2	23819	24985.2	25049.1	17068.9	14954.7	20351.3	14430.8	1	1	1	1	0	0	0	0	x
AT2G17130.1;AT2G17130.2	4	1	21.285	0.00106278	0.000818463	1.72093	0.997801	SN_H huile	SN_N controle neg	39989.7	| isocitrate dehydrogenase subunit 2 | Chr2:7461062-7462466 REVERSE LENGTH=367 | 201606	1426.81	995.998	1346.84	1188.42	2415.14	2016.63	1936.1	2164.61	1726.97	1117.45	1594.47	1247.65	2246.57	1786.68	1781.7	2164.61	0	0	0	0	0	0	0	0	x
AT4G12060.1	4	2	21.2337	0.0207658	0.00899548	1.07831	0.737552	SN_N controle neg	SN_H huile	26617.7	| Double Clp-N motif protein | Chr4:7228269-7229898 REVERSE LENGTH=241 | 201606	18469	18951	17756	18489.9	17672.7	16303	16692.6	17647.9	22354.3	21261.9	21020.7	19411.4	16439.2	14444	15361.4	17647.9	2	1	1	1	0	1	1	1	x
AT3G15840.1;AT3G15840.2;AT3G15840.3;AT3G15840.4;AT3G15840.5	4	1	21.1806	0.003671	0.00212425	1.70079	0.966755	SN_N controle neg	SN_H huile	30090.1	| post-illumination chlorophyll fluorescence increase | Chr3:5356782-5358418 REVERSE LENGTH=268 | 201606	6596.06	5410.15	6061.16	5606.61	2654.16	4385.21	3101.64	3778.37	7983.66	6069.87	7175.61	5886.04	2468.91	3885.19	2854.28	3778.37	1	1	0	0	0	0	0	0	x
AT3G47800.1	4	1	21.178	0.00169034	0.00115616	2.18734	0.992868	SN_H huile	SN_N controle neg	39885.7	| Galactose mutarotase-like superfamily protein | Chr3:17634971-17636998 FORWARD LENGTH=358 | 201606	6634.81	4229.73	4212.74	6655.71	11124.4	12218.4	10116.4	14078.2	8030.57	4745.51	4987.32	6987.42	10347.9	10825.2	9309.65	14078.2	0	0	0	0	0	1	1	0	x
AT1G34760.1;AT1G34760.2	3	1	21.1653	0.0383155	0.015108	1.18677	0.600063	SN_H huile	SN_N controle neg	29235.8	| general regulatory factor 11 | Chr1:12744062-12745603 REVERSE LENGTH=255 | 201606	4603.54	4775.88	4513.84	4691.1	4920.12	6302.35	5864.76	4968.16	5571.98	5358.25	5343.78	4924.9	4576.71	5583.72	5397.04	4968.16	0	0	0	0	0	0	0	0	x
AT1G27000.1	5	2	21.1598	8.81672e-05	0.000136166	1.58045	1	SN_N controle neg	SN_H huile	33070.1	| GRIP/coiled-coil protein%2C putative (DUF1664) | Chr1:9374068-9376422 FORWARD LENGTH=304 | 201606	7816.69	7073.23	6892.54	7684.93	4212.48	4882.16	4550.32	4999.99	9461.08	7935.75	8159.85	8067.94	3918.46	4325.47	4187.43	4999.99	0	0	2	0	0	0	0	0	x
AT2G31670.1	4	2	21.1439	0.00616271	0.0032226	1.43484	0.927025	SN_H huile	SN_N controle neg	28979.2	| Stress responsive alpha-beta barrel domain protein | Chr2:13472699-13473490 REVERSE LENGTH=263 | 201606	47546.4	42864.3	51917.4	49008.1	70675.3	78629	54907.7	70324.3	57548.8	48091.3	61463.3	51450.6	65742.4	69663.3	50528.8	70324.3	2	0	1	0	1	1	1	1	x
AT5G02160.1	3	0	21.1428					---	---	13606.5	| transmembrane protein | Chr5:426392-427024 FORWARD LENGTH=129 | 201606									0	0	0	0	0	0	0	0	0	0	0	0	0	0	0	0	x
AT2G03820.1	4	1	21.1382	0.850293	0.212162	1.05838	0.0532312	SN_N controle neg	SN_H huile	60320.1	| nonsense-mediated mRNA decay NMD3 family protein | Chr2:1165149-1166699 REVERSE LENGTH=516 | 201606	43147.6	12915.5	14681.4	20536.5	26300.7	20497.4	19013.9	20434.3	52224.6	14490.4	17380.8	21560	24465	18160.2	17497.6	20434.3	0	0	0	0	0	0	0	0	x
AT2G39720.1;AT2G39720.2	4	2	21.1095	0.000349655	0.000374762	1.7145	0.999953	SN_N controle neg	SN_H huile	43793.5	| RING-H2 finger C2A | Chr2:16567506-16568711 REVERSE LENGTH=401 | 201606	15059.2	13686.9	15322	14388.9	7648.77	10335	7650.1	8461.88	18227.2	15355.9	18139.2	15106	7114.91	9156.54	7040	8461.88	0	0	0	0	0	0	0	2	x
AT3G18890.1	4	2	21.0922	0.00304673	0.00181347	1.4249	0.976026	SN_H huile	SN_N controle neg	68683.8	| NAD(P)-binding Rossmann-fold superfamily protein | Chr3:6511169-6514729 FORWARD LENGTH=641 | 201606	7287.96	7424.19	7292.68	6657.93	8275.42	11106.4	10874.5	10585.3	8821.12	8329.5	8633.56	6989.75	7697.82	9839.98	10007.2	10585.3	0	0	0	0	0	0	0	2	x
AT1G60680.1;AT1G60680.2;AT1G60690.1;AT1G60730.1;AT1G60730.3;AT1G60750.1	4	0	21.0753					---	---	38668.2	| NAD(P)-linked oxidoreductase superfamily protein | Chr1:22347824-22349236 REVERSE LENGTH=346 | 201606									0	0	0	0	0	0	0	0	0	0	0	0	0	0	0	0	x
AT4G17300.1;AT4G17300.2	4	3	21.0599	2.59856e-05	5.91591e-05	3.36618	1	SN_N controle neg	SN_H huile	64211.6	| Class II aminoacyl-tRNA and biotin synthetases superfamily protein | Chr4:9681558-9684833 FORWARD LENGTH=567 | 201606	18263.8	17441.4	19051.4	19527.3	4897.38	6947	5896.5	4326.88	22105.9	19568.3	22554.3	20500.5	4555.55	6154.87	5426.25	4326.88	1	3	0	0	0	0	0	0
AT5G09590.1;AT4G32208.1	4	1	20.9886	0.47965	0.131575	1.15575	0.0981099	SN_H huile	SN_N controle neg	73218.7	| mitochondrial HSO70 2 | Chr5:2975721-2978508 FORWARD LENGTH=682 | 201606	11809.4	10897.8	11574.1	12654.2	11874.1	18072.5	9146.88	15152.2	14293.8	12226.7	13702.2	13284.9	11045.3	16011.8	8417.41	15152.2	0	0	0	0	1	0	0	0	x
AT3G52150.1;AT3G52150.2	5	4	20.9737	0.00110794	0.00084489	1.45304	0.997535	SN_H huile	SN_N controle neg	27748.5	| RNA-binding (RRM/RBD/RNP motifs) family protein | Chr3:19342074-19343090 FORWARD LENGTH=253 | 201606	23565.4	28545.5	25562.1	26507.9	34824.7	36217.2	36745.2	43591.8	28522.8	32026.3	30262.1	27829	32394.1	32087.6	33814.8	43591.8	2	1	0	0	1	1	0	0			x
AT3G48990.1	3	2	20.971	0.345903	0.0997187	1.06655	0.139621	SN_H huile	SN_N controle neg	55772.5	| AMP-dependent synthetase and ligase family protein | Chr3:18159031-18161294 REVERSE LENGTH=514 | 201606	30971.5	27177.8	25046.6	22901	29133.3	28607.8	29045.6	26371	37487	30491.9	29651.9	24042.3	27099.9	25345.8	26729.2	26371	1	2	2	2	0	0	0	0	x
AT4G16155.1	4	1	20.9017	0.0590571	0.0213933	1.19765	0.496523	SN_H huile	SN_N controle neg	60601.3	| dihydrolipoamide dehydrogenase | Chr4:9153570-9157133 REVERSE LENGTH=567 | 201606	4380.67	5629.89	4653.79	4513.55	6370.39	6057.1	4990.35	5550.55	5302.22	6316.4	5509.46	4738.5	5925.75	5366.44	4592.36	5550.55	1	0	0	0	0	0	0	0	x
ATCG00500.1	3	1	20.82	0.00140838	0.00101413	1.43358	0.995394	SN_N controle neg	SN_H huile	56294.3	| acetyl-CoA carboxylase carboxyl transferase subunit beta | ChrC:57075-58541 FORWARD LENGTH=488 | 201606	5251.08	6622.98	6521.24	6120.63	3854.82	4551.99	4419.07	4275.36	6355.75	7430.6	7720.27	6425.68	3585.77	4032.95	4066.65	4275.36	2	0	0	0	0	0	0	0	x
AT4G00165.1;AT4G00165.2	2	2	20.7974	0.145253	0.0468013	1.31466	0.292268	SN_H huile	SN_N controle neg	13851.3	| Bifunctional inhibitor/lipid-transfer protein/seed storage 2S albumin superfamily protein | Chr4:69433-69819 REVERSE LENGTH=128 | 201606	10122.3	9083.73	14432.6	14863.8	11637.3	17177	15361.6	19588.2	12251.8	10191.4	17086.3	15604.6	10825	15218.4	14136.5	19588.2	1	1	2	2	2	2	2	3	x
AT1G78320.1;AT1G78320.2	2	0	20.7714					---	---	25851.8	| glutathione S-transferase TAU 23 | Chr1:29467581-29468358 REVERSE LENGTH=220 | 201606									0	0	0	0	0	0	0	0	0	0	0	0	0	0	0	0	x
AT4G34620.1	3	2	20.714	0.0535155	0.0197634	1.2057	0.520176	SN_N controle neg	SN_H huile	12755.8	| small subunit ribosomal protein 16 | Chr4:16535084-16536092 REVERSE LENGTH=113 | 201606	28662.5	27255.7	22618	23156.5	19549.8	24322.3	19760.2	20711.2	34692.2	30579.3	26776.6	24310.6	18185.3	21548.9	18184.3	20711.2	2	2	2	2	2	2	2	1	x
AT5G01100.1	3	0	20.6561					---	---	71934.7	| O-fucosyltransferase family protein | Chr5:34872-37756 REVERSE LENGTH=631 | 201606									0	0	0	0	0	0	0	0	0	0	0	0	0	0	0	0	x
AT5G48460.1	5	1	20.6297	0.0930297	0.0319203	1.33906	0.389571	SN_H huile	SN_N controle neg	74121.1	| Actin binding Calponin homology (CH) domain-containing protein | Chr5:19636225-19639365 REVERSE LENGTH=654 | 201606	13985.3	13941.2	12543.7	17520.3	13981.2	17931.6	24471.2	21268.7	16927.4	15641.3	14850.1	18393.5	13005.3	15887	22519.6	21268.7	0	0	0	0	0	0	0	0	x
AT2G17140.1;AT2G17140.2	4	3	20.6252	0.00136474	0.000987598	2.01618	0.995743	SN_H huile	SN_N controle neg	99229	| Pentatricopeptide repeat (PPR) superfamily protein | Chr2:7462820-7465740 FORWARD LENGTH=874 | 201606	25293.8	33905.4	31361.8	30225.9	43607.5	67022.5	64989.9	67907.8	30614.8	38039.9	37128.2	31732.3	40563.8	59380.3	59806.9	67907.8	0	0	0	0	0	0	4	0
AT1G24100.1	4	2	20.5957	0.364648	0.104341	1.06403	0.132263	SN_N controle neg	SN_H huile	51458.4	| UDP-glucosyl transferase 74B1 | Chr1:8525547-8527010 REVERSE LENGTH=460 | 201606	9673.11	9427.04	8743.61	9408.94	9433.8	9106.88	7160.42	9309.8	11708	10576.6	10351.3	9877.86	8775.35	8068.47	6589.38	9309.8	2	0	0	0	0	0	0	0	x
AT3G22230.1	4	0	20.5573					---	---	15728.7	| Ribosomal L27e protein family | Chr3:7844136-7844543 REVERSE LENGTH=135 | 201606									0	0	0	0	0	0	0	0	0	0	0	0	0	0	0	0	x
AT5G23140.1	3	0	20.547					---	---	26397.2	| nuclear-encoded CLP protease P7 | Chr5:7783811-7784826 FORWARD LENGTH=241 | 201606									0	0	0	0	0	0	0	0	0	0	0	0	0	0	0	0	x
AT2G41530.1	3	2	20.5361	0.000113739	0.000162728	2.98869	1	SN_N controle neg	SN_H huile	31940.8	| S-formylglutathione hydrolase | Chr2:17323656-17325430 REVERSE LENGTH=284 | 201606	3269.58	3970.14	2988.14	3339.06	1530.38	1025.07	925.303	1058.67	3957.4	4454.26	3537.56	3505.48	1423.57	908.185	851.51	1058.67	1	1	1	1	0	0	0	0	x
AT2G16365.1;AT2G16365.3;AT2G16365.4	5	1	20.4954	0.00879868	0.00442624	1.20627	0.885735	SN_N controle neg	SN_H huile	89079.7	| F-box family protein | Chr2:7074940-7079181 FORWARD LENGTH=778 | 201606	8868.9	8626.4	8332.48	9168.22	7448.17	6343.88	7392.37	7827.28	10734.6	9678.32	9864.54	9625.15	6928.31	5620.52	6802.82	7827.28	0	0	1	0	0	0	0	0	x
AT5G46920.1	4	2	20.4427	0.000617521	0.000555324	1.40655	0.999588	SN_H huile	SN_N controle neg	85750.3	| Intron maturase%2C type II family protein | Chr5:19053668-19055875 FORWARD LENGTH=735 | 201606	4843.72	4481.55	4195.12	4087.4	6722.76	5654.14	6298.58	6090.73	5862.68	5028.04	4966.46	4291.11	6253.53	5009.43	5796.27	6090.73	0	0	0	0	0	0	0	0	x
AT1G09590.1;AT1G09690.1;AT1G57660.1;AT1G57860.1	3	0	20.4059					---	---	18709.8	| Translation protein SH3-like family protein | Chr1:3106549-3107606 FORWARD LENGTH=164 | 201606									0	0	0	0	0	0	0	0	0	0	0	0	0	0	0	0	x
AT2G39330.1;AT2G39330.2;AT2G39330.3	4	1	20.3617	0.06597	0.0234916	1.26501	0.470055	SN_N controle neg	SN_H huile	50614.3	| jacalin-related lectin 23 | Chr2:16419787-16421573 REVERSE LENGTH=459 | 201606	56270.2	54940.1	59888.5	59562	40762.5	37216.4	61711.8	42647.8	68107.7	61639.6	70900	62530.5	37917.4	32972.8	56790.3	42647.8	0	0	0	0	0	0	0	0	x
AT5G13650.1;AT5G13650.2	4	4	20.3493	0.591953	0.15673	1.08078	0.0769316	SN_H huile	SN_N controle neg	74885.5	| elongation factor family protein | Chr5:4397821-4402364 FORWARD LENGTH=675 | 201606	40108.9	37813.7	36748.2	34459.8	37707.5	30623.2	50839	42007.4	48546.6	42424.7	43505	36177.2	35075.7	27131.4	46784.5	42007.4	3	4	2	0	0	0	0	0		x
AT1G19670.1	3	3	20.2616	0.0138003	0.00634846	1.3534	0.816151	SN_H huile	SN_N controle neg	35197.1	| chlorophyllase 1 | Chr1:6803796-6804923 REVERSE LENGTH=324 | 201606	20126.3	25267.7	25214.9	24134.6	26426	36718.1	32966.7	32114.7	24360.3	28348.9	29851.1	25337.4	24581.5	32531.3	30337.6	32114.7	1	1	0	0	0	0	0	1			x
AT3G53580.1	4	4	20.1491	0.775605	0.196513	1.06385	0.0574146	SN_H huile	SN_N controle neg	39497.6	| diaminopimelate epimerase family protein | Chr3:19864784-19866907 FORWARD LENGTH=362 | 201606	180812	164516	210689	212830	163495	288823	182235	183384	218849	184577	249427	223437	152083	255890	167701	183384	0	0	4	2	0	0	0	0		x
AT5G54270.1	2	0	20.0866					---	---	28763.8	| light-harvesting chlorophyll B-binding protein 3 | Chr5:22038424-22039383 FORWARD LENGTH=265 | 201606									0	0	0	0	0	0	0	0	0	0	0	0	0	0	0	0	x
AT1G75350.1	3	1	20.0276	0.000621975	0.000555324	1.75231	0.999578	SN_N controle neg	SN_H huile	16204	| Ribosomal protein L31 | Chr1:28272163-28272687 FORWARD LENGTH=144 | 201606	8010.31	7732.6	6713.34	6472.6	4236.79	4832.89	3468.37	3970.91	9695.43	8675.52	7947.7	6795.19	3941.07	4281.82	3191.76	3970.91	1	1	1	1	0	1	0	0	x
ATCG00900.1;ATCG01240.1	3	2	20.0171	0.0140047	0.006433	1.30007	0.813561	SN_N controle neg	SN_H huile	17357.2	| Ribosomal protein S7p/S5e family protein | ChrC:97478-97945 REVERSE LENGTH=155 | 201606	19641.4	17788.6	16597.6	17349	14377.4	11092.6	14423.2	15008.9	23773.3	19957.8	19649.3	18213.7	13373.9	9827.76	13272.9	15008.9	2	2	2	1	1	0	1	1	x
AT4G35630.1	4	0	20.0139					---	---	47815.6	| phosphoserine aminotransferase | Chr4:16904205-16905497 FORWARD LENGTH=430 | 201606									0	0	0	0	0	0	0	0	0	0	0	0	0	0	0	0	x
ATCG00650.1	3	2	19.9888	0.16253	0.0515167	1.41064	0.26946	SN_H huile	SN_N controle neg	12060.2	| ribosomal protein S18 | ChrC:67917-68222 FORWARD LENGTH=101 | 201606	10283.1	7615.08	6865.31	10273.6	14052.6	7189.66	12674.5	15508	12446.3	8543.68	8127.61	10785.6	13071.7	6369.86	11663.7	15508	2	2	1	1	2	1	2	2	x
AT1G67700.1;AT1G67700.2;AT1G67700.3;AT1G67700.4;AT1G67700.5	3	2	19.7733	0.401802	0.113105	1.11795	0.119379	SN_H huile	SN_N controle neg	26067	| multidrug resistance protein | Chr1:25374295-25375716 FORWARD LENGTH=230 | 201606	11586.5	9635.84	9424.16	10594.3	12293.9	8734.74	14039.1	11037.2	14024	10810.8	11157	11122.3	11435.8	7738.76	12919.5	11037.2	1	1	2	1	0	0	0	0	x
AT3G07390.1	3	2	19.7731	4.33188e-07	8.82733e-06	4.45037	1	SN_H huile	SN_N controle neg	28154.6	| auxin-induced in root cultures-like protein | Chr3:2365452-2366273 FORWARD LENGTH=273 | 201606	6107.57	5049.52	6047.93	5865.67	23540	25248.6	24616.2	29268.3	7392.42	5665.26	7159.94	6158.01	21897	22369.6	22653	29268.3	1	0	0	0	2	2	2	2	x
AT1G53080.1	3	1	19.7306	0.157073	0.0500862	1.30674	0.276306	SN_N controle neg	SN_H huile	31889	| Legume lectin family protein | Chr1:19781368-19782219 FORWARD LENGTH=283 | 201606	23420.8	29053.7	33763.7	28888.1	24087.6	31689.2	14401.6	17923.7	28347.8	32596.5	39971.6	30327.8	22406.3	28075.9	13253.1	17923.7	0	0	0	0	1	0	0	0	x
AT4G23890.1	4	1	19.6962	0.684117	0.177959	1.3255	0.0652733	SN_H huile	SN_N controle neg	27897.9	| NAD(P)H-quinone oxidoreductase subunit S | Chr4:12420593-12421345 REVERSE LENGTH=250 | 201606	9103.61	7453.03	15134.3	13410.8	16873.8	26725	5410.13	10773.6	11018.7	8361.86	17917	14079.2	15696.1	23677.7	4978.67	10773.6	0	0	1	0	0	0	0	0	x
AT2G47610.1;AT3G62870.1	3	2	19.6927	0.837132	0.210055	1.05299	0.053836	SN_H huile	SN_N controle neg	29357.8	| Ribosomal protein L7Ae/L30e/S12e/Gadd45 family protein | Chr2:19529854-19531401 FORWARD LENGTH=257 | 201606	9478.29	10275.2	8402.67	8626.41	11777.3	6475.61	10881.7	9597.07	11472.2	11528.1	9947.63	9056.34	10955.3	5737.23	10013.9	9597.07	0	1	0	1	1	0	1	0	x
AT3G59920.1	4	2	19.6759	0.552397	0.148398	1.04934	0.0833728	SN_H huile	SN_N controle neg	49937.8	| RAB GDP dissociation inhibitor 2 | Chr3:22135157-22138221 FORWARD LENGTH=444 | 201606	5074.8	7055.1	5694.55	5290.03	6748.75	6089.66	5460.9	5955.57	6142.39	7915.41	6741.58	5553.68	6277.71	5395.28	5025.39	5955.57	0	0	2	0	0	0	0	0	x
AT5G65780.1	4	1	19.6452	0.159695	0.050773	2.14451	0.272978	SN_H huile	SN_N controle neg	46037.3	| branched-chain amino acid aminotransferase 5 / branched-chain amino acid transaminase 5 (BCAT5) | Chr5:26316418-26318585 FORWARD LENGTH=415 | 201606	733.315	384.163	752.207	492.52	1272.98	1214.5	2186.11	392.163	887.582	431.008	890.513	517.066	1184.13	1076.02	2011.77	392.163	0	0	0	0	0	0	1	0	x
AT3G52380.1	3	1	19.5804	0.000313485	0.000349194	2.35081	0.999971	SN_N controle neg	SN_H huile	35915.4	| chloroplast RNA-binding protein 33 | Chr3:19421619-19422855 FORWARD LENGTH=329 | 201606	36136.6	31748	33425.1	32938.7	13550.7	17856.3	10375.9	15324.6	43738.7	35619.4	39570.9	34580.4	12604.9	15820.2	9548.39	15324.6	1	1	1	1	0	0	1	1	x
AT2G39470.1;AT2G39470.2	4	2	19.5735	0.0255835	0.0107106	1.65457	0.692802	SN_H huile	SN_N controle neg	27190.8	| PsbP-like protein 2 | Chr2:16476335-16477653 FORWARD LENGTH=238 | 201606	8478.55	10107.7	6720.59	15709	18415.5	16377.6	18191.5	14878.8	10262.2	11340.2	7956.28	16491.9	17130.2	14510.2	16740.8	14878.8	0	1	0	0	0	0	0	0	x
AT5G54500.1;AT4G27270.1;AT4G27270.2;AT4G27270.3;AT4G27270.4;AT5G54500.2	3	2	19.5302	0.60295	0.159101	1.03025	0.0753083	SN_H huile	SN_N controle neg	21795.9	| flavodoxin-like quinone reductase 1 | Chr5:22124674-22126256 FORWARD LENGTH=204 | 201606	13565.8	14619.5	13555.5	14296.6	13402.4	15168.9	15925.8	13235.1	16419.7	16402.2	16047.9	15009.1	12467	13439.3	14655.7	13235.1	1	2	2	2	2	2	2	2	x
AT5G54570.1;AT5G54570.2;AT5G54570.3	4	1	19.488	0.00963598	0.00473775	1.58175	0.873236	SN_H huile	SN_N controle neg	61748.6	| beta glucosidase 41 | Chr5:22167636-22170235 REVERSE LENGTH=535 | 201606	2770.73	3675.27	3751.78	2821.54	6013.83	3966.57	5042.53	5570.32	3353.61	4123.43	4441.61	2962.16	5594.08	3514.28	4640.39	5570.32	0	0	0	0	0	0	0	0	x
AT3G25900.1;AT3G25900.2;AT3G25900.3	4	1	19.4244	0.000101288	0.000149015	1.57105	1	SN_N controle neg	SN_H huile	36493.4	| Homocysteine S-methyltransferase family protein | Chr3:9480964-9482684 FORWARD LENGTH=326 | 201606	14154.6	15593	14520.8	14750.2	10473.4	9712.39	8629.31	8751.32	17132.3	17494.5	17190.7	15485.3	9742.38	8604.93	7941.12	8751.32	0	0	1	0	0	0	0	0	x
AT1G12920.1	3	1	19.4046	0.652275	0.170538	1.118	0.068827	SN_H huile	SN_N controle neg	49112.4	| eukaryotic release factor 1-2 | Chr1:4396555-4397859 REVERSE LENGTH=434 | 201606	5259.22	3722.16	5694.66	4987.66	3635.78	4727.43	6043.38	7577.4	6365.6	4176.04	6741.72	5236.24	3382.02	4188.39	5561.42	7577.4	0	1	0	0	0	0	0	0	x
AT3G17020.1;AT3G17020.2	3	3	19.3961	0.959979	0.233734	1.01087	0.0502274	SN_N controle neg	SN_H huile	17946.8	| Adenine nucleotide alpha hydrolases-like superfamily protein | Chr3:5802728-5804063 REVERSE LENGTH=163 | 201606	15404.1	12598.7	10593.4	12027.7	13388.8	13498.9	11138	12053.9	18644.6	14135	12541.2	12627.1	12454.3	11959.7	10249.8	12053.9	3	2	2	2	3	0	0	3		x
AT1G07790.1;AT5G22880.1;AT2G28720.1;AT2G37470.1;AT3G45980.1;AT3G46030.1;AT5G02570.1;AT5G59910.1;AT3G09480.1	6	2	19.3855	0.1114	0.0372402	1.23828	0.349032	SN_N controle neg	SN_H huile	16402.2	| Histone superfamily protein | Chr1:2413049-2413495 FORWARD LENGTH=148 | 201606	15816	14513.9	15214.8	14509.6	12403.7	8326.36	12923.1	14844.9	19143.2	16283.8	18012.3	15232.8	11538	7376.95	11892.5	14844.9	0	0	2	0	1	0	0	0	x
AT2G41680.1	4	2	19.364	6.20369e-06	2.54956e-05	3.12972	1	SN_N controle neg	SN_H huile	58348.8	| NADPH-dependent thioredoxin reductase C | Chr2:17376349-17379028 REVERSE LENGTH=529 | 201606	7255.41	8464.91	7906.72	8393.78	2719.92	2850.81	2577.98	2082.49	8781.73	9497.13	9360.5	8812.12	2530.08	2525.75	2372.38	2082.49	0	2	0	0	0	0	0	0	x
AT1G74040.1;AT1G74040.2;AT1G74040.3	4	0	19.36					---	---	68535.5	| 2-isopropylmalate synthase 1 | Chr1:27842258-27845566 FORWARD LENGTH=631 | 201606									0	0	0	0	0	0	0	0	0	0	0	0	0	0	0	0	x
AT3G61220.1;AT3G61220.2;AT3G61220.3	4	2	19.2253	0.16618	0.0525646	1.15935	0.265048	SN_N controle neg	SN_H huile	33088.6	| NAD(P)-binding Rossmann-fold superfamily protein | Chr3:22663025-22664316 FORWARD LENGTH=296 | 201606	5883.16	6834.78	7375.05	7806.79	6298.22	6309.49	4814.72	6642.62	7120.8	7668.22	8731.08	8195.87	5858.63	5590.05	4430.75	6642.62	2	0	0	0	0	0	0	0	x
AT1G14230.1	4	0	19.1878					---	---	55597	| GDA1/CD39 nucleoside phosphatase family protein | Chr1:4861497-4863991 FORWARD LENGTH=503 | 201606									0	0	0	0	0	0	0	0	0	0	0	0	0	0	0	0	x
AT3G01640.1;AT3G01640.2	5	3	19.1753	4.25956e-05	8.37834e-05	1.34858	1	SN_N controle neg	SN_H huile	40475.2	| glucuronokinase G | Chr3:239418-241198 FORWARD LENGTH=362 | 201606	59696.2	57387.7	52837.8	58202.3	41682.9	42750.9	43253.1	41471.9	72254.5	64385.6	62552.9	61103	38773.5	37876.2	39803.7	41471.9	0	0	0	3	0	0	0	0			x
AT1G02130.1	3	0	19.1637					---	---	22819.6	| RAS 5 | Chr1:400350-401788 REVERSE LENGTH=203 | 201606									0	0	0	0	0	0	0	0	0	0	0	0	0	0	0	0	x
AT4G37925.1	2	2	19.1582	0.0587687	0.0213551	1.18574	0.497696	SN_N controle neg	SN_H huile	24966	| subunit NDH-M of NAD(P)H:plastoquinone dehydrogenase complex | Chr4:17830748-17831485 REVERSE LENGTH=217 | 201606	9911.5	8091.03	9833	9411.22	6828.38	8076.12	7558.55	8949.25	11996.6	9077.66	11641	9880.26	6351.78	7155.24	6955.76	8949.25	3	3	3	0	0	0	0	0	x
AT1G14980.1;AT1G14980.2	3	1	19.1198	0.000529596	0.000499029	1.69061	0.99976	SN_N controle neg	SN_H huile	10812.5	| chaperonin 10 | Chr1:5165930-5166654 REVERSE LENGTH=98 | 201606	5409.1	5832.36	5959.83	5335.72	3530.62	3738.25	2666.75	3395.06	6547.01	6543.56	7055.65	5601.65	3284.19	3312	2454.08	3395.06	0	1	1	0	0	0	0	0	x
AT1G14030.1	4	1	19.0943	6.2943e-06	2.54956e-05	2.30451	1	SN_N controle neg	SN_H huile	54782.8	| Rubisco methyltransferase family protein | Chr1:4805493-4807440 REVERSE LENGTH=482 | 201606	2480.72	2498.04	2174.84	2535.14	1106.72	945.522	1003.76	1148.25	3002.59	2802.66	2574.72	2661.49	1029.48	837.709	923.71	1148.25	0	1	0	0	0	0	0	0	x
AT2G19730.1;AT2G19730.2;AT2G19730.3	2	0	19.0582					---	---	15952.5	| Ribosomal L28e protein family | Chr2:8511752-8512995 FORWARD LENGTH=143 | 201606									0	0	0	0	0	0	0	0	0	0	0	0	0	0	0	0	x
AT4G19580.1	4	1	18.9352	0.0720969	0.0253748	1.48347	0.448963	SN_H huile	SN_N controle neg	36002.1	| DNAJ heat shock N-terminal domain-containing protein | Chr4:10668367-10669452 FORWARD LENGTH=312 | 201606	2322.04	1824.76	2214.08	2185.28	3679.48	2663.02	2105.81	4229.65	2810.52	2047.27	2621.17	2294.19	3422.66	2359.37	1937.87	4229.65	0	0	0	0	1	0	0	0	x
AT4G20650.1;AT4G20707.1;AT4G20535.1;AT4G20545.1;AT4G20555.1;AT4G20565.1;AT4G20575.1;AT4G20700.1;AT4G20700.2	3	1	18.79	0.694657	0.18025	1.0889	0.0641967	SN_H huile	SN_N controle neg	32165.3	| receptor-like kinase | Chr4:11090817-11091671 FORWARD LENGTH=284 | 201606	5377.66	5678.79	5861.89	6211.85	4200.83	8215.28	6523.01	6247.26	6508.95	6371.27	6939.7	6521.44	3907.62	7278.54	6002.8	6247.26	1	0	0	0	0	0	0	0	x
AT2G17630.1	4	1	18.7425	0.00150631	0.00106292	2.52747	0.994569	SN_N controle neg	SN_H huile	47089.8	| Pyridoxal phosphate (PLP)-dependent transferases superfamily protein | Chr2:7666637-7667905 FORWARD LENGTH=422 | 201606	24085.6	24353.1	26763.4	20562.5	8802.36	11733.1	5778.61	11575.5	29152.5	27322.8	31684.3	21587.3	8187.99	10395.2	5317.77	11575.5	0	0	0	0	0	0	0	0	x
AT1G52410.1;AT1G52410.2	4	2	18.7322	0.402624	0.113234	1.07738	0.119116	SN_N controle neg	SN_H huile	84246.6	| TSK-associating protein 1 | Chr1:19520762-19525361 FORWARD LENGTH=755 | 201606	8577.01	7551.6	8997.24	6955.39	8753.72	7308.9	6713.74	7000.83	10381.3	8472.46	10651.5	7302.03	8142.73	6475.5	6178.32	7000.83	0	0	0	0	0	0	0	0	x
AT4G23510.3;AT4G23510.1;AT4G23510.2	4	0	18.7106					---	---	71685.3	| Disease resistance protein (TIR-NBS-LRR class) family | Chr4:12268206-12270526 REVERSE LENGTH=623 | 201606									0	0	0	0	0	0	0	0	0	0	0	0	0	0	0	0	x
AT3G56460.1	4	1	18.6987	0.308663	0.0903949	10.2971	0.156322	SN_N controle neg	SN_H huile	37493.7	| GroES-like zinc-binding alcohol dehydrogenase family protein | Chr3:20933029-20934425 REVERSE LENGTH=348 | 201606	3494.93	134.938	78.5877	88.7364	52.3831	106.278	145.245	64.858	4230.15	151.393	93.0373	93.1589	48.7269	94.1593	133.662	64.858	1	0	0	0	0	0	0	0	x
AT2G03440.1	2	1	18.6484	0.041259	0.0160056	1.1488	0.582496	SN_H huile	SN_N controle neg	19700.6	| nodulin-related protein 1 | Chr2:1039409-1039972 REVERSE LENGTH=187 | 201606	13408.5	11434.9	12054.9	12338.1	14058	12667.2	14329.7	15507.8	16229.2	12829.3	14271.4	12953	13076.8	11222.8	13186.9	15507.8	1	1	1	1	1	1	1	1	x
AT4G01210.1	4	1	18.6322	0.366357	0.104734	1.16235	0.131623	SN_H huile	SN_N controle neg	119912	| glycosyl transferase family 1 protein | Chr4:507738-512362 REVERSE LENGTH=1031 | 201606	8248.36	9088.74	9699.65	9785.13	8306.13	14072.8	8671.41	11749.6	9983.56	10197	11483.1	10272.8	7726.39	12468.2	7979.87	11749.6	1	0	0	0	0	0	0	0	x
AT4G34490.1;AT4G34490.2	4	2	18.5933	0.000366676	0.000388996	2.45849	0.999943	SN_N controle neg	SN_H huile	51483.2	| cyclase associated protein 1 | Chr4:16484896-16487355 REVERSE LENGTH=476 | 201606	17240.4	13700.7	12551.1	13176.9	6851.21	4205.55	5892.85	6100.8	20867.3	15371.4	14858.8	13833.7	6373.02	3726.01	5422.89	6100.8	0	0	2	0	0	0	0	0	x
AT2G37600.1;AT2G37600.2;AT3G53740.1;AT3G53740.2;AT3G53740.3;AT3G53740.4	4	1	18.575	0.00293297	0.00175582	1.90921	0.977644	SN_H huile	SN_N controle neg	12736.4	| Ribosomal protein L36e family protein | Chr2:15774410-15775203 REVERSE LENGTH=113 | 201606	1241.6	1456.32	1616.92	1532.86	2622.56	2038.24	3591.65	2912.02	1502.79	1633.91	1914.21	1609.26	2439.51	1805.83	3305.22	2912.02	0	0	0	0	0	0	1	0	x
AT4G18060.1	3	0	18.4725					---	---	39704.9	| SH3 domain-containing protein | Chr4:10027668-10029662 REVERSE LENGTH=351 | 201606									0	0	0	0	0	0	0	0	0	0	0	0	0	0	0	0	x
AT4G23310.1;AT4G23310.2	4	2	18.4404	0.131034	0.0428179	1.19378	0.313845	SN_H huile	SN_N controle neg	93628.1	| cysteine-rich RLK (RECEPTOR-like protein kinase) 23 | Chr4:12185737-12188763 FORWARD LENGTH=830 | 201606	6625.97	6732.82	7077.43	6772.81	7842.89	10024.1	6372.35	8242.24	8019.87	7553.83	8378.73	7110.35	7295.48	8881.08	5864.15	8242.24	0	0	0	0	0	0	0	0	x
AT5G07030.1	4	2	18.4234	0.00704273	0.00361282	1.41983	0.912966	SN_H huile	SN_N controle neg	49492.7	| Eukaryotic aspartyl protease family protein | Chr5:2183600-2185717 REVERSE LENGTH=455 | 201606	5231.77	5795.76	4886.54	5719.63	9273.38	6554.97	7872.41	7015.46	6332.38	6502.5	5785.01	6004.68	8626.12	5807.54	7244.58	7015.46	0	0	0	0	1	0	1	1	x
AT1G23330.1;AT1G23330.2	4	1	18.4041	0.584259	0.155288	1.0867	0.078109	SN_N controle neg	SN_H huile	53602.1	| alpha/beta-Hydrolases superfamily protein | Chr1:8279874-8281891 REVERSE LENGTH=471 | 201606	2695.67	1666.93	2465.02	2251.54	1924.61	1727.34	2001.34	2701.54	3262.76	1870.2	2918.25	2363.76	1790.27	1530.38	1841.74	2701.54	1	0	0	0	0	0	0	0	x
AT5G62250.1;AT5G62250.2	3	0	18.3766					---	---	64382.4	| microtubule-associated protein 65-9 | Chr5:25005756-25008096 FORWARD LENGTH=549 | 201606									0	0	0	0	0	0	0	0	0	0	0	0	0	0	0	0	x
AT1G66240.1;AT1G66240.2	3	2	18.3696	0.000247949	0.000287487	1.6409	0.99999	SN_N controle neg	SN_H huile	11544.3	| homolog of anti-oxidant 1 | Chr1:24686445-24687327 REVERSE LENGTH=106 | 201606	15469.4	15698.4	14730.1	13738.9	7861.29	8627.29	9912.53	9942.85	18723.6	17612.7	17438.5	14423.6	7312.6	7643.56	9122	9942.85	2	1	1	1	0	0	1	1	x
AT2G43090.1;AT2G43090.2	3	2	18.3261	0.000158989	0.000202399	1.6475	0.999999	SN_N controle neg	SN_H huile	27075.4	| Aconitase/3-isopropylmalate dehydratase protein | Chr2:17918957-17919712 FORWARD LENGTH=251 | 201606	6269.71	6184.6	6531.12	5231.08	3866.48	3557.4	3383.48	3891.56	7588.67	6938.76	7731.97	5491.79	3596.62	3151.76	3113.64	3891.56	1	2	1	0	0	0	0	0	x
AT5G12140.1	2	2	18.3229	0.219655	0.0665786	1.13514	0.212503	SN_N controle neg	SN_H huile	11255.6	| cystatin-1 | Chr5:3923295-3923936 REVERSE LENGTH=101 | 201606	44961.2	47934.2	43893.9	43924.7	39639.4	44078.1	46010.8	29471	54419.6	53779.3	51964.5	46113.9	36872.7	39052.1	42341.4	29471	3	1	1	0	0	0	0	0	x
AT5G08660.1;AT5G08660.2;AT5G08660.3;AT5G08660.4	3	0	18.3187					---	---	72669.5	| D-lactate dehydrogenase (DUF668) | Chr5:2814526-2817845 FORWARD LENGTH=649 | 201606									0	0	0	0	0	0	0	0	0	0	0	0	0	0	0	0	x
AT2G32910.1	4	2	18.3072	1.09837e-07	5.08013e-06	3.64412	1	SN_N controle neg	SN_H huile	78559.1	| DCD (Development and Cell Death) domain protein | Chr2:13959685-13961989 FORWARD LENGTH=691 | 201606	23883.1	25544.3	25299.1	23032.9	7085.64	6520.58	6095.19	7125.14	28907.3	28659.2	29950.7	24180.8	6591.08	5777.08	5609.1	7125.14	0	0	0	0	0	0	0	0	x
AT1G03920.1;AT1G03920.3;AT1G03920.2	4	1	18.3043	0.00431676	0.00243029	1.76649	0.95669	SN_H huile	SN_N controle neg	65485.8	| Protein kinase family protein | Chr1:1001473-1004240 FORWARD LENGTH=569 | 201606	1394.8	2205.38	1690.49	1349.3	3320.69	3103.97	2862.17	2442.61	1688.22	2474.31	2001.32	1416.55	3088.91	2750.04	2633.91	2442.61	0	0	0	0	0	0	0	1	x
AT3G02250.1	4	1	18.2613	0.166342	0.0525646	1.71491	0.264856	SN_H huile	SN_N controle neg	60358.3	| O-fucosyltransferase family protein | Chr3:424185-426376 REVERSE LENGTH=512 | 201606	11101.7	8379.58	9137.74	7416.77	16507.8	17332	21701.4	6257.01	13437.1	9401.4	10817.9	7786.42	15355.6	15355.8	19970.7	6257.01	0	0	0	0	0	0	0	0	x
AT4G08790.1	4	1	18.252	0.718387	0.184869	1.04883	0.0619434	SN_H huile	SN_N controle neg	34313.2	| Nitrilase/cyanide hydratase and apolipoprotein N-acyltransferase family protein | Chr4:5608489-5611118 REVERSE LENGTH=307 | 201606	60037.2	69469.3	65676.4	74516.7	79102.8	53291.5	77557.4	72918.6	72667.2	77940.5	77752	78230.5	73581.7	47214.9	71372.1	72918.6	0	0	1	0	0	0	0	1	x
AT4G18100.1	3	2	18.2366	6.81259e-06	2.68964e-05	2.06061	1	SN_H huile	SN_N controle neg	15560.2	| Ribosomal protein L32e | Chr4:10035715-10036475 REVERSE LENGTH=133 | 201606	16900.8	17128.1	16490.2	18236.4	35007.1	31611.6	39359.9	35699.2	20456.2	19216.7	19522.2	19145.2	32563.7	28007.1	36220.9	35699.2	0	0	0	0	1	0	2	1	x
AT2G30720.1	5	2	18.1823	0.0010226	0.000791424	1.27429	0.998026	SN_H huile	SN_N controle neg	51636.7	| Thioesterase/thiol ester dehydrase-isomerase superfamily protein | Chr2:13089604-13091538 REVERSE LENGTH=455 | 201606	8013.48	7432.07	7156.77	7737.09	10000.8	9002.97	10368.8	9288.63	9699.27	8338.35	8472.65	8122.69	9302.74	7976.41	9541.86	9288.63	2	0	0	0	0	0	0	0	x
AT4G33945.1	4	2	18.1774	0.00433937	0.00243861	1.34706	0.956332	SN_N controle neg	SN_H huile	50644.4	| ARM repeat superfamily protein | Chr4:16268119-16270514 FORWARD LENGTH=464 | 201606	7094.36	6611.42	6606.83	6167.42	5636.62	4187.39	5044.66	4789.01	8586.79	7417.63	7821.6	6474.79	5243.2	3709.92	4642.34	4789.01	0	0	2	0	0	0	0	0	x
AT3G53840.1	4	2	18.1684	0.0209253	0.00903949	1.20467	0.735959	SN_N controle neg	SN_H huile	72287	| Protein kinase superfamily protein | Chr3:19945571-19947719 FORWARD LENGTH=639 | 201606	7486.68	7100.48	7232.3	8449.48	5539.38	6872.18	6497.21	6217.53	9061.64	7966.33	8562.07	8870.59	5152.75	6088.58	5979.05	6217.53	0	0	0	0	0	0	0	2	x
AT1G65980.1	3	2	18.1584	0.00176096	0.0011914	1.51159	0.992167	SN_H huile	SN_N controle neg	17542.1	| thioredoxin-dependent peroxidase 1 | Chr1:24559524-24560753 REVERSE LENGTH=162 | 201606	20053.7	21164	23772.6	24069.1	29493.9	30674	37989.2	36464.1	24272.3	23744.8	28143.5	25268.7	27435.3	27176.4	34959.5	36464.1	0	0	0	0	1	1	0	1	x
AT3G02530.1;AT5G16070.1	3	3	18.1346	0.151754	0.0486449	1.19001	0.283288	SN_N controle neg	SN_H huile	59463.3	| TCP-1/cpn60 chaperonin family protein | Chr3:528806-532457 REVERSE LENGTH=535 | 201606	12079.2	8247.4	8274.21	8926.16	8786.31	7160.8	7737.2	7850.58	14620.3	9253.1	9795.56	9371.03	8173.05	6344.29	7120.15	7850.58	4	0	2	0	0	0	0	0		x
AT4G36220.1	4	1	18.1259	0.599427	0.158439	1.26235	0.0758209	SN_H huile	SN_N controle neg	59177.1	| ferulic acid 5-hydroxylase 1 | Chr4:17137584-17139619 REVERSE LENGTH=520 | 201606	1758.54	1467.23	2457.68	3202.59	2051.46	4528.24	1343.99	3293.58	2128.49	1646.15	2909.57	3362.2	1908.28	4011.91	1236.81	3293.58	1	0	0	0	0	0	0	0	x
AT1G30755.1;AT1G30755.5;AT1G30755.6;AT1G30755.2;AT1G30755.3;AT1G30755.4	4	2	18.1016	0.000856174	0.000704314	3.32683	0.998824	SN_H huile	SN_N controle neg	69566	| elongation factor G%2C putative (DUF668) | Chr1:10905991-10908773 REVERSE LENGTH=615 | 201606	1046.53	1772.55	828.185	1661.75	5292	4427.08	3499.85	4443.26	1266.69	1988.7	980.46	1744.57	4922.64	3922.28	3220.74	4443.26	0	0	0	0	0	0	0	2	x
AT2G44090.1;AT2G44090.2;AT2G44090.5;AT2G44090.3;AT2G44090.4	4	3	18.0931	0.10113	0.0342106	1.2956	0.370614	SN_H huile	SN_N controle neg	65028.8	| Ankyrin repeat family protein | Chr2:18238682-18240828 REVERSE LENGTH=582 | 201606	24061.8	25270	20116.8	25926.4	31558.3	21914.4	36946.2	33148.7	29123.7	28351.5	23815.6	27218.6	29355.7	19415.6	33999.8	33148.7	0	2	0	0	1	0	0	0		x
AT3G45620.1;AT3G45620.2	4	2	17.9841	0.29901	0.0878982	1.11517	0.161175	SN_H huile	SN_N controle neg	54532.2	| Transducin/WD40 repeat-like superfamily protein | Chr3:16745918-16747993 FORWARD LENGTH=481 | 201606	6745.23	6806.28	6486.08	6332.57	8576.21	5950.19	8161.64	6719.06	8164.23	7636.24	7678.65	6648.18	7977.62	5271.72	7510.75	6719.06	0	0	0	0	0	0	2	0	x
AT5G56720.1	3	2	17.9462	0.780348	0.197377	1.0219	0.057093	SN_N controle neg	SN_H huile	41292.6	| Lactate/malate dehydrogenase family protein | Chr5:22945438-22946718 FORWARD LENGTH=372 | 201606	5864.6	6788.7	5439.09	6511.11	5010.42	6305.57	7052.16	5708.11	7098.33	7616.52	6439.16	6835.62	4660.71	5586.58	6489.75	5708.11	0	0	0	0	0	0	0	0	x
AT5G44440.1;AT5G44440.2	3	0	17.9459					---	---	60422	| FAD-binding Berberine family protein | Chr5:17910694-17912295 REVERSE LENGTH=533 | 201606									0	0	0	0	0	0	0	0	0	0	0	0	0	0	0	0	x
AT4G15802.1	3	3	17.9416	0.000389402	0.000404843	2.15205	0.999926	SN_N controle neg	SN_H huile	9347.29	| heat shock factor binding protein | Chr4:8986864-8988339 REVERSE LENGTH=86 | 201606	27786.1	31007.7	22104.9	29116.2	12132.9	13467.5	15102.7	10417.9	33631.4	34788.8	26169.3	30567.3	11286.1	11931.9	13898.2	10417.9	0	2	0	1	1	1	1	1
AT5G54590.2;AT5G54590.3;AT5G54590.4	4	0	17.9231					---	---	49312.3	| Protein kinase superfamily protein | Chr5:22180480-22182698 FORWARD LENGTH=440 | 201606									0	0	0	0	0	0	0	0	0	0	0	0	0	0	0	0	x
AT1G13950.1;AT1G69410.1	3	0	17.9061					---	---	17531.5	| eukaryotic elongation factor 5A-1 | Chr1:4773631-4774668 FORWARD LENGTH=158 | 201606									0	0	0	0	0	0	0	0	0	0	0	0	0	0	0	0	x
AT1G80360.1;AT1G80360.2;AT1G80360.3;AT1G80360.4	5	4	17.8963	0.00994072	0.00482939	1.1895	0.868771	SN_N controle neg	SN_H huile	44160.9	| Pyridoxal phosphate (PLP)-dependent transferases superfamily protein | Chr1:30208736-30210643 REVERSE LENGTH=394 | 201606	13323	11882	11400.3	12145.9	10051.3	10261.5	11159.8	9512.04	16125.7	13330.9	13496.4	12751.2	9349.78	9091.44	10269.8	9512.04	0	0	0	0	0	0	0	0			x
AT4G39330.1;AT4G39330.2	3	3	17.8951	0.000621571	0.000555324	1.53826	0.999579	SN_N controle neg	SN_H huile	39390	| cinnamyl alcohol dehydrogenase 9 | Chr4:18291268-18292772 FORWARD LENGTH=360 | 201606	14667.7	15669.3	15741.9	14960.6	8424.37	10714.5	9361.61	11180.4	17753.3	17580	18636.3	15706.2	7836.38	9492.79	8615.02	11180.4	1	1	3	1	0	0	0	2			x
AT3G24530.1;AT3G24530.2;AT3G24530.3	4	2	17.8916	0.112559	0.0375529	1.592	0.346748	SN_N controle neg	SN_H huile	54131	| AAA-type ATPase family protein / ankyrin repeat family protein | Chr3:8945678-8947786 REVERSE LENGTH=481 | 201606	43454.1	71962	34262.5	80673.6	31822.9	47765.9	33232.3	31872.8	52595.5	80737.2	40562.2	84694.3	29601.8	42319.4	30582	31872.8	0	2	0	0	0	0	0	0	x
AT3G11830.1;AT3G11830.2	4	2	17.881	0.00657555	0.00340114	1.2548	0.920405	SN_N controle neg	SN_H huile	60232.7	| TCP-1/cpn60 chaperonin family protein | Chr3:3732734-3736156 FORWARD LENGTH=557 | 201606	8492.1	8394.84	7818.97	7737.14	6216.6	6624.77	5721.62	7292.23	10278.6	9418.52	9256.62	8122.75	5782.7	5869.39	5265.32	7292.23	0	1	2	0	0	0	0	0	x
AT2G23950.1;AT2G23950.2	4	2	17.8712	0.120007	0.0396922	1.20452	0.332729	SN_H huile	SN_N controle neg	70264.2	| Leucine-rich repeat protein kinase family protein | Chr2:10187204-10189969 REVERSE LENGTH=634 | 201606	11429.6	8103.99	8501.28	9410.61	10427	10068.9	10878.8	13729.2	13834.1	9092.2	10064.4	9879.62	9699.22	8920.76	10011.2	13729.2	0	0	0	0	2	0	0	0	x
AT3G25660.1	4	4	17.8586	0.447223	0.123988	1.05697	0.106159	SN_H huile	SN_N controle neg	57637.7	| Amidase family protein | Chr3:9339640-9342044 REVERSE LENGTH=537 | 201606	14134.2	16196.6	14524.1	15107.9	16903	17575.1	13649.6	15250.9	17107.6	18171.7	17194.6	15860.9	15723.2	15571.1	12561	15250.9	2	0	3	0	0	0	0	0		x
AT5G54560.1	4	1	17.8224	0.779042	0.197224	1.36746	0.0571808	SN_H huile	SN_N controle neg	40720.6	| hypothetical protein (DUF295) | Chr5:22161134-22162216 FORWARD LENGTH=360 | 201606	2533.37	3319.29	2942.69	2839.61	263.332	8404.99	3501.1	3740.88	3066.32	3724.04	3483.76	2981.13	244.952	7446.61	3221.89	3740.88	0	0	0	0	0	0	0	0	x
AT2G21390.1	4	2	17.7854	0.0977248	0.0332025	1.14135	0.378357	SN_N controle neg	SN_H huile	137494	| Coatomer%2C alpha subunit | Chr2:9152428-9156577 FORWARD LENGTH=1218 | 201606	10538.5	10518.4	10299.1	10499.9	8256.25	11079.9	8135.7	9200.63	12755.5	11801.1	12192.8	11023.2	7679.99	9816.49	7486.87	9200.63	2	0	0	0	0	0	0	0	x
AT5G13980.1;AT5G13980.2;AT5G13980.3	4	0	17.7646					---	---	116301	| Glycosyl hydrolase family 38 protein | Chr5:4508626-4514334 FORWARD LENGTH=1024 | 201606									0	0	0	0	0	0	0	0	0	0	0	0	0	0	0	0	x
AT1G59900.1;AT1G59900.2	4	1	17.7533	0.928483	0.228023	1.01853	0.050728	SN_N controle neg	SN_H huile	43515.5	| pyruvate dehydrogenase complex E1 alpha subunit | Chr1:22051368-22053660 FORWARD LENGTH=389 | 201606	3790.09	2821.7	3146.6	4643.41	3199.38	3778.6	2820.66	4341.16	4587.41	3165.78	3725.15	4874.84	2976.08	3347.74	2595.71	4341.16	1	0	0	1	0	0	0	0	x
AT1G24540.1	4	1	17.7527	0.019332	0.00845662	1.23342	0.752244	SN_H huile	SN_N controle neg	61341.2	| cytochrome P450%2C family 86%2C subfamily C%2C polypeptide 1 | Chr1:8699751-8701319 FORWARD LENGTH=522 | 201606	6725.41	6205.65	6519.44	6571.63	7395.93	9515.38	7951.29	7233.62	8140.23	6962.37	7718.15	6899.16	6879.72	8430.39	7317.17	7233.62	0	0	1	0	0	0	0	0	x
AT3G10000.1;AT3G10000.2	6	0	17.7495					---	---	55901.9	| Homeodomain-like superfamily protein | Chr3:3076874-3078907 FORWARD LENGTH=481 | 201606									0	0	0	0	0	0	0	0	0	0	0	0	0	0	0	0	x
AT1G29470.1;AT1G29470.2	4	1	17.6963	0.000119953	0.000165857	2.02982	1	SN_N controle neg	SN_H huile	88003.1	| S-adenosyl-L-methionine-dependent methyltransferases superfamily protein | Chr1:10310424-10313369 REVERSE LENGTH=770 | 201606	5067.1	5755.42	5445.92	5309.69	2409.12	3126.41	2235.22	2859.82	6133.07	6457.25	6447.25	5574.32	2240.97	2769.93	2056.96	2859.82	0	1	0	0	0	0	0	0	x
AT3G54210.1	3	0	17.6361					---	---	23481.5	| Ribosomal protein L17 family protein | Chr3:20067672-20068385 REVERSE LENGTH=211 | 201606									0	0	0	0	0	0	0	0	0	0	0	0	0	0	0	0	x
AT2G05410.1;AT2G05410.2	3	0	17.6255					---	---	30442.1	| MATH domain/coiled-coil protein | Chr2:1977490-1978553 FORWARD LENGTH=265 | 201606									0	0	0	0	0	0	0	0	0	0	0	0	0	0	0	0	x
AT1G01090.1	4	2	17.5802	0.857117	0.213694	1.11059	0.0529389	SN_N controle neg	SN_H huile	47630.3	| pyruvate dehydrogenase E1 alpha | Chr1:47705-49166 REVERSE LENGTH=428 | 201606	32050.1	13044.6	14719.1	13670.3	15827.4	18283.3	19687.3	12369	38792.4	14635.2	17425.5	14351.6	14722.7	16198.6	18117.2	12369	0	0	0	0	0	0	0	0	x
AT1G08520.1	4	1	17.5744	0.000128005	0.000174341	1.74909	1	SN_N controle neg	SN_H huile	83740.1	| ALBINA 1 | Chr1:2696538-2700819 FORWARD LENGTH=760 | 201606	5425.94	5759.01	4819.3	4792.96	3198.8	2721.94	3214.83	2754.7	6567.39	6461.27	5705.41	5031.83	2975.53	2411.57	2958.45	2754.7	0	1	0	0	0	0	0	0	x
AT5G64330.1;AT5G64330.2	4	2	17.5069	0.908479	0.223639	1.00767	0.051195	SN_H huile	SN_N controle neg	82614.8	| Phototropic-responsive NPH3 family protein | Chr5:25727568-25730225 FORWARD LENGTH=746 | 201606	7644.18	6015.78	6149.25	6242.29	6782.68	9147.41	4735.73	5585.43	9252.28	6749.35	7279.89	6553.39	6309.27	8104.38	4358.05	5585.43	0	0	2	0	0	0	0	0	x
AT3G53260.1	4	1	17.4638	0.0343478	0.0137522	1.38939	0.625759	SN_N controle neg	SN_H huile	78430.4	| phenylalanine ammonia-lyase 2 | Chr3:19744256-19746619 REVERSE LENGTH=717 | 201606	4258.04	3889.65	3438.28	3273.51	2901.16	1904.47	3101.86	2787.43	5153.8	4363.95	4070.46	3436.66	2698.67	1687.31	2854.49	2787.43	0	0	0	0	0	0	0	0	x
AT1G06310.1	4	1	17.4366	0.000573467	0.000530747	128.38	0.999682	SN_N controle neg	SN_H huile	76527.2	| acyl-CoA oxidase 6 | Chr1:1926802-1930227 FORWARD LENGTH=675 | 201606	1320.96	2462.09	1929.34	2265.06	4.31852	54.1408	3.29943	0.380835	1598.85	2762.32	2284.08	2377.94	4.0171	47.9674	3.0363	0.380835	0	1	0	0	0	0	0	0	x
AT1G32480.1	3	0	17.4317					---	---	24757.1	| isocitrate dehydrogenase IV | Chr1:11741083-11741727 FORWARD LENGTH=214 | 201606									0	0	0	0	0	0	0	0	0	0	0	0	0	0	0	0	x
AT2G46820.1;AT2G46820.2	3	2	17.3962	0.0102674	0.00494062	1.15804	0.864035	SN_N controle neg	SN_H huile	18596.2	| photosystem I P subunit | Chr2:19243729-19244870 FORWARD LENGTH=174 | 201606	13361	11531.7	11437.3	11789.2	10114.8	10709.8	10617.4	10110.6	16171.8	12937.9	13540.3	12376.8	9408.82	9488.59	9770.63	10110.6	1	0	0	1	0	0	0	0	x
AT1G80050.1;AT1G80050.2	3	1	17.2736	0.00581482	0.00311083	1.1464	0.932628	SN_H huile	SN_N controle neg	21236.8	| adenine phosphoribosyl transferase 2 | Chr1:30111708-30113261 REVERSE LENGTH=192 | 201606	31369.9	32660.2	34203.8	31062.3	36885.8	34806.9	39138.8	37394.3	37969.2	36642.9	40492.7	32610.4	34311.3	30838.1	36017.5	37394.3	0	0	1	0	0	0	0	0	x
AT5G08370.1;AT5G08370.2	4	1	17.2652	0.575392	0.153913	1.12465	0.0795099	SN_H huile	SN_N controle neg	44493.4	| alpha-galactosidase 2 | Chr5:2691116-2693441 REVERSE LENGTH=396 | 201606	42817	41228.8	38751.7	43759.8	44109.3	65602.3	32399.8	45207.2	51824.4	46256.3	45876.9	45940.7	41030.6	58122	29815.9	45207.2	0	0	0	0	0	1	0	0	x
AT1G48830.1;AT1G48830.2	3	3	17.2486	0.0263857	0.0109874	1.45983	0.685965	SN_H huile	SN_N controle neg	21922.5	| Ribosomal protein S7e family protein | Chr1:18059854-18060935 REVERSE LENGTH=191 | 201606	5410.44	9155.4	6680.02	8548.13	12847.4	10087.1	9842.91	10716.8	6548.63	10271.8	7908.25	8974.15	11950.7	8936.91	9057.93	10716.8	0	2	0	0	2	2	0	2			x
AT2G35630.1;AT2G35630.2;AT3G28155.1	4	2	17.2424	0.367476	0.104958	1.21361	0.131206	SN_H huile	SN_N controle neg	219147	| ARM repeat superfamily protein | Chr2:14966828-14980361 FORWARD LENGTH=1978 | 201606	28761.9	24920.9	27898.2	34264.6	30845.3	40910.8	45975.8	22859.1	34812.5	27959.8	33027.7	35972.3	28692.4	36245.9	42309.2	22859.1	0	0	0	2	0	0	0	0	x
AT1G51310.1	3	2	17.2408	0.00141142	0.00101413	1.7127	0.99537	SN_H huile	SN_N controle neg	56620	| tRNA (5-methylaminomethyl-2-thiouridylate)-methyltransferase | Chr1:19019185-19021735 REVERSE LENGTH=497 | 201606	119512	112342	94293.3	142638	185393	215556	183075	218865	144653	126041	111631	149747	172453	190977	168475	218865	0	0	0	0	0	0	0	0	x
AT1G58290.1	2	1	17.2199	0.00192141	0.00128877	1.69321	0.990482	SN_N controle neg	SN_H huile	60142.8	| Glutamyl-tRNA reductase family protein | Chr1:21624028-21626051 REVERSE LENGTH=543 | 201606	3277.24	2401.53	3137.91	2470.86	1544.54	1472.9	1733.31	1915.6	3966.67	2694.38	3714.86	2594	1436.73	1304.96	1595.08	1915.6	1	1	1	0	0	0	0	0	x
AT3G12800.1	3	2	17.2181	0.00897248	0.00448474	1.89035	0.883113	SN_H huile	SN_N controle neg	31910.6	| short-chain dehydrogenase-reductase B | Chr3:4063463-4064757 REVERSE LENGTH=298 | 201606	12599.3	11369.5	10008.6	9230.27	24701.2	13887.8	25585.7	17502.9	15249.8	12755.9	11848.9	9690.3	22977.1	12304.3	23545.2	17502.9	0	0	0	0	0	0	0	0	x
AT4G26690.1	3	2	17.1964	3.57892e-05	7.44165e-05	4.85943	1	SN_H huile	SN_N controle neg	83018.3	| PLC-like phosphodiesterase family protein | Chr4:13456793-13459890 REVERSE LENGTH=759 | 201606	1267.59	1258.89	934.358	965.389	3774.65	5518.86	6606.11	5609.37	1534.25	1412.41	1106.15	1013.5	3511.19	4889.57	6079.28	5609.37	0	0	0	0	0	2	2	2	x
AT1G73110.1;AT1G73110.2	3	1	17.1537	0.000962278	0.000761752	3.61379	0.99834	SN_N controle neg	SN_H huile	48382.2	| P-loop containing nucleoside triphosphate hydrolases superfamily protein | Chr1:27494344-27496844 REVERSE LENGTH=432 | 201606	2345.22	1620.57	1518.28	1926.44	414.596	551.055	306.648	778.324	2838.58	1818.19	1797.44	2022.45	385.658	488.221	282.193	778.324	1	0	0	0	0	0	0	0	x
AT5G46260.1;AT5G46490.1;AT5G46490.2;AT5G46490.3;AT5G46490.4;AT5G46490.5;AT5G46490.6;AT5G46490.7;AT5G46490.8	4	0	17.1414					---	---	138956	| disease resistance protein (TIR-NBS-LRR class) family | Chr5:18759102-18763358 REVERSE LENGTH=1205 | 201606									0	0	0	0	0	0	0	0	0	0	0	0	0	0	0	0	x
AT3G63450.1;AT3G63450.2;AT3G63450.3;AT3G63450.4;AT3G63450.5;AT3G63450.6	4	1	17.1019	0.0370155	0.0146883	2.2211	0.608212	SN_H huile	SN_N controle neg	46017.5	| RNA-binding (RRM/RBD/RNP motifs) family protein | Chr3:23427191-23428864 REVERSE LENGTH=404 | 201606	19613.9	15277	17687.3	16963.9	71077.3	33089.9	28874.9	21417.7	23740.1	17139.9	20939.4	17809.3	66116.4	29316.8	26572.1	21417.7	0	1	0	0	0	0	0	0	x
AT3G27890.1	3	1	16.9927	0.0025403	0.00159418	2.71679	0.983001	SN_H huile	SN_N controle neg	21555.8	| NADPH:quinone oxidoreductase | Chr3:10350807-10351938 REVERSE LENGTH=196 | 201606	2582.61	1612.84	1007.66	2227.31	4956.82	5710.35	4683	4836.72	3125.91	1809.51	1192.93	2338.32	4610.85	5059.23	4309.53	4836.72	0	0	0	0	1	0	0	1	x
AT1G75280.1;AT1G75300.1	3	1	16.9827	0.000738699	0.000631326	2.36865	0.999256	SN_H huile	SN_N controle neg	33793.7	| NmrA-like negative transcriptional regulator family protein | Chr1:28252030-28253355 FORWARD LENGTH=310 | 201606	6243.57	6116.94	5054.34	5123.67	17418.5	9632.92	13527	12807.5	7557.02	6862.84	5983.66	5379.02	16202.7	8534.53	12448.2	12807.5	0	0	0	0	0	1	0	0	x
AT1G56450.1	3	2	16.9662	0.498332	0.136101	1.10705	0.0939201	SN_H huile	SN_N controle neg	27708.5	| 20S proteasome beta subunit G1 | Chr1:21141970-21144186 FORWARD LENGTH=246 | 201606	5050.39	7408.42	8621.12	7446.08	8682.37	9080.55	5939.05	7877.83	6112.84	8311.81	10206.3	7817.18	8076.37	8045.14	5465.41	7877.83	0	2	0	0	0	1	1	1	x
AT5G59530.1	4	0	16.964					---	---	41560	| 2-oxoglutarate (2OG) and Fe(II)-dependent oxygenase superfamily protein | Chr5:23994434-23995715 REVERSE LENGTH=364 | 201606									0	0	0	0	0	0	0	0	0	0	0	0	0	0	0	0	x
AT4G35860.1;AT4G35860.2	3	1	16.9601	0.000888002	0.00072126	11.7949	0.998688	SN_H huile	SN_N controle neg	23403.3	| GTP-binding 2 | Chr4:16987118-16988839 REVERSE LENGTH=211 | 201606	169.581	240.121	171.735	677.978	1894.62	2554.38	4312.74	6092.95	205.256	269.402	203.312	711.767	1762.38	2263.12	3968.79	6092.95	0	0	0	0	0	1	0	0	x
AT3G23310.1;AT4G14350.1;AT4G14350.2;AT4G14350.3;AT4G14350.4	4	1	16.9525	4.86592e-06	2.26516e-05	5.08874	1	SN_H huile	SN_N controle neg	65836	| AGC (cAMP-dependent%2C cGMP-dependent and protein kinase C) kinase family protein | Chr3:8339799-8343355 FORWARD LENGTH=568 | 201606	2461.73	3119.82	3344.52	2607.64	15444.1	11693.7	14769.6	16784.6	2979.61	3500.25	3959.46	2737.6	14366.2	10360.4	13591.7	16784.6	0	0	0	0	0	0	0	1	x
AT1G60710.1	3	0	16.8493					---	---	38380.8	| NAD(P)-linked oxidoreductase superfamily protein | Chr1:22355073-22356627 REVERSE LENGTH=345 | 201606									0	0	0	0	0	0	0	0	0	0	0	0	0	0	0	0	x
AT1G53200.1;AT1G53200.2	4	1	16.8382	0.0754985	0.0264283	1.27646	0.438082	SN_H huile	SN_N controle neg	72053.1	| TAF RNA polymerase I subunit A | Chr1:19840486-19843169 REVERSE LENGTH=613 | 201606	5365.5	6491.54	5911.8	6220.85	7496.18	7228.77	9828.93	6067.94	6494.24	7283.12	6998.78	6530.89	6972.97	6404.51	9045.07	6067.94	0	0	1	0	0	0	0	0	x
AT5G57655.2	4	3	16.7995	0.000833381	0.000691297	1.92172	0.998916	SN_N controle neg	SN_H huile	54062.2	| xylose isomerase family protein | Chr5:23347030-23349805 FORWARD LENGTH=477 | 201606	17938.8	19015.4	16945.7	21248.1	9768.71	10898.4	7328.55	11109	21712.6	21334.2	20061.5	22307	9086.88	9655.73	6744.09	11109	0	0	3	0	0	0	0	0			x
AT1G49970.1	3	0	16.7872					---	---	42969.8	| CLP protease proteolytic subunit 1 | Chr1:18501936-18504462 REVERSE LENGTH=387 | 201606									0	0	0	0	0	0	0	0	0	0	0	0	0	0	0	0	x
AT4G12800.1;AT4G12800.2	3	1	16.767	0.0254547	0.0106853	1.5066	0.693916	SN_N controle neg	SN_H huile	23108.7	| photosystem I subunit l | Chr4:7521469-7522493 FORWARD LENGTH=219 | 201606	4517.58	4263.83	3706.38	2691.17	2955.97	2228.59	2242.09	2648.3	5467.94	4783.76	4387.86	2825.29	2749.65	1974.48	2063.28	2648.3	0	0	0	0	0	0	0	0	x
AT3G14140.1	4	1	16.6894	0.0479068	0.0179375	2.24567	0.546766	SN_H huile	SN_N controle neg	53429	| 2-oxoglutarate-dependent dioxygenase family protein | Chr3:4688546-4690404 FORWARD LENGTH=473 | 201606	2519.28	2201.48	4108.54	4870.55	3849.62	5740.38	10154.8	11020.6	3049.26	2469.93	4863.96	5113.3	3580.93	5085.83	9344.93	11020.6	0	0	0	0	0	0	0	0	x
AT2G23360.1	4	3	16.6867	0.000636413	0.000563904	1.55264	0.999544	SN_N controle neg	SN_H huile	102050	| filament-like protein (DUF869) | Chr2:9949420-9952727 FORWARD LENGTH=898 | 201606	22695.6	19286.4	18511.1	17932.2	11922.2	13912.8	11560.6	13115.3	27470.1	21638.3	21914.7	18825.9	11090.1	12326.4	10638.7	13115.3	0	0	3	0	0	0	0	0			x
AT5G67400.1	4	1	16.6489	0.0656355	0.0234227	2.07488	0.471267	SN_H huile	SN_N controle neg	36383.7	| root hair specific 19 | Chr5:26894896-26896300 FORWARD LENGTH=329 | 201606	1968.48	1283.48	2460.81	2192.33	5487.72	6054.03	2112.93	2747.45	2382.59	1439.99	2913.27	2301.6	5104.7	5363.72	1944.42	2747.45	0	0	0	0	0	1	0	0	x
AT3G52190.1	4	1	16.5926	0.00946037	0.00467614	1.85333	0.87583	SN_H huile	SN_N controle neg	44280.5	| phosphate transporter traffic facilitator1 | Chr3:19354117-19356910 REVERSE LENGTH=398 | 201606	3512.74	3341.65	3033.53	2329.57	6282.84	7269.72	3950.19	5140.25	4251.71	3749.13	3591.3	2445.67	5844.32	6440.79	3635.16	5140.25	0	0	0	0	0	0	0	1	x
AT2G42370.1	4	2	16.5187	1.55343e-06	1.38431e-05	2.05892	1	SN_N controle neg	SN_H huile	83115.6	| hypothetical protein | Chr2:17643334-17645533 FORWARD LENGTH=715 | 201606	8172.62	8625.51	8473.5	7584.38	4059.66	3685.22	4083.58	4129.45	9891.89	9677.31	10031.5	7962.38	3776.31	3265.01	3757.92	4129.45	2	0	0	0	0	0	0	0	x
AT1G72160.1	4	1	16.4896	0.947027	0.231122	1.00411	0.0503987	SN_H huile	SN_N controle neg	56332.7	| Sec14p-like phosphatidylinositol transfer family protein | Chr1:27153823-27155609 REVERSE LENGTH=490 | 201606	4456.47	4452.5	4669.43	4130.51	3444.51	4460.93	4609.87	5266.35	5393.97	4995.44	5527.98	4336.37	3204.09	3952.27	4242.23	5266.35	1	0	0	0	0	0	0	0	x
AT2G41850.1	3	1	16.4762	0.354428	0.101603	1.14694	0.136196	SN_H huile	SN_N controle neg	47478.2	| polygalacturonase ADPG2-like protein | Chr2:17461918-17464059 REVERSE LENGTH=433 | 201606	4750.67	4233.65	4625.86	3009.75	6069.44	4745.35	4164.26	4083.03	5750.07	4749.9	5476.4	3159.75	5645.81	4204.26	3832.16	4083.03	0	0	0	0	0	1	0	0	x
AT5G08410.1;AT5G08410.2	3	2	16.4653	0.00241974	0.00153395	1.16654	0.984562	SN_N controle neg	SN_H huile	20260.3	| ferredoxin/thioredoxin reductase subunit A (variable subunit) 2 | Chr5:2709974-2710528 REVERSE LENGTH=184 | 201606	22625	21254.8	21013.5	20082	18944.6	18149.8	17349.9	18399.5	27384.6	23846.6	24877.2	21082.8	17622.3	16080.3	15966.2	18399.5	1	1	2	1	0	0	0	0	x
AT5G04430.1;AT5G04430.2	3	2	16.4292	0.207531	0.0633966	1.05137	0.222748	SN_H huile	SN_N controle neg	33877.8	| binding to TOMV RNA 1L (long form) | Chr5:1250602-1253523 REVERSE LENGTH=313 | 201606	20142.3	20441	19392.7	19482.9	21222.6	22622.3	19531.6	20164.5	24379.6	22933.6	22958.4	20453.9	19741.3	20042.8	17973.9	20164.5	0	2	0	0	0	0	0	0	x
AT3G25220.1;AT5G48580.1	2	1	16.418	0.0166217	0.00743793	1.28562	0.78202	SN_H huile	SN_N controle neg	16468.9	| FK506-binding protein 15 kD-1 | Chr3:9182691-9184463 FORWARD LENGTH=153 | 201606	7935.38	8039.21	7437.74	5971.08	9768	8598.82	9245.76	10163.4	9604.74	9019.52	8805.29	6268.67	9086.23	7618.34	8508.41	10163.4	0	0	0	0	1	1	1	1	x
AT3G63250.1;AT3G63250.3;AT3G63250.2	3	0	16.4027					---	---	36850.3	| homocysteine methyltransferase 2 | Chr3:23370575-23372587 REVERSE LENGTH=333 | 201606									0	0	0	0	0	0	0	0	0	0	0	0	0	0	0	0	x
AT1G34000.1	3	3	16.3992	0.000123622	0.000169855	2.65175	1	SN_H huile	SN_N controle neg	18836.4	| one-helix protein 2 | Chr1:12358151-12358902 REVERSE LENGTH=172 | 201606	7743.83	5068.09	6735.1	5391.96	13965.9	17482.1	17187.4	17496.5	9372.89	5686.1	7973.45	5660.69	12991.1	15488.7	15816.7	17496.5	0	0	0	0	0	0	0	3
AT1G20870.1;AT1G20870.2	3	2	16.3937	2.45239e-06	1.53388e-05	4.17466	1	SN_N controle neg	SN_H huile	52502.8	| HSP20-like chaperones superfamily protein | Chr1:7259287-7260775 REVERSE LENGTH=463 | 201606	146961	119421	128695	112758	31335.5	32766.5	25317.8	32227.2	177877	133984	152358	118377	29148.4	29030.3	23298.7	32227.2	0	0	0	0	0	0	0	0	x
AT5G54670.1;AT5G54670.2;AT5G54670.3	3	1	16.3726	9.62725e-07	1.25112e-05	3.63163	1	SN_H huile	SN_N controle neg	85600.4	| kinesin 3 | Chr5:22209912-22213843 FORWARD LENGTH=754 | 201606	2048.98	1683.12	1827.24	2082.28	6169.94	7305.81	6991.46	7284.29	2480.02	1888.36	2163.2	2186.06	5739.3	6472.77	6433.89	7284.29	0	0	0	0	0	0	0	0	x
AT1G35860.1	3	1	16.365	0.0220629	0.00941356	1.15463	0.724836	SN_N controle neg	SN_H huile	43607.3	| translocon outer membrane complex 75-I | Chr1:13332047-13334050 REVERSE LENGTH=399 | 201606	6963.13	6831.19	6393.61	7747.2	6391.04	5704.09	6127	5971.81	8427.96	7664.2	7569.18	8133.3	5944.96	5053.69	5638.37	5971.81	0	0	0	0	0	0	1	0	x
ATCG00160.1	3	1	16.3625	0.224395	0.0678835	1.16949	0.208712	SN_N controle neg	SN_H huile	27189.4	| ribosomal protein S2 | ChrC:15013-15723 REVERSE LENGTH=236 | 201606	11423.8	12910.4	11229.5	10510.8	10195.9	9820.19	12458.1	6923.01	13827.1	14484.7	13294.3	11034.6	9484.21	8700.45	11464.6	6923.01	0	0	1	0	0	0	0	0	x
AT2G38540.1	2	1	16.3352	0.000698536	0.000608576	1.66281	0.999379	SN_H huile	SN_N controle neg	12325.2	| lipid transfer protein 1 | Chr2:16130418-16130893 FORWARD LENGTH=118 | 201606	25812.7	25718.2	26286.7	19783.6	45072	37485.1	41682.9	38052	31242.9	28854.3	31119.9	20769.5	41926.1	33210.9	38358.7	38052	2	2	2	1	2	2	2	0	x
AT3G03640.1	3	1	16.33	0.36976	0.105417	1.57156	0.130362	SN_H huile	SN_N controle neg	60206.7	| beta glucosidase 25 | Chr3:881028-884028 FORWARD LENGTH=531 | 201606	1990.29	2067.04	1989.24	1836.81	2676.47	1144.26	5385.08	3183.39	2408.98	2319.1	2354.99	1928.35	2489.66	1013.79	4955.61	3183.39	0	0	0	0	0	0	1	0	x
AT2G47680.1	4	2	16.3092	0.000611277	0.00055321	3.13457	0.999602	SN_H huile	SN_N controle neg	116510	| zinc finger (CCCH type) helicase family protein | Chr2:19545828-19550871 REVERSE LENGTH=1015 | 201606	10137.2	9626.41	17912.2	18102.3	45327.7	40810.3	49273.8	39428.9	12269.8	10800.3	21205.7	19004.5	42164	36156.9	45344.2	39428.9	0	0	0	0	0	0	0	2	x
AT1G70090.1;AT1G70090.2	3	1	16.2371	0.00091988	0.000737549	1.50997	0.998544	SN_N controle neg	SN_H huile	44715	| glucosyl transferase family 8 | Chr1:26400927-26402099 FORWARD LENGTH=390 | 201606	24185.9	21088.7	21790.5	18222.4	14824.1	13599.3	15005.8	13053.8	29273.9	23660.3	25797	19130.6	13789.4	12048.6	13809.1	13053.8	0	0	2	0	0	0	0	0	x
AT5G66560.1;AT5G66560.3;AT5G66560.4	4	0	16.1565					---	---	75338	| Phototropic-responsive NPH3 family protein | Chr5:26564368-26566662 FORWARD LENGTH=668 | 201606									0	0	0	0	0	0	0	0	0	0	0	0	0	0	0	0	x
AT3G47860.1	3	1	16.1386	0.0489563	0.0182865	1.23359	0.541565	SN_H huile	SN_N controle neg	39800.3	| chloroplastic lipocalin | Chr3:17656778-17658269 REVERSE LENGTH=353 | 201606	4425.15	4320.31	3412.35	4200.78	4916.78	4835.47	4474.24	5953.37	5356.06	4847.14	4039.77	4410.14	4573.61	4284.1	4117.42	5953.37	0	0	0	0	0	0	0	0	x
AT1G70830.1;AT1G70830.3;AT1G70830.4;AT1G70830.5;AT1G70850.1;AT1G70850.3	3	1	16.0286	7.18604e-05	0.000117347	1.43885	1	SN_H huile	SN_N controle neg	37842.8	| MLP-like protein 28 | Chr1:26710203-26711395 REVERSE LENGTH=335 | 201606	19229.2	18474	21176.3	18201.3	27647.6	27885.1	28809.5	26565.6	23274.4	20726.7	25070	19108.4	25717.9	24705.5	26511.9	26565.6	0	0	0	0	0	0	1	0	x
AT1G48900.1;AT1G48900.2	3	0	16.0227					---	---	55067.1	| Signal recognition particle%2C SRP54 subunit protein | Chr1:18084972-18087743 REVERSE LENGTH=495 | 201606									0	0	0	0	0	0	0	0	0	0	0	0	0	0	0	0	x
AT4G37970.1;AT4G37970.2;AT4G37970.3;AT4G37970.4	3	0	16.0029					---	---	39530.8	| cinnamyl alcohol dehydrogenase 6 | Chr4:17849672-17852145 FORWARD LENGTH=363 | 201606									0	0	0	0	0	0	0	0	0	0	0	0	0	0	0	0	x
AT1G12250.1;AT1G12250.2;AT1G12250.3	3	1	15.968	0.000220434	0.000261578	1.60159	0.999994	SN_N controle neg	SN_H huile	30406.9	| Pentapeptide repeat-containing protein | Chr1:4159287-4161269 FORWARD LENGTH=280 | 201606	9966.16	9438.48	9549.74	7824.84	5549.76	5442.08	5931.12	6041.19	12062.7	10589.4	11305.6	8214.82	5162.4	4821.55	5458.11	6041.19	0	0	0	0	0	0	0	0	x
AT2G43350.1;AT2G43350.2	3	0	15.9149					---	---	23486	| glutathione peroxidase 3 | Chr2:18009195-18010533 REVERSE LENGTH=206 | 201606									0	0	0	0	0	0	0	0	0	0	0	0	0	0	0	0	x
AT3G56190.1;AT3G56190.2;AT3G56450.1	3	2	15.9084	7.83363e-06	2.87444e-05	2.44962	1	SN_H huile	SN_N controle neg	33211.3	| alpha-soluble NSF attachment protein 2 | Chr3:20846119-20848356 REVERSE LENGTH=289 | 201606	19104.4	16165.5	18286.6	15158.5	44835	38342.4	43573.1	41574.8	23123.4	18136.7	21648.9	15914	41705.7	33970.4	40098.1	41574.8	1	2	1	0	0	0	0	0	x
AT2G35040.1;AT2G35040.2	3	1	15.8932	0.435469	0.12116	1.04481	0.109346	SN_N controle neg	SN_H huile	65477	| AICARFT/IMPCHase bienzyme family protein | Chr2:14765347-14768269 REVERSE LENGTH=596 | 201606	2683.65	2839.16	2825.92	2879.12	2470.34	2396.09	2995.47	2884.38	3248.21	3185.37	3345.51	3022.61	2297.92	2122.88	2756.58	2884.38	0	1	1	0	0	0	0	0	x
AT4G25050.1;AT4G25050.2	2	1	15.8732	0.780913	0.197377	8.14819	0.0570553	SN_N controle neg	SN_H huile	14601.5	| acyl carrier protein 4 | Chr4:12870178-12871024 FORWARD LENGTH=137 | 201606	945.501	6.08072	14.3932	1.68212	22.0664	32.4201	31.8434	32.4275	1144.41	6.82221	17.0396	1.76595	20.5262	28.7234	29.3039	32.4275	0	0	0	0	0	0	0	0	x
AT3G53900.1;AT3G53900.2	3	2	15.8299	0.00587126	0.00312847	1.54927	0.931718	SN_N controle neg	SN_H huile	25275.5	| uracil phosphoribosyltransferase | Chr3:19956914-19958699 REVERSE LENGTH=231 | 201606	2291.14	2928.24	2949.24	2548.67	1882.42	1329.94	1744.5	1960.79	2773.13	3285.32	3491.51	2675.69	1751.03	1178.29	1605.37	1960.79	0	1	0	0	0	0	0	0	x
AT2G19760.1	3	2	15.7774	1.20871e-05	3.67205e-05	1.80423	1	SN_N controle neg	SN_H huile	14380.3	| profilin 1 | Chr2:8517074-8518067 REVERSE LENGTH=131 | 201606	17593.3	17887.3	17997.7	16881.5	9023.17	9105.04	10082.8	10786.1	21294.4	20068.4	21306.8	17722.9	8393.38	8066.84	9278.74	10786.1	0	0	0	1	0	0	1	0	x
AT2G47710.1	2	1	15.7482	0.0377215	0.0149304	1.40799	0.603755	SN_N controle neg	SN_H huile	17529.1	| Adenine nucleotide alpha hydrolases-like superfamily protein | Chr2:19555045-19555956 REVERSE LENGTH=162 | 201606	2124.64	2954.16	2567.14	2970.85	1373.33	2240.37	1972.59	1954.06	2571.6	3314.39	3039.15	3118.91	1277.47	1984.91	1815.28	1954.06	0	0	0	1	0	0	0	0	x
AT4G22930.1;AT4G22930.2	3	1	15.6714	0.111295	0.0372402	1.26243	0.349241	SN_H huile	SN_N controle neg	42234.9	| pyrimidin 4 | Chr4:12019315-12021200 FORWARD LENGTH=377 | 201606	1860.49	1164.88	2032.79	1947.09	2113.89	2108.28	2127.46	2493.99	2251.88	1306.93	2406.55	2044.13	1966.34	1867.88	1957.8	2493.99	0	0	0	0	0	0	0	1	x
AT5G16660.1;AT5G16660.2	3	0	15.6135					---	---	18291.3	| Low-density receptor-like protein | Chr5:5465699-5467006 REVERSE LENGTH=168 | 201606									0	0	0	0	0	0	0	0	0	0	0	0	0	0	0	0	x
AT5G50210.1	2	1	15.5421	0.0160546	0.00722561	3.34851	0.78861	SN_H huile	SN_N controle neg	79846.4	| quinolinate synthase | Chr5:20442803-20445706 FORWARD LENGTH=718 | 201606	23126.8	17542.1	18106.9	16239.4	90360.1	36708.1	96409.9	27711.1	27991.9	19681.3	21436.1	17048.8	84053.2	32522.5	88721.2	27711.1	0	0	0	0	0	0	0	0	x
AT3G17210.1;AT3G17210.2	3	2	15.4981	0.232579	0.0700196	1.12054	0.202429	SN_N controle neg	SN_H huile	12184	| heat stable protein 1 | Chr3:5882318-5882896 FORWARD LENGTH=109 | 201606	10430.8	8870.97	9469.92	9918.28	7014.45	8278.12	8564.72	10670.6	12625.2	9952.71	11211.1	10412.6	6524.87	7334.21	7881.68	10670.6	0	1	1	1	0	0	0	1	x
AT1G60090.1;AT1G60090.2	3	0	15.4915					---	---	58370.4	| beta glucosidase 4 | Chr1:22155582-22158065 FORWARD LENGTH=512 | 201606									0	0	0	0	0	0	0	0	0	0	0	0	0	0	0	0	x
AT1G20440.1;AT1G76180.1;AT1G76180.2	3	2	15.4556	0.633242	0.16639	1.08851	0.0711799	SN_H huile	SN_N controle neg	29896.9	| cold-regulated 47 | Chr1:7084722-7085664 REVERSE LENGTH=265 | 201606	4016.79	6711.99	3696.97	4661.79	5672.04	6694.55	3841.41	4568.9	4861.8	7530.46	4376.71	4894.13	5276.15	5931.21	3535.06	4568.9	0	0	0	0	2	1	0	0	x
AT5G11650.1	3	1	15.4381	0.376189	0.106859	1.2887	0.128033	SN_H huile	SN_N controle neg	43444	| alpha/beta-Hydrolases superfamily protein | Chr5:3745069-3746816 FORWARD LENGTH=390 | 201606	2585.13	1894.42	3048.11	1407.76	2064.1	4578.27	2110.52	2762.21	3128.97	2125.42	3608.55	1477.92	1920.03	4056.24	1942.2	2762.21	0	0	0	0	0	1	0	0	x
AT1G62800.1;AT1G62800.2;AT1G62800.3	3	2	15.4373	0.114231	0.0379829	1.14226	0.343504	SN_N controle neg	SN_H huile	44643.2	| aspartate aminotransferase 4 | Chr1:23253934-23257416 REVERSE LENGTH=403 | 201606	37508.6	42973.8	43168.7	42223.3	34325.6	32033.9	43703.2	35152.9	45399.3	48214.1	51106	44327.6	31929.8	28381.2	40217.8	35152.9	0	0	1	1	0	0	0	0	x
AT2G38750.1;AT2G38750.2	3	1	15.3935	2.62883e-05	5.94145e-05	2.37331	1	SN_N controle neg	SN_H huile	36392.5	| annexin 4 | Chr2:16196582-16198431 REVERSE LENGTH=319 | 201606	6325.24	6289.5	5622.51	6204.17	2336.2	2468.66	3147.37	2346.25	7655.88	7056.45	6656.3	6513.38	2173.14	2187.17	2896.37	2346.25	1	0	0	0	0	0	0	0	x
AT1G15980.1	3	2	15.3502	5.66349e-05	0.000101518	1.62087	1	SN_N controle neg	SN_H huile	51307.6	| NDH-dependent cyclic electron flow 1 | Chr1:5489314-5491199 FORWARD LENGTH=461 | 201606	20956.8	20673.2	18795	22825.1	12035.5	12760.1	13722.1	12843.6	25365.5	23194.1	22250.8	23962.7	11195.4	11305.1	12627.8	12843.6	0	0	0	2	0	0	0	0	x
AT1G60260.1	3	0	15.3258					---	---	56823.6	| beta glucosidase 5 | Chr1:22218879-22221394 REVERSE LENGTH=500 | 201606									0	0	0	0	0	0	0	0	0	0	0	0	0	0	0	0	x
AT1G50900.1	3	1	15.2684	0.762211	0.193907	1.02122	0.0583658	SN_H huile	SN_N controle neg	19303.7	| Ankyrin repeat family protein | Chr1:18866272-18867014 FORWARD LENGTH=175 | 201606	1985.75	1644.82	2089.36	1568.79	1973.19	1880.82	1644.25	1945.09	2403.49	1845.39	2473.52	1646.98	1835.47	1666.36	1513.12	1945.09	1	1	1	0	0	0	1	0	x
AT3G45310.1;AT3G45310.2	3	1	15.2037	4.93533e-05	9.09992e-05	2.86801	1	SN_N controle neg	SN_H huile	40055	| Cysteine proteinases superfamily protein | Chr3:16628704-16630473 REVERSE LENGTH=358 | 201606	67143	88918.8	73468.1	71634	24205.7	30584.9	28946.4	21270.8	81267.8	99761.7	86976.4	75204.1	22516.2	27097.5	26637.9	21270.8	2	0	0	0	0	0	0	0	x
AT2G44480.1;AT2G44480.3;AT2G44480.4;AT2G44480.2	3	0	15.1751					---	---	59406	| beta glucosidase 17 | Chr2:18359780-18363001 FORWARD LENGTH=517 | 201606									0	0	0	0	0	0	0	0	0	0	0	0	0	0	0	0	x
AT3G46440.1;AT3G46440.2;AT5G59290.1;AT5G59290.2;AT5G59290.3;AT5G59290.4	3	0	15.1647					---	---	38617.3	| UDP-XYL synthase 5 | Chr3:17089268-17091611 REVERSE LENGTH=341 | 201606									0	0	0	0	0	0	0	0	0	0	0	0	0	0	0	0	x
AT1G33612.1	3	2	15.1347	0.729711	0.18732	1.07012	0.0609484	SN_N controle neg	SN_H huile	50541.3	| Leucine-rich repeat (LRR) family protein | Chr1:12191312-12192679 FORWARD LENGTH=455 | 201606	12994.4	12747.2	13735.2	21755.8	18399.7	15615.9	12388.5	10816.2	15728	14301.6	16260.6	22840.1	17115.5	13835.3	11400.5	10816.2	0	0	0	0	0	0	0	0	x
AT3G08920.1	3	2	15.1224	0.00011316	0.000162645	1.36572	1	SN_H huile	SN_N controle neg	23836.8	| Rhodanese/Cell cycle control phosphatase superfamily protein | Chr3:2712274-2713117 FORWARD LENGTH=214 | 201606	13482	13242.4	12201.5	11864.3	17732.8	16759.6	17930.2	16942.8	16318.2	14857.2	14445	12455.6	16495.1	14848.6	16500.3	16942.8	0	2	0	0	0	0	0	0	x
AT1G62380.1	3	1	15.1199	0.00034829	0.000374586	1.53173	0.999954	SN_N controle neg	SN_H huile	36411.2	| ACC oxidase 2 | Chr1:23082340-23084068 FORWARD LENGTH=320 | 201606	3335.41	3538.19	3368.37	2976.12	1976.43	2385.51	2002.85	2264.73	4037.07	3969.64	3987.7	3124.45	1838.48	2113.5	1843.12	2264.73	0	1	0	0	0	0	0	0	x
AT2G18150.1	2	1	15.0985	0.380146	0.107787	1.21265	0.126632	SN_H huile	SN_N controle neg	37649.7	| Peroxidase superfamily protein | Chr2:7892298-7893586 REVERSE LENGTH=338 | 201606	78853.2	54206.9	76344.4	99433.7	103538	118680	59535.8	92760.1	95441.5	60817	90381.6	104389	96311.8	105147	54787.8	92760.1	0	0	0	0	2	0	0	0	x
AT2G13720.1	3	2	15.0917	0.582126	0.154968	1.10758	0.0784417	SN_H huile	SN_N controle neg	26580.3	| putative DNA topoisomerase | Chr2:5724039-5725248 FORWARD LENGTH=223 | 201606	3858.11	10430.9	12540.9	8870.62	10743.6	12711	7206.43	8880.14	4669.74	11702.8	14846.8	9312.72	9993.73	11261.6	6631.72	8880.14	0	0	0	0	0	2	0	0	x
AT3G62120.1;AT3G62120.2;AT3G62120.3	3	2	15.0711	3.0938e-05	6.70098e-05	2.25802	1	SN_N controle neg	SN_H huile	61382.9	| Class II aaRS and biotin synthetases superfamily protein | Chr3:23001227-23003849 REVERSE LENGTH=530 | 201606	4137.59	3515.01	4107.09	3478.88	1871.13	1803.47	1466.97	1607.06	5008.01	3943.63	4862.25	3652.26	1740.53	1597.83	1349.98	1607.06	1	1	0	0	0	0	0	0	x
AT1G07130.1	2	0	15.0166					---	---	17883.5	| Nucleic acid-binding%2C OB-fold-like protein | Chr1:2187928-2188410 FORWARD LENGTH=160 | 201606									0	0	0	0	0	0	0	0	0	0	0	0	0	0	0	0	x
AT4G14710.1;AT4G14710.2;AT4G14710.3;AT4G14710.4;AT4G14710.5;AT4G14710.6;AT4G14716.1;AT4G14716.2	3	1	15.0102	0.842173	0.210802	1.00992	0.0535979	SN_H huile	SN_N controle neg	23527.4	| RmlC-like cupins superfamily protein | Chr4:8424897-8426360 REVERSE LENGTH=199 | 201606	5223.54	5312.03	4847.42	4474.8	4743.48	5450.71	4777.75	5082.87	6322.41	5959.78	5738.7	4697.81	4412.4	4829.2	4396.72	5082.87	1	1	1	0	0	0	0	0	x
AT1G54890.1	2	1	14.9993	0.240133	0.0721129	1.4405	0.196905	SN_H huile	SN_N controle neg	39306.5	| Late embryogenesis abundant (LEA) protein-like protein | Chr1:20463107-20464407 FORWARD LENGTH=347 | 201606	3396.36	1604.98	4646.7	4372.34	2856.29	5885.04	6443.2	5011.8	4110.85	1800.7	5501.07	4590.25	2656.93	5214	5929.36	5011.8	0	0	0	0	0	0	0	0	x
AT5G42740.1;AT5G42740.2;AT5G42740.3	3	2	14.9797	0.698047	0.180777	1.02869	0.0638605	SN_N controle neg	SN_H huile	61945.8	| Sugar isomerase (SIS) family protein | Chr5:17136080-17140622 FORWARD LENGTH=560 | 201606	10483.3	11004.5	9805.29	11355.4	12267.9	11418.7	8291.96	9480.46	12688.7	12346.4	11608.1	11921.4	11411.6	10116.7	7630.67	9480.46	1	2	0	0	0	0	0	0	x
AT1G23730.1;AT1G23730.2	2	1	14.9778	0.456202	0.126253	1.2465	0.103825	SN_N controle neg	SN_H huile	29228.2	| beta carbonic anhydrase 3 | Chr1:8395965-8398014 FORWARD LENGTH=258 | 201606	7581.64	11194.9	5506.57	13523.1	8544.19	7065.79	6377.29	8342.53	9176.59	12560.1	6519.04	14197.1	7947.83	6260.11	5868.7	8342.53	0	0	0	2	0	0	0	0	x
AT4G34870.1	2	1	14.9578	0.373484	0.106382	1.25579	0.129005	SN_H huile	SN_N controle neg	18606.2	| rotamase cyclophilin 5 | Chr4:16614451-16614969 FORWARD LENGTH=172 | 201606	1267.36	6721.59	8523.14	12547.6	8822.72	11738.1	8055.82	7876.2	1533.97	7541.23	10090.3	13172.9	8206.92	10399.6	7413.36	7876.2	0	0	0	2	0	0	0	0	x
AT5G67030.1;AT5G67030.2	3	1	14.9401	0.0198033	0.00862647	1.49108	0.747338	SN_N controle neg	SN_H huile	74412.4	| zeaxanthin epoxidase (ZEP) (ABA1) | Chr5:26753745-26757090 REVERSE LENGTH=667 | 201606	1454.46	1432.42	1736.37	2163.01	1092.55	1419.94	1059.33	979.41	1760.43	1607.09	2055.62	2270.81	1016.29	1258.03	974.846	979.41	0	0	1	1	0	0	0	0	x
AT4G04040.1	3	1	14.9326	0.539718	0.145242	1.0773	0.0856531	SN_H huile	SN_N controle neg	63197.9	| Phosphofructokinase family protein | Chr4:1939250-1942765 FORWARD LENGTH=569 | 201606	3370.29	3755.03	3875.45	3317.53	4826.81	3865.65	3612.51	3120.18	4079.29	4212.93	4588.01	3482.87	4489.91	3424.87	3324.41	3120.18	0	0	1	0	0	0	0	0	x
AT1G09680.1	3	2	14.9026	0.604311	0.159325	1.05775	0.0751123	SN_N controle neg	SN_H huile	69402.9	| Pentatricopeptide repeat (PPR) superfamily protein | Chr1:3134107-3135930 REVERSE LENGTH=607 | 201606	15980.3	15353.6	11829.3	14683.2	14046	11691.4	17344.2	11606.5	19342	17225.8	14004.3	15415	13065.6	10358.3	15961	11606.5	0	0	0	0	0	0	0	0	x
AT1G78915.1;AT1G78915.2;AT1G78915.3	3	1	14.7893	0.0402409	0.0157874	1.23372	0.588438	SN_H huile	SN_N controle neg	42636.3	| Tetratricopeptide repeat (TPR)-like superfamily protein | Chr1:29667729-29671081 REVERSE LENGTH=385 | 201606	80340.8	87617.1	80889.2	81169.6	82034.9	100244	115189	109681	97242	98301.3	95762	85214.9	76309.1	88814	106003	109681	0	1	0	0	0	1	1	1	x
AT1G54000.1	2	0	14.7763					---	---	43650.3	| GDSL-like Lipase/Acylhydrolase superfamily protein | Chr1:20154548-20156365 REVERSE LENGTH=391 | 201606									0	0	0	0	0	0	0	0	0	0	0	0	0	0	0	0	x
AT2G36620.1;AT3G53020.1	3	0	14.7349					---	---	19021.3	| ribosomal protein L24 | Chr2:15350548-15351819 REVERSE LENGTH=164 | 201606									0	0	0	0	0	0	0	0	0	0	0	0	0	0	0	0	x
AT1G66100.1	2	1	14.7269	0.000484328	0.000473541	3.18963	0.999828	SN_N controle neg	SN_H huile	14831.5	| Plant thionin | Chr1:24605876-24606473 REVERSE LENGTH=134 | 201606	5360.87	5653.75	5732.92	4525.59	1499.37	1253.36	2597.75	1318.98	6488.63	6343.17	6787.01	4751.14	1394.72	1110.45	2390.58	1318.98	1	1	1	0	0	0	0	0	x
AT1G10417.2	4	1	14.7254	0.0177878	0.00791014	1.37352	0.768872	SN_N controle neg	SN_H huile	37012.2	| RUN/FYVE domain protein | Chr1:3425530-3427457 REVERSE LENGTH=314 | 201606	12313.4	11210.4	12608.8	10828.6	8695.88	10515.4	6626.83	8352.33	14903.8	12577.5	14927.1	11368.2	8088.93	9316.34	6098.34	8352.33	0	0	0	0	0	1	0	0	x
AT3G30540.1	2	0	14.7237					---	---	37336.4	| Glycosyl hydrolase superfamily protein | Chr3:12144792-12146475 REVERSE LENGTH=329 | 201606									0	0	0	0	0	0	0	0	0	0	0	0	0	0	0	0	x
AT5G12270.1	2	0	14.6792					---	---	41341.3	| 2-oxoglutarate (2OG) and Fe(II)-dependent oxygenase superfamily protein | Chr5:3970131-3971301 REVERSE LENGTH=360 | 201606									0	0	0	0	0	0	0	0	0	0	0	0	0	0	0	0	x
AT1G27420.1	3	1	14.6751	0.0841444	0.0291614	1.11472	0.412717	SN_H huile	SN_N controle neg	39341.4	| Galactose oxidase/kelch repeat superfamily protein | Chr1:9519108-9520520 FORWARD LENGTH=346 | 201606	298165	273432	278259	279228	312326	275283	343196	327804	360889	306774	329421	293144	290527	243894	315826	327804	0	0	1	0	0	0	0	0	x
AT1G70820.1;AT1G70820.2	3	3	14.6456	0.000355282	0.00037949	1.65466	0.99995	SN_N controle neg	SN_H huile	67768.8	| phosphoglucomutase%2C putative / glucose phosphomutase | Chr1:26705594-26708034 FORWARD LENGTH=615 | 201606	9005.82	8311.1	9236.68	7838.41	5354.01	5580.16	4338.22	5512.57	10900.4	9324.57	10935	8229.07	4980.32	4943.89	3992.24	5512.57	2	2	2	0	0	0	0	0			x
AT5G45400.1	3	1	14.6207	0.173143	0.0542738	1.32213	0.25698	SN_H huile	SN_N controle neg	95420.3	| Replication factor-A protein 1-like protein | Chr5:18398990-18401644 FORWARD LENGTH=853 | 201606	1696.38	1986.54	1534.6	1736.76	2135.86	3414.48	1717.54	1926.58	2053.25	2228.78	1816.77	1823.32	1986.78	3025.15	1580.56	1926.58	0	1	0	0	0	0	0	0	x
AT1G47260.1	3	1	14.5503	0.00160396	0.00110924	1.46202	0.99369	SN_H huile	SN_N controle neg	30179.3	| gamma carbonic anhydrase 2 | Chr1:17321384-17323347 REVERSE LENGTH=278 | 201606	8801.63	7767.14	7749.13	7395.81	11632.9	13445.5	11124.5	10163.2	10653.2	8714.27	9173.94	7764.4	10821	11912.4	10237.3	10163.2	0	0	0	0	0	0	0	0	x
AT1G12775.1	3	1	14.5112	0.00217572	0.00141203	2.28127	0.987578	SN_H huile	SN_N controle neg	73522.4	| Pentatricopeptide repeat (PPR) superfamily protein | Chr1:4353906-4355840 FORWARD LENGTH=644 | 201606	3232.69	2797.35	3007.1	2729.06	6232.18	4336.42	8601.55	7671.7	3912.74	3138.47	3560	2865.07	5797.19	3841.96	7915.57	7671.7	0	0	0	0	0	0	1	0	x
AT3G11400.1;AT3G11400.2	3	1	14.5099	0.0118227	0.00553671	1.28663	0.842211	SN_N controle neg	SN_H huile	32886	| eukaryotic translation initiation factor 3G1 | Chr3:3578536-3580366 FORWARD LENGTH=294 | 201606	4097.6	4363.03	3500.83	4071.66	3612.61	3086.42	2900.7	2861.61	4959.61	4895.06	4144.51	4274.58	3360.46	2734.49	2669.37	2861.61	0	1	0	0	0	0	0	0	x
AT2G27430.1	2	1	14.4883	0.0530328	0.0196679	2.47713	0.522352	SN_H huile	SN_N controle neg	49133.2	| ARM repeat superfamily protein | Chr2:11729914-11733170 REVERSE LENGTH=438 | 201606	10360.5	1489.74	2615.54	5631.49	16970.7	12460.5	13312.2	7040.16	12540.1	1671.41	3096.45	5912.15	15786.2	11039.7	12250.6	7040.16	0	0	0	0	0	0	0	0	x
AT1G80770.1;AT1G80770.3;AT1G80770.4;AT1G80770.5;AT1G80770.6;AT1G80770.2	3	0	14.4585					---	---	50869.6	| P-loop containing nucleoside triphosphate hydrolases superfamily protein | Chr1:30355266-30357786 FORWARD LENGTH=451 | 201606									0	0	0	0	0	0	0	0	0	0	0	0	0	0	0	0	x
AT5G48880.1;AT5G48880.2;AT5G48880.3;AT5G48880.4	3	2	14.3999	0.000182829	0.000224502	1.69827	0.999998	SN_N controle neg	SN_H huile	43628.8	| peroxisomal 3-keto-acyl-CoA thiolase 2 | Chr5:19814576-19816775 REVERSE LENGTH=414 | 201606	5457.4	4341.19	4460.85	4325.33	2717.21	2570.31	2993.89	2661.95	6605.47	4870.56	5281.05	4540.9	2527.55	2277.23	2755.13	2661.95	2	2	0	0	0	0	0	0	x
AT3G09900.1;AT3G46060.1;AT3G46060.2;AT3G46060.3;AT5G03520.1;AT5G59840.1;AT5G03520.2	3	1	14.3797	0.0300885	0.0123318	1.12424	0.656353	SN_H huile	SN_N controle neg	24465.6	| RAB GTPase homolog E1E | Chr3:3034687-3036379 FORWARD LENGTH=218 | 201606	10861.4	9492.76	9608.66	9461.55	11725.7	11040	11187.4	10369.6	13146.4	10650.3	11375.4	9933.1	10907.3	9781.16	10295.2	10369.6	0	0	0	0	0	0	0	0	x
AT1G66230.1	2	0	14.379					---	---	32735.6	| myb domain protein 20 | Chr1:24677322-24678246 FORWARD LENGTH=282 | 201606									0	0	0	0	0	0	0	0	0	0	0	0	0	0	0	0	x
AT1G80420.1;AT1G80420.2;AT1G80420.3;AT1G80420.4;AT1G80420.5	2	1	14.375	0.966854	0.235041	1.0051	0.0501559	SN_H huile	SN_N controle neg	40294	| BRCT domain-containing DNA repair protein | Chr1:30235444-30237163 REVERSE LENGTH=353 | 201606	4610.56	5336.43	4147.58	5202.15	5012.38	5394.26	3981.76	5006.67	5580.48	5987.17	4910.18	5461.42	4662.53	4779.18	3664.21	5006.67	0	0	0	0	0	0	0	1	x
ATCG00580.1	2	2	14.3728	0.00043595	0.000434412	1.57133	0.999885	SN_H huile	SN_N controle neg	9396.61	| photosystem II reaction center protein E | ChrC:64071-64322 REVERSE LENGTH=83 | 201606	4683.61	4371.47	3683.04	4343.76	6798.15	6054.95	6619.38	7368.73	5668.9	4904.54	4360.23	4560.24	6323.66	5364.53	6091.48	7368.73	0	0	0	0	0	0	0	0	x
AT3G58140.1	3	1	14.3539	0.21244	0.064517	1.58193	0.218501	SN_N controle neg	SN_H huile	49651	| phenylalanyl-tRNA synthetase class IIc family protein | Chr3:21529988-21532386 REVERSE LENGTH=429 | 201606	58105.5	20618.2	20617.6	27371.3	22125.7	18547.3	14435.8	24991.3	70329.2	23132.4	24408.5	28735.4	20581.4	16432.4	13284.5	24991.3	0	0	1	0	0	0	0	0	x
AT4G30210.1;AT4G30210.2;AT4G30210.3	3	1	14.3371	0.430838	0.120086	2.35682	0.110644	SN_N controle neg	SN_H huile	79653.9	| P450 reductase 2 | Chr4:14796900-14800578 FORWARD LENGTH=712 | 201606	4324.44	89.2288	224.5	4.42418	536.631	301.205	416.141	715.878	5234.17	100.11	265.778	4.64467	499.176	266.86	382.953	715.878	1	0	0	0	0	0	0	0	x
[truncated: 402 more rows]
