# Supplementary material for: Label free quantitative proteomic analysis reveals the physiological and biochemical responses of Arabidopsis thaliana to cinnamon essential oil
Source: Sci Rep. 2025 Feb 20;15:6156. doi: 10.1038/s41598-025-89368-4 (PMC11842708; doi:10.1038/s41598-025-89368-4)
Supplement: Supplementary file 2 — Supplementary Material 2 [file 41598_2025_89368_MOESM2_ESM.xlsx]

## Sheet: MEMB_N controle neg vs MEMB_H h
												Normalized abundance								Raw abundance								Spectral counts
												MEMB_N controle neg				MEMB_H huile				MEMB_N controle neg				MEMB_H huile				MEMB_N controle neg				MEMB_H huile				Tags
Accession	Peptide count	Unique peptides	Confidence score	Anova (p)	q Value	Max fold change	Power	Highest mean condition	Lowest mean condition	Mass	Description	C_N1_1	C_N1_2	C_N1_3	C_N1_4	C_H1_1	C_H1_2	C_H1_3	C_H1_4	C_N1_1	C_N1_2	C_N1_3	C_N1_4	C_H1_1	C_H1_2	C_H1_3	C_H1_4	C_N1_1	C_N1_2	C_N1_3	C_N1_4	C_H1_1	C_H1_2	C_H1_3	C_H1_4	pep < 3	Anova > 0.05	mfc < 2
ATCG00490.1;ATMG00280.1;AT2G07732.1	68	44	465.11	0.168942	0.0318295	1.12881	0.261794	MEMB_H huile	MEMB_N controle neg	53468.4	| ribulose-bisphosphate carboxylase | ChrC:54958-56397 FORWARD LENGTH=479 | 201606	528712	603093	500329	494994	498710	638295	649244	614879	814393	738583	903284	820667	851934	899987	1.31051e+06	1.04507e+06	24	22	29	24	19	28	28	24		x
AT2G39730.1;AT2G39730.2;AT2G39730.3	55	37	450.464	2.14598e-07	1.906e-06	4.21646	1	MEMB_H huile	MEMB_N controle neg	52380.5	| rubisco activase | Chr2:16570951-16573345 REVERSE LENGTH=474 | 201606	381656	423520	368549	360341	1.46889e+06	1.53687e+06	1.70751e+06	1.75505e+06	587878	518666	665370	597422	2.50927e+06	2.16696e+06	3.44663e+06	2.98295e+06	16	17	19	17	25	24	29	37
AT2G18960.1;AT2G18960.2;AT2G18960.3	47	12	444.549	0.000170993	7.0459e-05	2.12296	0.999999	MEMB_N controle neg	MEMB_H huile	104680	| H[+]-ATPase 1 | Chr2:8221858-8227268 FORWARD LENGTH=949 | 201606	154054	194401	152560	128671	75305.1	76670.3	67658.7	76973.4	237295	238074	275428	213327	128642	108104	136570	130827	13	14	15	11	7	7	9	11
AT3G45140.1;AT3G45140.2	50	27	436.751	0.614186	0.104398	1.045	0.0737198	MEMB_N controle neg	MEMB_H huile	102616	| lipoxygenase 2 | Chr3:16525437-16529233 FORWARD LENGTH=896 | 201606	259646	262440	217259	265371	283694	200195	212656	264902	399941	321399	392235	439968	484628	282272	429248	450236	17	15	18	21	17	14	20	20		x
ATCG00480.1	38	21	378.653	0.00419567	0.00104371	1.45032	0.958602	MEMB_H huile	MEMB_N controle neg	53991	| ATP synthase subunit beta | ChrC:52660-54156 REVERSE LENGTH=498 | 201606	326675	365799	303354	303207	388918	517572	522597	454934	503188	447978	547670	502697	664379	729769	1.05487e+06	773221	18	17	21	19	19	23	25	21			x
AT4G30190.1;AT4G30190.2	37	4	357.765	9.51665e-05	4.55296e-05	2.23472	1	MEMB_N controle neg	MEMB_H huile	104801	| H[+]-ATPase 2 | Chr4:14770820-14775920 REVERSE LENGTH=948 | 201606	22949.3	29777.5	22526	20010.2	10863.3	10986.8	9972.93	10805.6	35349.6	36467.2	40668.1	33175.5	18557.6	15491.2	20130.5	18365.6	3	3	4	3	2	1	2	2
AT5G17920.1;AT5G17920.2	30	7	333.818	2.04232e-05	1.60543e-05	2.62494	1	MEMB_H huile	MEMB_N controle neg	84698.9	| Cobalamin-independent synthase family protein | Chr5:5935771-5939195 FORWARD LENGTH=765 | 201606	69939.7	77671.9	68583.7	76457.9	169419	166320	220565	211893	107730	95121.5	123820	126762	289413	234509	445213	360141	6	7	7	7	7	7	8	9
AT1G56070.1;AT1G56070.2;AT1G56070.3;AT3G12915.1;AT3G12915.2	40	23	309.219	1.86156e-05	1.5146e-05	1.90261	1	MEMB_H huile	MEMB_N controle neg	94803.8	| Ribosomal protein S5/Elongation factor G/III/V family protein | Chr1:20968245-20971077 REVERSE LENGTH=843 | 201606	131628	154869	125269	122544	250666	253787	255118	257012	202750	189661	226159	203170	428206	357836	514959	436827	7	10	5	9	17	16	21	16			x
AT3G03780.1;AT3G03780.2;AT3G03780.3	36	13	308.033	1.32545e-05	1.22246e-05	2.53076	1	MEMB_H huile	MEMB_N controle neg	84926.1	| methionine synthase 2 | Chr3:957602-960740 FORWARD LENGTH=765 | 201606	33040.8	30063.8	27102.8	28439.6	71809.9	66187.5	87156.2	75113	50893.8	36817.9	48930.8	47151	122671	93323.4	175926	127665	1	2	0	3	7	5	11	10
AT5G57350.1;AT5G57350.2;AT5G57350.4;AT5G57350.3	37	10	305.874	0.0994322	0.0193765	1.15739	0.374436	MEMB_H huile	MEMB_N controle neg	104963	| H[+]-ATPase 3 | Chr5:23231208-23236381 REVERSE LENGTH=949 | 201606	118142	151061	110800	112548	130879	149420	148859	140915	181978	184998	200037	186597	223578	210681	300475	239505	3	4	3	2	1	1	1	5		x
AT3G12780.1	32	14	293.5	2.64107e-06	5.1116e-06	2.75087	1	MEMB_H huile	MEMB_N controle neg	50225.9	| phosphoglycerate kinase 1 | Chr3:4061127-4063140 REVERSE LENGTH=481 | 201606	162145	176852	154510	144913	385954	454934	455285	460036	249758	216583	278948	240257	659315	641450	919000	781892	7	6	8	6	13	14	13	13
AT1G59870.1	43	11	290.601	0.00751715	0.0017635	1.44023	0.905486	MEMB_N controle neg	MEMB_H huile	165938	| ABC-2 and Plant PDR ABC-type transporter family protein | Chr1:22034661-22039844 FORWARD LENGTH=1469 | 201606	79214.9	105372	83522.6	73050.7	60905.6	65684.8	53181.7	57107.3	122017	129044	150790	121113	104043	92614.6	107348	97061.4	7	5	9	8	4	5	6	7			x
AT3G48870.1;AT3G48870.3;AT3G48870.4;AT3G48870.2	35	2	277.644	4.08018e-06	6.16799e-06	6.87378	1	MEMB_H huile	MEMB_N controle neg	105968	| Clp ATPase | Chr3:18122363-18126008 REVERSE LENGTH=952 | 201606	487.355	486.059	618.958	535.759	3495.11	2810.76	3583.67	4738.76	750.689	595.255	1117.45	888.253	5970.61	3963.13	7233.68	8054.15	0	0	0	0	1	0	1	2	x
AT5G50920.1	33	6	275.886	1.13244e-05	1.1026e-05	2.27446	1	MEMB_H huile	MEMB_N controle neg	103681	| CLPC homologue 1 | Chr5:20715710-20719800 REVERSE LENGTH=929 | 201606	23114.5	28179.2	23562.4	21027.8	56064.2	53723.4	53112.1	55184.4	35604	34509.9	42539.1	34862.7	95773	75749.2	107208	93793.3	0	0	0	0	6	4	6	3
AT3G11130.1	38	4	275.799	1.6026e-05	1.38618e-05	1.82013	1	MEMB_H huile	MEMB_N controle neg	194557	| Clathrin%2C heavy chain | Chr3:3482575-3491667 REVERSE LENGTH=1705 | 201606	7842.99	8633.12	7286.67	7693.22	15364.2	14230.6	13138.8	14520.5	12080.8	10572.6	13155.2	12754.9	26246.2	20064.9	26520.8	24679.6	2	2	1	2	1	2	2	4			x
AT1G78900.1;AT1G78900.2	33	22	272.375	0.0431617	0.00887825	1.14138	0.571744	MEMB_N controle neg	MEMB_H huile	69154.8	| vacuolar ATP synthase subunit A | Chr1:29660463-29664575 FORWARD LENGTH=623 | 201606	202407	202296	169782	177174	157060	175316	163420	162757	311775	247743	306522	293743	268301	247193	329866	276628	18	18	21	18	17	16	18	19			x
AT4G24190.1;AT4G24190.2	33	17	270.098	0.0063225	0.00151099	1.37749	0.924458	MEMB_N controle neg	MEMB_H huile	94261.2	| Chaperone protein htpG family protein | Chr4:12551902-12555851 REVERSE LENGTH=823 | 201606	145536	193339	150390	143179	121982	119208	107939	109998	224174	236774	271511	237382	208379	168082	217876	186956	11	12	14	12	8	9	9	10			x
AT3G14420.1;AT3G14420.2;AT3G14420.3;AT3G14420.4;AT3G14420.5;AT3G14420.6;AT4G18360.1;AT4G18360.4;AT4G18360.2;AT4G18360.3	30	8	268.664	1.14535e-06	3.56841e-06	2.737	1	MEMB_H huile	MEMB_N controle neg	40398.6	| Aldolase-type TIM barrel family protein | Chr3:4821804-4823899 FORWARD LENGTH=367 | 201606	44251.9	52735.5	46240.4	43826.8	120976	137981	129171	123841	68162.6	64583	83481.6	72661.9	206661	194551	260734	210484	2	2	3	2	6	6	6	7
AT3G26650.1	25	8	268.037	9.10007e-08	1.45303e-06	4.07303	1	MEMB_H huile	MEMB_N controle neg	42774.7	| glyceraldehyde 3-phosphate dehydrogenase A subunit | Chr3:9795226-9796848 FORWARD LENGTH=396 | 201606	72735.1	79900	66447.1	68621.5	273988	301652	292162	304024	112036	97850.1	119962	113770	468047	425324	589733	516730	5	5	5	3	8	5	8	6
AT4G29060.1;AT4G29060.2	38	24	260.675	0.00839482	0.0019444	1.37653	0.891882	MEMB_H huile	MEMB_N controle neg	104238	| elongation factor Ts family protein | Chr4:14317744-14321315 FORWARD LENGTH=953 | 201606	114673	144655	122590	98254.5	155666	174647	171840	158817	176635	177153	221322	162899	265919	246250	346862	269931	4	3	0	0	14	20	23	21			x
AT3G60750.1;AT3G60750.2	30	17	257.365	9.56187e-06	1.00116e-05	2.52116	1	MEMB_H huile	MEMB_N controle neg	80424.6	| Transketolase | Chr3:22454004-22456824 FORWARD LENGTH=741 | 201606	159209	171127	139998	141341	333922	398242	399923	410043	245235	209572	252749	234334	570430	561515	807250	696923	7	9	8	7	12	13	14	16
AT5G62670.1	32	6	256.923	2.28461e-05	1.73709e-05	1.69337	1	MEMB_N controle neg	MEMB_H huile	105465	| H[+]-ATPase 11 | Chr5:25159495-25164957 FORWARD LENGTH=956 | 201606	36165.9	40513.1	38987.9	33805.3	21173.3	22942	22634.1	21519.7	55707.6	49614.6	70388	56046.9	36169.8	32347.9	45687.2	36575.6	5	6	6	6	4	5	4	4			x
AT4G20360.1;AT4G20360.2	31	22	256.369	8.29887e-07	3.28694e-06	3.44515	1	MEMB_H huile	MEMB_N controle neg	51915.4	| RAB GTPase homolog E1B | Chr4:10990036-10991466 FORWARD LENGTH=476 | 201606	70522	83729.5	69514.1	72550.7	244272	231685	265393	279504	108627	102540	125499	120284	417283	326673	535700	475055	5	5	8	7	17	16	20	22
AT1G20620.1;AT1G20620.5;AT1G20620.6;AT1G20620.2;AT1G20620.4;AT1G20620.7	26	14	256.329	7.33935e-06	8.26004e-06	2.7915	1	MEMB_H huile	MEMB_N controle neg	57094.6	| catalase 3 | Chr1:7143142-7146193 FORWARD LENGTH=492 | 201606	88961.5	91567.6	70601.4	82552	232574	206478	240927	251498	137030	112139	127462	136866	397299	291131	486315	427454	4	8	4	8	11	13	13	13
AT3G08530.1	37	4	254.16	8.08994e-05	4.06049e-05	1.38495	1	MEMB_H huile	MEMB_N controle neg	194526	| Clathrin%2C heavy chain | Chr3:2587171-2595411 REVERSE LENGTH=1703 | 201606	14160.3	15272.7	13568.7	13902.1	21050.3	18897.6	19442.2	19418.7	21811.5	18703.8	24496.7	23048.8	35959.7	26645.3	39244.3	33004.7	0	0	0	0	2	2	2	3			x
AT5G14740.1;AT5G14740.3;AT5G14740.4;AT5G14740.5	20	1	251.55	0.0167546	0.00369212	2.57913	0.780495	MEMB_H huile	MEMB_N controle neg	37128.2	| carbonic anhydrase 2 | Chr5:4758257-4762382 FORWARD LENGTH=331 | 201606	844.704	705.833	266.683	400.891	980.373	2069.57	1237.86	1433	1301.13	864.404	481.464	664.651	1674.75	2918.07	2498.63	2435.58	0	0	0	0	0	0	0	1	x
AT1G42970.1	29	17	251.18	8.43981e-07	3.28694e-06	2.8085	1	MEMB_H huile	MEMB_N controle neg	48115.8	| glyceraldehyde-3-phosphate dehydrogenase B subunit | Chr1:16127552-16129584 FORWARD LENGTH=447 | 201606	137406	149233	128063	129716	344239	395670	384186	404902	211651	182759	231203	215060	588054	557889	775486	688186	7	7	9	10	17	14	17	17
AT1G01320.1;AT1G01320.2;AT1G01320.3	38	15	249.285	8.47091e-05	4.19403e-05	2.33339	1	MEMB_N controle neg	MEMB_H huile	199744	| Tetratricopeptide repeat (TPR)-like superfamily protein | Chr1:121582-130099 REVERSE LENGTH=1797 | 201606	184131	207063	164024	185878	87525.4	81972.4	62570	85537.5	283623	253581	296125	308173	149517	115580	126298	145382	6	4	11	8	4	1	3	4
AT5G14740.2;AT5G14740.6;AT5G14740.7;AT5G14740.8;AT5G14740.9	18	1	246.919	0.0161238	0.00357574	1.4152	0.787799	MEMB_H huile	MEMB_N controle neg	28686.6	| carbonic anhydrase 2 | Chr5:4760536-4762382 FORWARD LENGTH=259 | 201606	19799.4	21758.4	13724.6	15043.1	24315.2	25698.7	24768.5	24742.2	30497.7	26646.5	24778.2	24940.5	41537.1	36234.7	49995.6	42052.6	1	1	1	1	1	1	1	1	x
AT3G50820.1	32	20	244.121	5.48568e-07	2.90078e-06	4.19131	1	MEMB_N controle neg	MEMB_H huile	35247.5	| photosystem II subunit O-2 | Chr3:18891008-18892311 REVERSE LENGTH=331 | 201606	244121	253157	228269	228197	53764.1	65138.3	49483.2	59167.3	376027	310031	412113	378336	91843.8	91844.1	99882.5	100563	13	13	11	12	3	1	5	8
AT5G02500.1;AT5G02500.2	26	5	243.228	2.56141e-05	1.8804e-05	1.932	1	MEMB_H huile	MEMB_N controle neg	71757.1	| heat shock cognate protein 70-1 | Chr5:554055-556334 REVERSE LENGTH=651 | 201606	31009.9	34219.8	34479.6	34713.6	58337.5	60455.6	71614.8	69296.7	47765.6	41907.5	62248.7	57552.9	99656.4	85241.5	144556	117779	4	4	4	4	5	6	7	6			x
AT3G01500.2;AT3G01500.3	18	0	242.733					---	---	37849.1	| carbonic anhydrase 1 | Chr3:194853-197873 REVERSE LENGTH=347 | 201606									0	0	0	0	0	0	0	0	0	0	0	0	0	0	0	0	x
AT3G01500.1;AT3G01500.4	32	10	242.281	4.17246e-06	6.26625e-06	2.28158	1	MEMB_H huile	MEMB_N controle neg	29846.2	| carbonic anhydrase 1 | Chr3:194853-196716 REVERSE LENGTH=270 | 201606	61295.8	60313.8	51976.3	56029	117645	132304	138324	135613	94415.9	73863.8	93837	92892.5	200969	186547	279208	230492	4	2	4	2	7	7	6	5
AT5G28540.1	21	1	241.436	2.30378e-05	1.74131e-05	12.111	1	MEMB_N controle neg	MEMB_H huile	73914.5	| heat shock protein 70 (Hsp 70) family protein | Chr5:10540665-10543274 REVERSE LENGTH=669 | 201606	3490.76	7606.31	4391.05	4150.28	368.732	569.216	366.817	316.767	5376.93	9315.12	7927.52	6880.9	629.896	802.586	740.427	538.388	0	2	2	2	0	0	0	0	x
AT5G42270.1	26	2	239.404	0.0118215	0.00267503	1.48454	0.842227	MEMB_N controle neg	MEMB_H huile	75402.9	| FtsH extracellular protease family | Chr5:16902659-16905102 FORWARD LENGTH=704 | 201606	6704.89	5629.43	4534.81	6534.02	4423.92	4017.4	3295.29	4027.97	10327.8	6894.12	8187.06	10833	7557.26	5664.47	6651.6	6846.06	1	1	1	1	0	0	0	0	x
AT1G06950.1	32	20	237.577	0.000112657	5.06712e-05	1.73199	1	MEMB_H huile	MEMB_N controle neg	112634	| translocon at the inner envelope membrane of chloroplasts 110 | Chr1:2130303-2135563 REVERSE LENGTH=1016 | 201606	193525	218084	169711	184080	316408	312584	335401	361272	298093	267078	306394	305192	540512	440739	677013	614030	11	11	13	15	9	7	10	9			x
ATCG00680.1	32	21	234.027	6.28714e-05	3.38864e-05	3.96269	1	MEMB_N controle neg	MEMB_H huile	56208.3	| photosystem II reaction center protein B | ChrC:72371-73897 FORWARD LENGTH=508 | 201606	837925	818501	655094	833962	221803	202407	133503	236061	1.29068e+06	1.00238e+06	1.18269e+06	1.38265e+06	378900	285391	269478	401217	24	23	22	17	17	15	8	16
AT5G42020.1;AT5G42020.3;AT5G42020.2	22	2	233.149	0.142581	0.0271027	1.67279	0.29611	MEMB_H huile	MEMB_N controle neg	73846.5	| Heat shock protein 70 (Hsp 70) family protein | Chr5:16807697-16810480 REVERSE LENGTH=668 | 201606	2561.54	567.264	3138.32	2957.13	3658.64	3514.48	4522.98	3734.15	3945.63	694.704	5665.85	4902.73	6249.96	4955.37	9129.69	6346.69	0	0	0	1	0	0	1	0	x
AT5G56030.1;AT5G56030.2;AT5G56010.1	27	5	232.873	0.000463856	0.000157376	1.63746	0.999854	MEMB_H huile	MEMB_N controle neg	80349.3	| heat shock protein 81-2 | Chr5:22686923-22689433 FORWARD LENGTH=699 | 201606	20636.2	23742.1	16857.7	19830.3	34354.3	31818	32619.2	33951.3	31786.6	29076	30434.6	32877.4	58686.5	44862.9	65842.4	57704.7	1	3	3	3	3	4	4	4			x
ATCG00280.1	32	26	232.774	6.43669e-05	3.44742e-05	3.85422	1	MEMB_N controle neg	MEMB_H huile	52096	| photosystem II reaction center protein C | ChrC:33720-35141 FORWARD LENGTH=473 | 201606	798171	798486	618192	748988	220247	218478	129911	200348	1.22945e+06	977871	1.11607e+06	1.24177e+06	376242	308051	262228	340519	21	18	16	18	9	11	11	11
AT3G09440.1;AT3G09440.2;AT3G09440.3;AT3G09440.4	25	7	231.597	0.000275887	0.000103651	1.34931	0.999984	MEMB_H huile	MEMB_N controle neg	71604	| Heat shock protein 70 (Hsp 70) family protein | Chr3:2903434-2905632 REVERSE LENGTH=649 | 201606	31640.5	35418.7	32757.5	31303.5	43012.7	46886.4	41418.1	45604.7	48736.9	43375.7	59139.8	51899.1	73477.5	66109.2	83603	77511.3	1	2	2	2	4	4	7	4			x
AT1G50250.1;AT3G46940.1;AT3G46940.2	29	6	230.1	0.000669682	0.000212532	1.28551	0.999459	MEMB_N controle neg	MEMB_H huile	76930.5	| FTSH protease 1 | Chr1:18614398-18616930 REVERSE LENGTH=716 | 201606	24028.3	24014.2	21919.2	23643.9	18269.9	19887.4	17275.8	17382.4	37011.5	29409.1	39572.5	39200	31210	28040.9	34871.5	29543.8	5	3	1	2	0	1	0	0			x
AT1G23310.1;AT1G70580.1;AT1G70580.2;AT1G70580.3;AT1G70580.4	27	2	228.87	3.23645e-05	2.22268e-05	1.94054	1	MEMB_H huile	MEMB_N controle neg	53814.6	| glutamate:glyoxylate aminotransferase | Chr1:8268720-8271329 REVERSE LENGTH=481 | 201606	1358.38	1473.25	1332.18	1329.99	2426.25	3025.7	2783.24	2425.77	2092.35	1804.23	2405.09	2205.04	4144.69	4266.19	5618.02	4122.92	0	0	0	0	0	1	0	1	x
AT3G14415.1;AT3G14415.3;AT3G14415.2	30	6	228.749	2.43068e-06	5.04863e-06	2.50073	1	MEMB_H huile	MEMB_N controle neg	40363.6	| Aldolase-type TIM barrel family protein | Chr3:4818667-4820748 FORWARD LENGTH=367 | 201606	11703.4	12167.4	10438.8	10963.9	25908.7	30578.3	29937.3	26792.5	18027.1	14900.9	18846.1	18177.5	44259.1	43114.9	60428.9	45537.4	0	0	0	0	3	2	6	4
AT2G24520.1;AT2G24520.3;AT2G24520.2;AT2G24520.4	28	1	227.952	0.0486746	0.00994816	1.28513	0.54295	MEMB_N controle neg	MEMB_H huile	103290	| plasma membrane H+-ATPase | Chr2:10415522-10419730 FORWARD LENGTH=931 | 201606	5600.25	7494.44	5484.79	5099.06	4124.01	5145.74	4327.29	4827.99	8626.25	9178.12	9902.14	8453.9	7044.94	7255.41	8734.7	8205.82	1	1	0	0	0	0	0	0	x
AT1G09340.1;AT1G09340.2	23	18	223.639	5.01662e-06	6.93796e-06	2.9694	1	MEMB_H huile	MEMB_N controle neg	42790.9	| chloroplast RNA binding protein | Chr1:3015473-3018035 FORWARD LENGTH=378 | 201606	126053	135827	113117	108782	308840	374709	386459	366525	194163	166342	204220	180353	527584	528335	780073	622957	7	6	7	7	20	17	17	22
AT1G23310.2	23	0	221.825					---	---	49063.2	| glutamate:glyoxylate aminotransferase | Chr1:8268808-8271329 REVERSE LENGTH=441 | 201606									0	0	0	0	0	0	0	0	0	0	0	0	0	0	0	0	x
AT2G42600.1;AT2G42600.2;AT2G42600.3;AT3G42628.1	30	13	221.334	7.90128e-05	3.98498e-05	1.63234	1	MEMB_N controle neg	MEMB_H huile	110381	| phosphoenolpyruvate carboxylase 2 | Chr2:17734541-17738679 REVERSE LENGTH=963 | 201606	198477	206763	179921	192819	125176	128385	105963	117079	305721	253214	324825	319681	213835	181020	213889	198991	4	4	4	6	8	8	9	6			x
AT4G33010.1;AT4G33010.2	28	10	218.104	0.000232474	9.06743e-05	1.70875	0.999993	MEMB_H huile	MEMB_N controle neg	113895	| glycine decarboxylase P-protein 1 | Chr4:15926852-15931150 REVERSE LENGTH=1037 | 201606	64748.1	68797	61761.3	73154.3	96320.9	122014	123043	117354	99733.6	84252.7	111503	121285	164542	172039	248364	199460	3	3	6	8	5	7	8	6			x
AT1G12900.1;AT1G12900.3;AT1G12900.4;AT1G12900.5;AT1G12900.2	34	18	216.951	1.38987e-07	1.61399e-06	4.65796	1	MEMB_H huile	MEMB_N controle neg	43132	| glyceraldehyde 3-phosphate dehydrogenase A subunit 2 | Chr1:4392634-4394283 REVERSE LENGTH=399 | 201606	36905.7	44523.4	35649.2	37418.2	167840	186753	180479	184566	56847.1	54525.9	64360.3	62036.9	286718	263319	364300	313694	4	3	3	5	10	13	15	21
AT1G56190.1;AT1G56190.2	30	14	214.157	2.04944e-08	6.54478e-07	3.46102	1	MEMB_H huile	MEMB_N controle neg	50052.8	| Phosphoglycerate kinase family protein | Chr1:21028403-21030454 FORWARD LENGTH=478 | 201606	17317.7	17662.3	17900.3	18065.5	56128.9	62977.7	64685.6	61753	26675.1	21630.3	32316.8	29951.5	95883.5	88797.7	130569	104957	3	2	2	2	6	7	12	10
AT2G30950.1;AT2G30950.2;AT2G30950.3;AT2G30950.4	22	6	212.534	1.68783e-05	1.41377e-05	2.91531	1	MEMB_N controle neg	MEMB_H huile	74328.7	| FtsH extracellular protease family | Chr2:13174692-13177064 FORWARD LENGTH=695 | 201606	62255.7	64923.2	47643.6	59534.1	20101	22721.2	17647.6	19918.4	95894.5	79508.6	86014.9	98703.6	34338	32036.5	35621.9	33854	7	7	7	8	2	4	1	2
AT5G66570.1	16	1	211.591	0.260762	0.0474492	1.34112	0.183027	MEMB_N controle neg	MEMB_H huile	35370.5	| PS II oxygen-evolving complex 1 | Chr5:26568744-26570124 FORWARD LENGTH=332 | 201606	412.489	351.622	249.053	256.764	316.789	353.015	106.801	170.31	635.37	430.616	449.635	425.699	541.162	497.746	215.579	289.464	0	0	0	0	0	0	0	0	x
ATCG00120.1	30	19	209.795	0.021063	0.00454869	1.25677	0.734591	MEMB_H huile	MEMB_N controle neg	55385.4	| ATP synthase subunit alpha | ChrC:9938-11461 REVERSE LENGTH=507 | 201606	236693	268191	214823	213186	260759	318525	317781	275367	364587	328442	387838	353448	445447	449116	641446	468023	15	11	16	13	16	16	20	18			x
AT1G62750.1	26	18	202.326	4.35425e-06	6.4301e-06	2.17845	1	MEMB_H huile	MEMB_N controle neg	86399.9	| Translation elongation factor EFG/EF2 protein | Chr1:23233622-23236321 REVERSE LENGTH=783 | 201606	40115.5	45265.9	40685.7	36643.9	83302.9	87437.7	93816.6	89899.9	61791.3	55435.2	73453.1	60753.2	142304	123286	189370	152797	0	2	4	3	11	12	13	15
AT1G15210.1	33	3	201.091	0.0303894	0.00639519	1.56167	0.654078	MEMB_H huile	MEMB_N controle neg	163426	| pleiotropic drug resistance 7 | Chr1:5231552-5236573 REVERSE LENGTH=1442 | 201606	9163.6	4051.06	6962.46	6539.88	9632.88	11079.1	10568.7	10442.5	14115	4961.15	12569.9	10842.7	16455.6	15621.3	21333.1	17748.4	1	0	0	0	1	1	1	0			x
AT5G35630.1;AT5G35630.2;AT5G35630.3	18	10	196.481	5.4403e-05	3.05465e-05	2.82826	1	MEMB_H huile	MEMB_N controle neg	47809.9	| glutamine synthetase 2 | Chr5:13831220-13833239 FORWARD LENGTH=430 | 201606	67224.1	79618.7	74763.8	66613.3	152671	222901	221233	218354	103547	97505.6	134977	110440	260804	314287	446563	371122	6	6	9	8	7	7	9	9
AT1G17260.1	30	9	196.107	0.000764765	0.000239143	1.39455	0.999169	MEMB_N controle neg	MEMB_H huile	105329	| autoinhibited H[+]-ATPase isoform 10 | Chr1:5904058-5908898 FORWARD LENGTH=947 | 201606	54797.1	59557.1	49937.5	48937.5	37682.3	41220	36292.4	37706.8	84405.8	72937.1	90156.1	81135.1	64371.6	58119.7	73256.8	64087.7	5	4	4	4	2	2	1	3			x
AT3G47950.1;AT3G47950.2	26	2	195.119	0.00236102	0.000628972	1.68542	0.985307	MEMB_N controle neg	MEMB_H huile	106060	| H[+]-ATPase 4 | Chr3:17693015-17697801 FORWARD LENGTH=960 | 201606	8349.93	8026.84	8587.65	9752.82	5843.38	6131.37	4500.39	4123.42	12861.7	9830.13	15504	16169.5	9982.1	8645.15	9084.1	7008.31	0	0	0	1	0	0	0	0	x
AT5G56000.1	22	0	191.721					---	---	80426.4	| HEAT SHOCK PROTEIN 81.4 | Chr5:22677602-22680067 REVERSE LENGTH=699 | 201606									0	0	0	0	0	0	0	0	0	0	0	0	0	0	0	0	x
AT5G08670.1;AT5G08680.1;AT5G08690.1	23	17	191.393	2.00744e-05	1.58288e-05	1.85393	1	MEMB_H huile	MEMB_N controle neg	59802.1	| ATP synthase alpha/beta family protein | Chr5:2818395-2821149 REVERSE LENGTH=556 | 201606	74561.3	89178.5	76416.1	77459.8	140591	147343	160731	140173	114849	109213	137960	128423	240167	207751	324437	238243	8	11	7	8	7	9	11	10			x
ATCG00540.1	21	17	190.587	3.49516e-05	2.34365e-05	3.23814	1	MEMB_N controle neg	MEMB_H huile	35470.9	| photosynthetic electron transfer A | ChrC:61657-62619 FORWARD LENGTH=320 | 201606	534289	564012	404892	516236	172505	159126	122655	169353	822983	690721	730983	855886	294685	224365	247581	287838	19	17	18	18	16	11	13	16
AT5G41790.1;AT5G41790.2	33	12	189.733	0.000957832	0.000289247	1.41324	0.998362	MEMB_N controle neg	MEMB_H huile	182149	| COP1-interactive protein 1 | Chr5:16727530-16732391 FORWARD LENGTH=1586 | 201606	51777.4	60104.7	53244.5	48361	39500.8	40558.5	35609.1	35394.1	79754.5	73607.6	96126.7	80179.3	67478.2	57186.9	71877.5	60157	5	5	8	7	2	0	0	0			x
AT2G04030.1;AT2G04030.2	23	12	184.563	3.34292e-06	5.65587e-06	2.52079	1	MEMB_H huile	MEMB_N controle neg	89119.3	| Chaperone protein htpG family protein | Chr2:1281983-1285909 FORWARD LENGTH=780 | 201606	33139	36313.3	29475.1	33974.4	81612.4	77743.5	83316.8	92345	51045.1	44471.4	53213.8	56327.3	139416	109617	168176	156953	0	2	0	0	9	8	13	12
AT1G68010.1;AT1G68010.2;AT1G68010.3	21	10	183.101	0.00117239	0.00034388	2.14035	0.997128	MEMB_H huile	MEMB_N controle neg	42476.1	| hydroxypyruvate reductase | Chr1:25493418-25495720 FORWARD LENGTH=386 | 201606	25625.8	28265.1	30844.9	27087.4	41481.7	61026	73788.9	63044.7	39472.2	34615	55686.8	44909.2	70862.1	86045.7	148944	107153	3	6	5	5	7	8	12	9
AT5G04140.1;AT5G04140.2	30	15	181.031	0.00929233	0.00213295	1.20111	0.878325	MEMB_H huile	MEMB_N controle neg	178178	| glutamate synthase 1 | Chr5:1130031-1138186 FORWARD LENGTH=1622 | 201606	86716.8	80300.5	72318.3	80178.8	91487.9	103545	90591.5	98147.9	133573	98340.6	130562	132931	156286	145997	182860	166816	1	3	5	4	4	6	6	4			x
AT5G42650.1	24	15	176.627	0.000611681	0.00019785	1.26006	0.999602	MEMB_H huile	MEMB_N controle neg	58368.1	| allene oxide synthase | Chr5:17097803-17099359 REVERSE LENGTH=518 | 201606	81055.1	77541.2	72327.9	80155.3	103665	93986.9	94053.7	100272	124852	94961.3	130579	132892	177089	132520	189849	170425	6	7	7	7	9	3	9	8			x
AT2G41220.1	30	4	176.231	1.67067e-05	1.40864e-05	1.74921	1	MEMB_N controle neg	MEMB_H huile	179064	| glutamate synthase 2 | Chr2:17177934-17188388 FORWARD LENGTH=1629 | 201606	20180.3	19444.5	17049.2	19606.9	11220	11157.9	10113.7	11117.1	31084.3	23812.8	30780.2	32506.9	19166.8	15732.5	20414.7	18894.9	0	0	1	0	1	0	2	0			x
AT4G28080.1	28	8	175.996	0.00010172	4.73354e-05	1.1378	1	MEMB_H huile	MEMB_N controle neg	200599	| Tetratricopeptide repeat (TPR)-like superfamily protein | Chr4:13948993-13957840 REVERSE LENGTH=1819 | 201606	16257	15740.6	15531.4	15731.5	17929.8	17547.9	18041	18459.1	25041.2	19276.9	28040	26081.8	30629.1	24742.3	36416.1	31373.7	0	3	3	2	1	0	1	4			x
AT2G13360.1;AT2G13360.2;AT2G13360.3	15	10	175.589	1.38344e-05	1.2476e-05	2.75706	1	MEMB_H huile	MEMB_N controle neg	44493.2	| alanine:glyoxylate aminotransferase | Chr2:5539417-5540902 REVERSE LENGTH=401 | 201606	99297.9	100651	107879	105150	229896	303487	327272	277950	152952	123263	194762	174333	392725	427913	660603	472413	9	8	8	10	11	13	10	12
AT4G38970.1;AT4G38970.2	21	10	174.964	0.605018	0.102976	1.04547	0.0750109	MEMB_H huile	MEMB_N controle neg	43159	| fructose-bisphosphate aldolase 2 | Chr4:18163714-18165659 REVERSE LENGTH=398 | 201606	160781	193394	146850	137820	144465	180892	177806	164734	247656	236841	265121	228497	246786	255055	358903	279987	7	10	10	7	9	9	11	10		x
AT1G15690.1;AT1G15690.2	22	14	173.345	0.000295289	0.000109174	1.77936	0.999978	MEMB_N controle neg	MEMB_H huile	81504.5	| Inorganic H pyrophosphatase family protein | Chr1:5399115-5402185 FORWARD LENGTH=770 | 201606	190225	221603	199204	162830	110445	121241	102011	101214	293010	271387	359639	269961	188670	170948	205910	172026	13	11	12	10	7	11	10	8			x
AT1G04820.1;AT1G50010.1;AT4G14960.2;AT4G14960.1	21	10	172.47	1.37309e-08	5.38318e-07	2.44172	1	MEMB_H huile	MEMB_N controle neg	50225.3	| tubulin alpha-4 chain | Chr1:1356421-1358266 REVERSE LENGTH=450 | 201606	18681.9	19851.5	18980.7	18972.9	48908.9	46816.5	45165.2	45869.3	28776.4	24311.3	34267.3	31455.8	83549.8	66010.6	91166.6	77960.9	0	2	1	1	7	7	8	7
AT1G15820.1	24	15	170.892	0.00056028	0.000184457	3.7477	0.999707	MEMB_N controle neg	MEMB_H huile	27522.6	| light harvesting complex photosystem II subunit 6 | Chr1:5446685-5447676 REVERSE LENGTH=258 | 201606	632125	610340	482510	601126	187429	181144	82178.7	169922	973683	747458	871114	996628	320180	255411	165879	288805	11	10	11	12	8	8	6	8
AT4G35090.1;AT4G35090.3;AT4G35090.2	18	3	170.123	6.53993e-05	3.47359e-05	1.40799	1	MEMB_H huile	MEMB_N controle neg	57273.5	| catalase 2 | Chr4:16700937-16703215 REVERSE LENGTH=492 | 201606	11756.4	13042.4	11804.6	11099.7	16964.7	16928.9	17003.6	16268.2	18108.8	15972.5	21311.9	18402.5	28980.3	23869.5	34322.1	27650	1	1	2	2	1	2	1	2			x
AT3G04120.1	15	1	168.807	0.000301962	0.000111319	3.34101	0.999975	MEMB_H huile	MEMB_N controle neg	37028.4	| glyceraldehyde-3-phosphate dehydrogenase C subunit 1 | Chr3:1081077-1083131 FORWARD LENGTH=338 | 201606	662.201	1008.09	1293.17	957.156	2491.77	3408.84	3515.59	3682.62	1020.01	1234.56	2334.67	1586.9	4256.63	4806.41	7096.28	6259.11	0	0	0	0	0	0	1	0	x
AT2G26080.1	25	6	168.667	0.00702358	0.00165684	1.35853	0.91327	MEMB_H huile	MEMB_N controle neg	114745	| glycine decarboxylase P-protein 2 | Chr2:11109330-11113786 REVERSE LENGTH=1044 | 201606	31149.8	27284.1	24219.8	28493.4	41916.7	40214.2	32762.9	36102.8	47981.1	33413.7	43726	47240.1	71605.1	56701.4	66132.3	61361.5	2	1	3	1	3	4	3	2			x
AT4G39080.1	19	8	168.099	1.57356e-05	1.37383e-05	2.26967	1	MEMB_N controle neg	MEMB_H huile	93403.9	| vacuolar proton ATPase A3 | Chr4:18209513-18214752 FORWARD LENGTH=821 | 201606	77849.7	92055.2	83291	71353.5	34006.5	36095.6	33500.3	39391.8	119914	112736	150372	118299	58092.4	50894.3	67620.8	66951.6	9	10	10	9	4	3	3	8
AT1G06430.1;AT1G06430.2;AT1G06430.3	22	5	166.314	0.000360953	0.000127757	1.30333	0.999946	MEMB_N controle neg	MEMB_H huile	73369.7	| FTSH protease 8 | Chr1:1960214-1962525 REVERSE LENGTH=685 | 201606	13568.1	13807.6	12719.5	14587.7	10658.1	11059.5	10337.3	9901.23	20899.5	16909.6	22963.5	24185.4	18207	15593.8	20866	16828.5	1	2	2	2	0	0	1	0			x
AT4G10340.1	37	27	166.309	2.07341e-05	1.62487e-05	8.17906	1	MEMB_N controle neg	MEMB_H huile	30213.8	| light harvesting complex of photosystem II 5 | Chr4:6408200-6409496 FORWARD LENGTH=280 | 201606	612658	675385	516248	616028	83470.3	93071.6	43443.2	75931.6	943698	827115	932025	1.02133e+06	142590	131230	87690.7	129056	20	19	20	15	4	6	3	4
AT1G55490.1;AT1G55490.2;AT1G55490.3;AT1G55490.4;AT1G55490.5;AT3G13470.1	23	7	165.385	0.00105707	0.000313654	1.56678	0.997834	MEMB_H huile	MEMB_N controle neg	64208.4	| chaperonin 60 beta | Chr1:20715717-20718673 REVERSE LENGTH=600 | 201606	18253.1	23958.3	20495.8	20040.9	28487.4	31113.8	35983.7	34063.4	28115.9	29340.8	37002.8	33226.5	48664.4	43869.9	72633.7	57895.2	1	1	1	1	6	5	7	7			x
AT4G37930.1	25	10	164.615	0.000290117	0.00010773	1.89708	0.999979	MEMB_H huile	MEMB_N controle neg	57571.9	| serine transhydroxymethyltransferase 1 | Chr4:17831891-17834742 REVERSE LENGTH=517 | 201606	50554.3	58313.4	51293.8	50797.8	80210.5	109254	112942	97798.7	77870.4	71413.9	92604.8	84219.4	137022	154047	227976	166222	5	4	6	7	10	10	11	13			x
AT4G24280.1	26	7	164.245	0.000290107	0.00010773	1.63453	0.999979	MEMB_H huile	MEMB_N controle neg	76622.2	| chloroplast heat shock protein 70-1 | Chr4:12590094-12593437 FORWARD LENGTH=718 | 201606	14670.5	17716.6	14996.6	14263.9	22568.6	24924.3	25306.3	27965.6	22597.5	21696.7	27074.6	23648.6	38553.4	35143	51081.2	47531.2	2	3	1	2	5	5	4	5			x
AT3G09630.1;AT3G09630.2	18	6	164.18	0.000145006	6.25771e-05	2.18044	0.999999	MEMB_N controle neg	MEMB_H huile	44816.3	| Ribosomal protein L4/L1 family | Chr3:2953813-2955444 FORWARD LENGTH=406 | 201606	75097.9	90396.1	70678.1	66901.5	41183.6	35030.6	31314.4	31467.8	115676	110704	127601	110918	70352.8	49392.6	63208.6	53483.7	7	6	6	5	3	4	4	3
AT3G04840.1	19	10	162.658	0.00720941	0.00169598	1.49271	0.910329	MEMB_H huile	MEMB_N controle neg	30078.8	| Ribosomal protein S3Ae | Chr3:1329751-1331418 FORWARD LENGTH=262 | 201606	89312.6	88798.4	63182.5	72728.6	107781	136064	119073	105825	137571	108748	114068	120579	184120	191848	240350	179864	6	7	5	5	4	4	8	5			x
AT1G13440.1;AT1G13440.2	15	2	162.305	0.00308367	0.00079496	1.64362	0.975495	MEMB_H huile	MEMB_N controle neg	37027.4	| glyceraldehyde-3-phosphate dehydrogenase C2 | Chr1:4608465-4610494 REVERSE LENGTH=338 | 201606	5408.33	6627.25	6272.43	6759.69	7873.7	10786.4	10649.4	11892.2	8330.63	8116.1	11324.1	11207.1	13450.4	15208.7	21495.9	20212.5	0	0	1	0	1	2	1	2	x
AT3G56150.1;AT3G56150.2	26	13	162.006	0.000362157	0.000127794	1.88332	0.999945	MEMB_N controle neg	MEMB_H huile	103348	| eukaryotic translation initiation factor 3C | Chr3:20833790-20836820 REVERSE LENGTH=900 | 201606	41791.6	55552.4	41430.3	39435	24849	25004.5	21156.9	23614.6	64373	68032.7	74797.5	65380.6	42448.9	35256	42705.4	40136.2	9	10	9	11	0	3	0	0			x
AT3G08580.1;AT3G08580.2;AT4G28390.1;AT4G28390.2	24	12	161.46	1.8814e-05	1.52588e-05	2.45516	1	MEMB_N controle neg	MEMB_H huile	41589.7	| ADP/ATP carrier 1 | Chr3:2605706-2607030 REVERSE LENGTH=381 | 201606	174376	192324	172879	192481	75538.4	83107.7	60880.4	78645	268596	235531	312113	319120	129040	117181	122888	133668	11	12	14	12	8	7	8	8
AT5G60600.1;AT5G60600.2;AT5G60600.3;AT5G60600.4;AT5G60600.5	23	13	161.087	1.88805e-06	4.42525e-06	1.58485	1	MEMB_H huile	MEMB_N controle neg	82883.9	| 4-hydroxy-3-methylbut-2-enyl diphosphate synthase | Chr5:24359447-24363274 FORWARD LENGTH=741 | 201606	34826.2	35628	35755.8	35583.1	53801.4	53799.9	59168.1	57951.7	53644	43632.1	64552.8	58994.5	91907.5	75857	119432	98496.6	0	0	0	0	9	4	7	8			x
ATCG00270.1	16	8	160.142	3.67854e-05	2.40785e-05	4.64212	1	MEMB_N controle neg	MEMB_H huile	39775.7	| photosystem II reaction center protein D | ChrC:32711-33772 FORWARD LENGTH=353 | 201606	128202	138023	98873.4	111374	29569.2	30286.7	17823.6	24961.8	197475	169031	178504	184650	50512.2	42703.8	35977.2	42425.9	7	8	7	7	2	5	4	6
AT3G46970.1	22	10	158.812	0.00026228	9.95637e-05	1.44348	0.999987	MEMB_H huile	MEMB_N controle neg	95558.6	| alpha-glucan phosphorylase 2 | Chr3:17301625-17306111 REVERSE LENGTH=841 | 201606	23944.9	24628.4	22834.2	24862.2	30528.6	35110.2	37188.9	36136.1	36883.2	30161.4	41224.4	41219.8	52151.2	49504.8	75066.4	61418.1	1	0	5	3	5	5	7	8			x
AT5G51820.1	23	12	158.69	0.0205871	0.00446478	1.24759	0.739346	MEMB_H huile	MEMB_N controle neg	68103.1	| phosphoglucomutase | Chr5:21063531-21067933 REVERSE LENGTH=623 | 201606	152849	181134	146062	134118	173750	191420	205171	195886	235438	221827	263698	222358	296812	269899	414140	332934	0	0	5	5	6	6	8	6			x
AT1G01790.1;AT1G01790.2	24	16	158.034	3.6039e-07	2.3608e-06	3.03664	1	MEMB_N controle neg	MEMB_H huile	128604	| K+ efflux antiporter 1 | Chr1:284781-290869 FORWARD LENGTH=1193 | 201606	100036	100644	102312	95700.9	34590.4	35518.8	29123.8	32061.3	154089	123255	184712	158666	59089.9	50081	58786.8	54492.4	9	11	10	13	0	0	0	0
AT5G62690.1;AT5G62700.1	24	5	158.028	0.9324	0.152306	1.00048	0.0506501	MEMB_H huile	MEMB_N controle neg	51418.4	| tubulin beta chain 2 | Chr5:25181560-25183501 FORWARD LENGTH=450 | 201606	21670.2	25136.5	20176.5	18072.1	21014.5	21212.8	20021.1	22847.4	33379.4	30783.6	36426.3	29962.4	35898.6	29909.8	40412.9	38832.2	2	0	0	0	2	3	4	3		x
AT5G38410.1;AT5G38420.1;AT5G38410.2;AT5G38410.3	18	7	156.872	3.58763e-05	2.39009e-05	2.14513	1	MEMB_H huile	MEMB_N controle neg	20569.5	| Ribulose bisphosphate carboxylase (small chain) family protein | Chr5:15377501-15378306 REVERSE LENGTH=181 | 201606	192094	199653	181404	176283	330840	418846	418754	439192	295889	244507	327504	292265	565166	590566	845262	746466	7	7	5	5	9	7	7	7
AT2G21170.1;AT2G21170.3;AT2G21170.2	22	11	156.413	0.000608105	0.000197153	1.57106	0.999609	MEMB_H huile	MEMB_N controle neg	33573.9	| triosephosphate isomerase | Chr2:9071047-9073106 REVERSE LENGTH=315 | 201606	48499.3	54790.3	42804.4	43408.1	66399.1	79178	77329.8	74811.2	74705	67099.3	77278.2	71967.8	113428	111640	156091	127152	2	3	3	3	4	4	7	6			x
AT5G38430.1;AT5G38430.2	15	4	155.262	2.87132e-05	2.03765e-05	2.18896	1	MEMB_H huile	MEMB_N controle neg	20571.5	| Ribulose bisphosphate carboxylase (small chain) family protein | Chr5:15384350-15385155 REVERSE LENGTH=181 | 201606	46799.3	49776.8	48540.7	47709.4	86645.4	107377	119107	108958	72086.5	60959.5	87634.5	79099	148014	151401	240420	185189	4	3	4	4	6	6	4	5
AT1G67090.1;AT1G67090.2;AT5G57780.1;AT5G09360.1;AT5G67430.1	32	18	154.34	0.000220447	8.66447e-05	1.71018	0.999994	MEMB_H huile	MEMB_N controle neg	20501.3	| ribulose bisphosphate carboxylase small chain 1A | Chr1:25048465-25049249 REVERSE LENGTH=180 | 201606	143216	153839	122952	121694	207259	242974	237334	238841	220601	188400	221975	201760	354054	342589	479063	405942	5	5	2	8	11	4	5	13			x
AT3G07770.1;AT3G07770.2;AT3G07770.3	28	6	153.951	0.000375598	0.000131627	1.26992	0.999937	MEMB_H huile	MEMB_N controle neg	90795.1	| HEAT SHOCK PROTEIN 89.1 | Chr3:2479611-2483970 FORWARD LENGTH=799 | 201606	20295.2	20162.4	17981	18057.3	24449.8	24114	24157.2	24422.8	31261.4	24692	32462.5	29937.8	41766.9	34000.4	48761.6	41509.8	0	0	0	1	1	0	1	1			x
AT4G02510.1;AT4G02510.2;AT4G02510.3;AT4G02510.4	20	16	153.391	7.07573e-07	3.21258e-06	5.31358	1	MEMB_N controle neg	MEMB_H huile	161104	| translocon at the outer envelope membrane of chloroplasts 159 | Chr4:1104766-1109360 FORWARD LENGTH=1503 | 201606	93500	102833	85625.7	84322.1	14971.3	19254.8	15746.1	18960.9	144021	125935	154587	139800	25575.1	27149	31783.7	32226.5	11	10	18	14	0	0	0	0
AT2G32240.1	29	10	152.388	0.00802841	0.001868	1.42546	0.897522	MEMB_N controle neg	MEMB_H huile	148785	| early endosome antigen | Chr2:13684614-13689330 REVERSE LENGTH=1333 | 201606	51034.7	55433.7	47869.1	50388.1	38374	38148.6	27280	39818.2	78610.4	67887.2	86422	83540.2	65553.2	53789	55065.1	67676.3	2	4	4	8	0	0	3	0			x
AT5G25980.2;AT5G25980.1;AT5G25980.3	18	10	152.054	0.81723	0.135573	1.0232	0.0548559	MEMB_N controle neg	MEMB_H huile	63302.3	| glucoside glucohydrolase 2 | Chr5:9072730-9075477 FORWARD LENGTH=547 | 201606	76535.3	84594.4	63123.3	66572.6	69592.1	68640.9	68301.2	77697.9	117890	103599	113962	110373	118882	96782.8	137867	132058	9	8	7	8	6	6	5	6		x
AT1G56340.1;AT1G56340.2	17	8	151.147	0.00579078	0.00139831	1.39585	0.933016	MEMB_N controle neg	MEMB_H huile	48698.5	| calreticulin 1a | Chr1:21090059-21092630 REVERSE LENGTH=425 | 201606	95580.3	122181	92565.3	85942.6	70940	73960.9	69371.3	69617.7	147225	149629	167115	142487	121185	104284	140027	118325	8	7	10	8	6	6	6	7			x
AT5G19770.1;AT5G19780.1	16	3	150.506	4.33644e-05	2.63776e-05	2.1105	1	MEMB_H huile	MEMB_N controle neg	50281.6	| tubulin alpha-3 | Chr5:6682761-6684474 REVERSE LENGTH=450 | 201606	10225.7	11421	10112.6	9118.35	24529.3	21744.9	21132.9	18865.2	15751	13986.8	18257.1	15117.6	41902.8	30660	42657.1	32063.9	0	0	0	0	4	4	5	4
AT5G02940.1;AT5G02940.2	24	15	149.193	4.08414e-05	2.56364e-05	1.89357	1	MEMB_N controle neg	MEMB_H huile	92822.2	| ion channel POLLUX-like protein%2C putative (DUF1012) | Chr5:684671-689674 REVERSE LENGTH=813 | 201606	60940	60466.2	53897	55752.3	33623.1	32562	26835.3	29000.9	93867.9	74050.4	97304.6	92433.6	57437.4	45911.9	54167.5	49290.9	11	5	10	13	0	0	0	0			x
AT1G45201.1;AT1G45201.3;AT1G45201.2	20	8	148.761	0.385288	0.0677907	1.0924	0.124848	MEMB_N controle neg	MEMB_H huile	55004.5	| triacylglycerol lipase-like 1 | Chr1:17123889-17128462 FORWARD LENGTH=479 | 201606	85493.3	90166.8	69285.9	68386.3	80688.7	61207.8	71116.5	73815.7	131688	110423	125087	113380	137838	86302.1	143550	125460	6	7	7	8	7	6	8	7		x
AT1G80660.1;AT1G80660.3;AT1G80660.4;AT1G80660.2	22	4	148.232	0.107336	0.0208056	1.08005	0.357273	MEMB_H huile	MEMB_N controle neg	105665	| H[+]-ATPase 9 | Chr1:30316227-30319948 REVERSE LENGTH=954 | 201606	29678	33819.6	28303.4	28739.2	32834.7	33278.5	31623.6	32452.7	45713.9	41417.4	51098.4	47647.7	56090.7	46922.2	63832.6	55157.6	0	0	1	1	0	0	1	0		x
AT1G56410.1	18	1	147.5	3.68515e-05	2.40785e-05	2.17046	1	MEMB_H huile	MEMB_N controle neg	68699	| heat shock protein 70 (Hsp 70) family protein | Chr1:21117147-21119241 FORWARD LENGTH=617 | 201606	1247.85	1646.6	1432.32	1417.71	3018.38	3466.94	3171.81	2811	1922.1	2016.52	2585.88	2350.47	5156.21	4888.34	6402.35	4777.67	0	0	0	0	0	1	0	0	x
AT1G37130.1	23	17	147.361	0.0594362	0.0120036	1.15906	0.494989	MEMB_N controle neg	MEMB_H huile	103757	| nitrate reductase 2 | Chr1:14158617-14161652 FORWARD LENGTH=917 | 201606	79856.9	97644.6	86239.3	77447.9	78354.1	77754.8	68201.9	70056.4	123006	119581	155695	128404	133850	109633	137667	119070	7	12	10	11	4	5	8	9		x
AT3G09840.1;AT5G03340.1;AT3G53230.1	25	13	146.531	5.9442e-06	7.44413e-06	1.70246	1	MEMB_H huile	MEMB_N controle neg	90134.9	| cell division cycle 48 | Chr3:3019494-3022832 FORWARD LENGTH=809 | 201606	39079.4	42824.3	38613.2	37999.5	68350.9	65702.9	71601.2	64213.5	60195.3	52445.1	69711.6	63000.7	116762	92640.1	144528	109139	0	3	0	3	8	8	6	6			x
AT1G70730.1;AT1G70730.2;AT1G70730.3	21	9	145.825	4.54724e-05	2.72697e-05	2.05709	1	MEMB_H huile	MEMB_N controle neg	63710.2	| Phosphoglucomutase/phosphomannomutase family protein | Chr1:26669020-26672726 REVERSE LENGTH=585 | 201606	16875	17463.3	15733.7	15349.8	28049	34406.6	37461.1	34661.5	25993.1	21386.6	28405.4	25448.9	47915.4	48512.9	75615.8	58911.8	3	1	0	2	6	7	9	8
AT1G43170.1;AT1G43170.2;AT1G43170.3;AT1G43170.5;AT1G43170.6;AT1G43170.7;AT1G43170.8;AT1G43170.9;AT1G43170.4	15	8	144.701	0.00245639	0.000651355	1.70835	0.984092	MEMB_N controle neg	MEMB_H huile	44844.3	| ribosomal protein 1 | Chr1:16266992-16268631 FORWARD LENGTH=389 | 201606	93676.6	113085	85150.2	78055.9	53994.8	65583.4	48942.1	48044.2	144293	138490	153728	129412	92238	92471.6	98790.4	81657.4	7	4	7	7	5	5	6	5			x
AT2G34420.1;AT2G34430.1	12	5	143.959	0.00108046	0.000319851	15.5308	0.997699	MEMB_N controle neg	MEMB_H huile	28111	| photosystem II light harvesting complex protein B1B2 | Chr2:14522716-14523513 REVERSE LENGTH=265 | 201606	406240	1.32879e+06	328936	412960	42211.5	49955.7	12999.1	54318.8	625745	1.62732e+06	593855	684661	72108.9	70436.8	26238.9	92322	2	5	5	3	1	1	1	1
AT1G30360.1	20	11	143.413	0.0030505	0.000789595	1.48051	0.975972	MEMB_N controle neg	MEMB_H huile	82334.4	| Early-responsive to dehydration stress protein (ERD4) | Chr1:10715892-10718799 FORWARD LENGTH=724 | 201606	92423.1	117776	94145.5	82580.1	65552.9	70780.4	60982	64030.5	142362	144236	169968	136912	111982	99799.3	123093	108828	9	9	10	8	2	5	2	4			x
AT5G49910.1	22	6	142.652	0.000164678	6.852e-05	1.73491	0.999999	MEMB_H huile	MEMB_N controle neg	77110.7	| chloroplast heat shock protein 70-2 | Chr5:20303470-20306295 FORWARD LENGTH=718 | 201606	17929.6	20871.9	15089.3	18158.8	31314.2	31977.2	30589.4	31118.4	27617.6	25560.9	27241.9	30106.1	53493.3	45087.4	61745.1	52889.8	0	2	1	4	5	5	6	6			x
AT2G40840.1	24	12	141.613	0.95712	0.155153	1.02842	0.0502611	MEMB_N controle neg	MEMB_H huile	110632	| disproportionating enzyme 2 | Chr2:17045368-17050779 FORWARD LENGTH=955 | 201606	113755	116868	59763.2	95062.1	110420	93999.9	68476.6	101899	175220	143124	107895	157607	188628	132539	138221	173191	3	0	3	2	3	8	5	7		x
AT5G26000.1;AT5G26000.2	20	10	140.908	0.00220401	0.000592707	1.32087	0.987239	MEMB_N controle neg	MEMB_H huile	61703.1	| thioglucoside glucohydrolase 1 | Chr5:9079678-9082347 REVERSE LENGTH=541 | 201606	59840	69167.6	64225.6	57599.7	44255.7	52297.2	47748.5	45598.4	92173.6	84706.6	115952	95496.5	75600.9	73738.3	96381	77500.6	6	4	5	3	4	6	7	4			x
AT1G22530.1;AT1G22530.2	23	8	140.37	9.04861e-05	4.4278e-05	2.37882	1	MEMB_H huile	MEMB_N controle neg	76065.1	| PATELLIN 2 | Chr1:7955773-7958326 REVERSE LENGTH=683 | 201606	37193.8	36207	30992.4	38989.1	81101.7	74596.2	79075.3	106308	57290.9	44341.2	55953	64641.4	138544	105180	159615	180684	0	0	0	0	1	5	4	1
AT5G09660.1;AT5G09660.2;AT5G09660.5;AT5G09660.3;AT5G09660.4	14	8	138.426	2.41253e-06	5.04863e-06	4.55035	1	MEMB_H huile	MEMB_N controle neg	37711.5	| peroxisomal NAD-malate dehydrogenase 2 | Chr5:2993645-2995551 REVERSE LENGTH=354 | 201606	17648.4	19043.7	20417.3	16494.7	67306.4	95339.9	87055	85223.3	27184.4	23322	36861	27347	114978	134428	175722	144848	2	2	4	4	5	6	8	8
AT2G21330.1;AT2G21330.3;AT2G21330.2	16	4	138.412	0.00258653	0.000680531	1.51286	0.982391	MEMB_H huile	MEMB_N controle neg	43102.1	| fructose-bisphosphate aldolase 1 | Chr2:9128416-9130152 REVERSE LENGTH=399 | 201606	16488.5	15220.8	18176.6	16920.8	20374.9	25627	28904.6	26162.4	25397.7	18640.3	32815.6	28053.6	34805.9	36133.7	58344.5	44466.6	2	2	2	3	2	2	2	4			x
ATCG00830.1;ATCG01310.1	12	6	137.898	0.000147381	6.33878e-05	2.72022	0.999999	MEMB_N controle neg	MEMB_H huile	30149.8	| ribosomal protein L2 | ChrC:84337-85843 REVERSE LENGTH=274 | 201606	85688.9	99840.9	74481.6	62032.2	34404.6	30078.5	27244.9	26660.5	131989	122271	134468	102845	58772.6	42410.3	54994.3	45313	5	8	6	7	1	1	2	1
AT1G10760.1;AT1G10760.2;AT1G10760.3	25	9	137.336	5.20635e-09	3.38617e-07	1.76814	1	MEMB_H huile	MEMB_N controle neg	157152	| Pyruvate phosphate dikinase%2C PEP/pyruvate binding domain-containing protein | Chr1:3581210-3590043 REVERSE LENGTH=1399 | 201606	13898.8	13779.4	13348.5	13351.1	24155	24092.6	24230.7	23669.2	21408.7	16875	24099	22135.3	41263.3	33970.2	48909.9	40229	0	0	0	0	2	2	3	3			x
AT2G29550.1	20	1	136.684	0.00097624	0.000293419	3.98355	0.99827	MEMB_H huile	MEMB_N controle neg	51374.5	| tubulin beta-7 chain | Chr2:12644258-12645932 REVERSE LENGTH=449 | 201606	460.209	811.91	302.356	285.727	2050.43	1936.46	1665.31	1758	708.874	994.311	545.867	473.717	3502.7	2730.38	3361.45	2987.96	0	0	0	0	1	1	1	1	x
AT3G14210.1;AT3G14210.2	17	5	136.554	0.00217905	0.000587851	1.45201	0.987538	MEMB_H huile	MEMB_N controle neg	44402.5	| GDSL-like lipase/acylhydrolase superfamily protein | Chr3:4729886-4731562 FORWARD LENGTH=392 | 201606	42785.2	41306.1	35540.7	34277.8	55214.1	63606.8	54167.5	50490.5	65903.4	50585.8	64164.4	56830.3	94320.9	89684.7	109338	85815.3	6	5	6	5	6	6	6	6			x
ATCG01130.1;ATCG01000.1	23	10	136.364	0.000152153	6.48935e-05	1.685	0.999999	MEMB_N controle neg	MEMB_H huile	214780	| Ycf1 protein | ChrC:123884-129244 REVERSE LENGTH=1786 | 201606	36923.1	42657	33344.2	35769.4	24011.6	22094.3	21713.5	20426.2	56873.9	52240.3	60199	59303.3	41018.4	31152.7	43829	34717	9	9	6	7	0	0	0	0			x
AT5G23060.1;AT5G23060.2	18	15	134.419	0.000390609	0.000135771	2.79215	0.999926	MEMB_N controle neg	MEMB_H huile	41399.5	| calcium sensing receptor | Chr5:7736760-7738412 REVERSE LENGTH=387 | 201606	263084	253879	186738	246823	103572	94491.5	58942	83421.9	405237	310915	337133	409216	176930	133232	118975	141787	13	11	13	14	11	8	4	9
AT4G21280.1;AT4G21280.2	16	11	133.949	8.59093e-05	4.22886e-05	1.85088	1	MEMB_N controle neg	MEMB_H huile	23795.2	| photosystem II subunit QA | Chr4:11334446-11335587 FORWARD LENGTH=223 | 201606	219824	256297	230487	212973	115986	143497	113977	123374	338601	313876	416116	353094	198135	202329	230064	209691	9	10	12	12	9	11	11	12			x
AT5G54270.1	14	10	133.481	0.00011096	5.02617e-05	4.84435	1	MEMB_N controle neg	MEMB_H huile	28763.8	| light-harvesting chlorophyll B-binding protein 3 | Chr5:22038424-22039383 FORWARD LENGTH=265 | 201606	488895	498308	395084	510820	111625	108335	56369.9	114457	753061	610256	713277	846906	190687	152750	113783	194535	11	12	8	12	6	5	4	4
ATCG00340.1	26	17	133.153	0.00016456	6.852e-05	3.46532	0.999999	MEMB_N controle neg	MEMB_H huile	82589.5	| Photosystem I%2C PsaA/PsaB protein | ChrC:37375-39579 REVERSE LENGTH=734 | 201606	608356	638590	479076	552100	186693	194288	106716	169708	937070	782053	864914	915345	318923	273944	215408	288441	11	11	13	14	5	7	5	9
AT2G07698.1;ATMG01190.1	18	7	132.835	0.000105602	4.86981e-05	1.61273	1	MEMB_H huile	MEMB_N controle neg	86275.6	| ATPase%2C F1 complex%2C alpha subunit protein | Chr2:3361474-3364028 FORWARD LENGTH=777 | 201606	42224.6	46580.8	45387.9	50195.8	72758.2	66920.3	78239.5	79450.9	65040	57045.5	81942.3	83221.3	124291	94356.6	157928	135037	3	3	6	4	5	6	6	5			x
AT3G12580.1	14	1	132.496	2.33171e-05	1.75205e-05	3.82622	1	MEMB_N controle neg	MEMB_H huile	71500.8	| heat shock protein 70 | Chr3:3991487-3993689 REVERSE LENGTH=650 | 201606	4513.02	5643.93	3645.13	4140.66	1052.19	1403.16	1057.62	1176.45	6951.56	6911.88	6580.84	6864.94	1797.43	1978.44	2134.82	1999.53	0	1	0	0	0	0	0	0	x
AT3G55800.1	18	11	132.071	8.19854e-05	4.10693e-05	1.80368	1	MEMB_H huile	MEMB_N controle neg	42813.6	| sedoheptulose-bisphosphatase | Chr3:20709640-20711421 FORWARD LENGTH=393 | 201606	37967.9	40295.4	33450.3	33174.8	58060.7	70021.9	67428.6	65820.5	58483.2	49348.1	60390.5	55001.7	99183.7	98729.9	136106	111871	3	4	4	2	5	7	7	8			x
AT1G20010.1;AT1G75780.1	20	3	131.917	0.000115144	5.14417e-05	1.93325	1	MEMB_H huile	MEMB_N controle neg	50912.9	| tubulin beta-5 chain | Chr1:6938033-6940481 REVERSE LENGTH=449 | 201606	11209.1	10932.1	8348.83	9937.77	19441.1	21227	17967.1	19522	17265.8	13388.1	15072.8	16476.2	33210.7	29929.7	36266.9	33180.2	2	2	1	1	3	2	3	3			x
AT5G02870.1;AT5G02870.2	16	5	131.093	0.0011071	0.00032698	2.07002	0.99754	MEMB_N controle neg	MEMB_H huile	44836.1	| Ribosomal protein L4/L1 family | Chr5:657830-659526 FORWARD LENGTH=407 | 201606	43611.8	53500.5	34948.4	36779.5	24487.3	21415	18167.1	17495	67176.8	65519.8	63095.1	60977.9	41831.1	30194.8	36670.5	29735.2	4	5	3	3	2	2	1	1
AT1G23190.1	21	8	130.968	2.32107e-05	1.7492e-05	1.86558	1	MEMB_H huile	MEMB_N controle neg	63398.8	| Phosphoglucomutase/phosphomannomutase family protein | Chr1:8219946-8224186 FORWARD LENGTH=583 | 201606	17577.6	19449.4	16242.6	17101.2	31554.5	30120.3	35578.2	34029.3	27075.4	23818.9	29324.1	28352.7	53903.8	42469.2	71815.2	57837.4	1	3	2	3	5	6	6	7			x
AT1G07920.1;AT1G07930.1;AT1G07940.1;AT1G07940.2;AT1G07940.3;AT1G07940.4;AT5G60390.1;AT5G60390.2;AT5G60390.3;AT1G07930.2	20	10	130.494	2.8636e-06	5.3657e-06	2.63213	1	MEMB_H huile	MEMB_N controle neg	49844.6	| GTP binding Elongation factor Tu family protein | Chr1:2455559-2457001 FORWARD LENGTH=449 | 201606	76633.7	85873.1	68004.3	68538.4	190203	192358	198141	206433	118041	105165	122774	113632	324920	271222	399951	350861	3	3	2	2	8	4	4	0
AT4G20890.1	19	1	130.451	0.000644703	0.000206399	1.55253	0.999524	MEMB_H huile	MEMB_N controle neg	50342.4	| tubulin beta-9 chain | Chr4:11182218-11183840 FORWARD LENGTH=444 | 201606	2641.07	3456.13	2720.04	2649.54	4371.98	4563.1	4203.71	4663.71	4068.12	4232.57	4910.7	4392.75	7468.55	6433.9	8485.26	7926.59	0	0	0	0	0	1	1	1	x
AT5G20980.1;AT5G20980.2	13	2	130.446	0.436528	0.0761244	1.06807	0.109053	MEMB_N controle neg	MEMB_H huile	91050.5	| methionine synthase 3 | Chr5:7124397-7128353 REVERSE LENGTH=812 | 201606	6266.45	7647.87	5655.75	5874.05	6071.49	5693.38	5724.27	6333.49	9652.42	9366.02	10210.8	9738.79	10371.8	8027.58	11554.5	10764.6	0	0	0	0	0	0	1	0	x
AT5G20290.1;AT5G59240.1	13	6	130.213	7.35912e-05	3.75495e-05	2.33863	1	MEMB_N controle neg	MEMB_H huile	25107.7	| Ribosomal protein S8e family protein | Chr5:6851695-6853012 REVERSE LENGTH=222 | 201606	129875	149618	116500	108158	62256.3	49716.5	53907.9	49694.6	200050	183231	210327	179319	106351	70099.6	108814	84462.7	9	8	8	6	7	6	7	6
AT1G53310.1;AT1G53310.2;AT1G53310.3	24	4	130.094	0.00248423	0.000656321	1.17799	0.983733	MEMB_N controle neg	MEMB_H huile	110799	| phosphoenolpyruvate carboxylase 1 | Chr1:19884261-19888070 REVERSE LENGTH=967 | 201606	7825.17	7966.65	7072.18	8135.13	6605.46	6577.99	6723.05	6408.73	12053.4	9756.42	12768	13487.5	11283.9	9274.87	13570.6	10892.5	1	1	1	1	2	1	1	1			x
AT5G23860.1;AT5G23860.2	20	0	129.979					---	---	51291.4	| tubulin beta 8 | Chr5:8042962-8044528 FORWARD LENGTH=449 | 201606									0	0	0	0	0	0	0	0	0	0	0	0	0	0	0	0	x
AT3G22890.1;AT4G14680.1	16	5	129.078	8.29528e-05	4.13109e-05	2.02831	1	MEMB_H huile	MEMB_N controle neg	51516.1	| ATP sulfurylase 1 | Chr3:8112837-8114734 FORWARD LENGTH=463 | 201606	5253.76	6619.84	5066.39	5073.03	10645.6	10179.6	12013.8	11810.2	8092.53	8107.04	9146.75	8410.75	18185.7	14353.1	24250.1	20073	0	0	0	0	2	3	3	1
AT2G02560.1;AT2G02560.2	24	13	128.801	0.405085	0.0709318	1.06792	0.118337	MEMB_N controle neg	MEMB_H huile	136722	| cullin-associated and neddylation dissociated | Chr2:690345-697342 FORWARD LENGTH=1219 | 201606	42152.2	55243.2	49894.2	45400	42092.4	49683.3	46050.7	42608.2	64928.4	67654	90078	75270.2	71905.4	70052.7	92954	72418.3	3	5	9	6	0	0	0	3		x
AT1G72150.1	21	10	128.764	0.00300477	0.000779337	1.40549	0.976626	MEMB_H huile	MEMB_N controle neg	64160.5	| PATELLIN 1 | Chr1:27148558-27150652 FORWARD LENGTH=573 | 201606	36296.7	40807.5	32999.9	33224.6	48155.1	57640.8	45426.4	50224.9	55909	49975.2	59577.4	55084.3	82262.1	81272.6	91693.9	85363.9	3	3	3	7	4	6	6	5			x
AT3G42050.1	19	8	128.381	0.520519	0.0893085	1.03983	0.0893243	MEMB_N controle neg	MEMB_H huile	50740.7	| vacuolar ATP synthase subunit H family protein | Chr3:14228846-14232228 REVERSE LENGTH=441 | 201606	40360.2	41713.7	35936.6	34119.5	36699.5	37072.7	34097.5	38433	62168.1	51085	64879.2	56567.9	62692.8	52271.9	68826.3	65322	2	5	6	5	5	4	5	4		x
AT1G29930.1	10	1	127.754	0.00318656	0.000819721	1.45316	0.974003	MEMB_N controle neg	MEMB_H huile	28298.2	| chlorophyll A/B binding protein 1 | Chr1:10478071-10478874 FORWARD LENGTH=267 | 201606	8584.92	9274.67	7091.82	7438.68	6147.74	5870.69	5003.39	5267.61	13223.6	11358.3	12803.4	12332.8	10502	8277.59	10099.4	8953.01	1	1	1	1	1	0	0	0	x
AT5G12250.1	19	1	127.687	0.068658	0.0137465	1.17677	0.460551	MEMB_H huile	MEMB_N controle neg	51270.3	| beta-6 tubulin | Chr5:3961317-3962971 REVERSE LENGTH=449 | 201606	6095.71	6385.05	4858.08	6454.6	7269.88	7523.48	6407.92	6798.17	9389.42	7819.5	8770.68	10701.3	12419	10608	12934.5	11554.4	0	0	0	0	0	0	1	0	x
AT3G19170.1;AT3G19170.2	21	7	127.512	6.67935e-06	8.04914e-06	2.013	1	MEMB_H huile	MEMB_N controle neg	121756	| presequence protease 1 | Chr3:6625578-6631874 REVERSE LENGTH=1080 | 201606	15363.8	18091.7	15897.4	14769.7	30882.2	31598.6	33836.8	32760.9	23665.3	22156.1	28700.9	24487.2	52755.3	44553.5	68300.2	55681.5	0	0	0	0	0	1	3	2
AT1G65930.1	19	11	127.023	0.000430946	0.000147781	1.61551	0.99989	MEMB_H huile	MEMB_N controle neg	46088.5	| cytosolic NADP+-dependent isocitrate dehydrogenase | Chr1:24539088-24541861 FORWARD LENGTH=410 | 201606	37705.5	43965.1	42667.9	39082.8	56373.2	65635.3	74639.3	67360.3	58079	53842.2	77031.7	64796.6	96300.9	92544.8	150660	114488	2	3	6	6	6	6	8	8			x
AT2G05100.1	9	1	126.934	0.00271363	0.000711044	5.24493	0.980684	MEMB_N controle neg	MEMB_H huile	28706.6	| photosystem II light harvesting complex protein 2.1 | Chr2:1823449-1824331 REVERSE LENGTH=265 | 201606	5691.67	4981.06	10298.1	10880	861.623	1466.08	838.254	2906.73	8767.07	6100.09	18592	18038.3	1471.89	2067.15	1692.03	4940.38	0	0	1	1	0	0	0	0	x
AT5G55220.1	20	9	126.802	2.02436e-07	1.906e-06	2.20449	1	MEMB_H huile	MEMB_N controle neg	62189.9	| trigger factor type chaperone family protein | Chr5:22397677-22400678 FORWARD LENGTH=547 | 201606	26302.3	27318.4	24420.3	24241.9	56403.9	55563	57657.5	55857.8	40514.3	33455.7	44088	40191.5	96353.3	78343	116382	94937.8	0	0	0	1	4	5	6	4
AT3G60330.1;AT3G60330.2;AT3G60330.3;AT3G60330.4	15	1	126.792	0.0161696	0.00358278	1.32214	0.787263	MEMB_H huile	MEMB_N controle neg	105977	| H[+]-ATPase 7 | Chr3:22298763-22303509 FORWARD LENGTH=961 | 201606	956.796	1067.23	1081.13	885.145	1453.38	1472.92	1244.46	1104.97	1473.78	1307	1951.86	1467.51	2482.77	2076.8	2511.96	1878.04	0	0	0	0	1	0	0	0	x
AT1G29910.1;AT1G29920.1	17	2	125.756	0.000536666	0.000177828	5.02056	0.999749	MEMB_N controle neg	MEMB_H huile	28284.2	| chlorophyll A/B binding protein 3 | Chr1:10472443-10473246 REVERSE LENGTH=267 | 201606	8066.62	8151.55	11841.2	17490.4	2887.52	2269.87	1433.71	2481.54	12425.3	9982.85	21377.9	28997.9	4932.68	3200.48	2893.97	4217.71	0	0	0	1	0	0	0	0	x
AT4G21150.1;AT4G21150.3;AT4G21150.2	20	10	124.849	0.0713909	0.0142157	1.18317	0.451292	MEMB_H huile	MEMB_N controle neg	74953.4	| ribophorin II (RPN2) family protein | Chr4:11278646-11283599 FORWARD LENGTH=691 | 201606	43094.3	54536.3	48649.2	42767.2	60826.4	58452.7	56368.7	48026.2	66379.6	66788.3	87830.3	70905.3	103908	82417.4	113781	81626.9	6	8	6	5	0	0	0	0		x
AT5G44340.1	18	0	123.571					---	---	50393.5	| tubulin beta chain 4 | Chr5:17859442-17860994 REVERSE LENGTH=444 | 201606									0	0	0	0	0	0	0	0	0	0	0	0	0	0	0	0	x
AT4G13930.1	16	9	121.793	1.99416e-05	1.58217e-05	1.76006	1	MEMB_H huile	MEMB_N controle neg	52174.2	| serine hydroxymethyltransferase 4 | Chr4:8048013-8050021 REVERSE LENGTH=471 | 201606	53198.1	58803	47658.4	51350.4	93706	93250.4	96129.3	88303.8	81942.9	72013.5	86041.5	85135.6	160076	131482	194038	150084	4	4	4	6	8	9	9	8			x
AT3G61470.1	9	6	121.677	5.95069e-05	3.27643e-05	3.76148	1	MEMB_N controle neg	MEMB_H huile	27869	| photosystem I light harvesting complex protein | Chr3:22745736-22747032 FORWARD LENGTH=257 | 201606	157073	174611	137203	147268	46240.5	47407.6	27754.1	42404.3	241944	213838	247703	244161	78991.5	66844	56022	72071.8	7	7	7	7	6	5	2	6
AT1G32060.1	15	6	121.595	0.0076854	0.00179473	1.51576	0.902854	MEMB_H huile	MEMB_N controle neg	44748.8	| phosphoribulokinase | Chr1:11532668-11534406 FORWARD LENGTH=395 | 201606	31915.9	43337.7	33214.5	32134.1	42455.9	60601.6	54705.2	55356.1	49161.2	53073.9	59964.9	53276.2	72526.3	85447.4	110423	94085.1	4	2	6	5	8	7	7	8			x
AT5G26742.1;AT5G26742.2;AT5G26742.3	18	9	121.536	6.99218e-05	3.63658e-05	1.34615	1	MEMB_H huile	MEMB_N controle neg	81342.5	| DEAD box RNA helicase (RH3) | Chr5:9285540-9288871 REVERSE LENGTH=747 | 201606	25332.5	27829.7	25696.4	24639.3	33742.7	34539.7	36448.6	34593	39020.5	34081.9	46391.7	40850.3	57641.7	48700.4	73572.1	58795.5	0	0	0	0	3	3	6	3			x
AT1G66970.1;AT1G66970.2;AT1G66970.3	14	10	121.266	1.66805e-05	1.40864e-05	4.71166	1	MEMB_N controle neg	MEMB_H huile	84244.1	| SHV3-like 2 | Chr1:24992746-24996005 REVERSE LENGTH=763 | 201606	131616	183372	168187	130219	28262.4	41927.6	29474.6	30521.6	202732	224568	303641	215894	48280	59117.4	59495	51875.6	10	10	9	10	4	5	4	6
AT4G05180.1;AT4G05180.2	13	8	121.016	0.000361946	0.000127794	1.50986	0.999946	MEMB_N controle neg	MEMB_H huile	24643	| photosystem II subunit Q-2 | Chr4:2672093-2673170 REVERSE LENGTH=230 | 201606	189574	215205	183918	171800	123593	136024	116707	127364	292007	263552	332041	284833	211131	191792	235574	216472	8	8	10	10	9	9	11	10			x
AT3G42640.1	15	1	120.743	0.0757656	0.0150165	1.82508	0.43725	MEMB_N controle neg	MEMB_H huile	104588	| H[+]-ATPase 8 | Chr3:14724309-14728062 FORWARD LENGTH=948 | 201606	3295.24	1277.14	2069.24	3211.97	1715.83	1102.61	986.451	1594.1	5075.77	1564.06	3735.76	5325.23	2931.11	1554.66	1991.17	2709.39	0	0	0	0	0	0	0	0	x
AT1G54780.1	14	11	119.639	6.0579e-05	3.31403e-05	3.27854	1	MEMB_N controle neg	MEMB_H huile	31138.6	| thylakoid lumen 18.3 kDa protein | Chr1:20439533-20440953 FORWARD LENGTH=285 | 201606	134251	128403	94872.5	121840	40187.7	39585.3	27466.2	38974.2	206791	157250	171281	202003	68651.7	55814.7	55441	66241.8	14	9	11	11	6	6	4	6
AT2G17360.1;AT5G07090.1;AT5G07090.2;AT5G07090.3;AT5G58420.1;AT2G17360.2	15	6	119.355	0.00392549	0.00098716	1.37062	0.962831	MEMB_H huile	MEMB_N controle neg	29917	| Ribosomal protein S4 (RPS4A) family protein | Chr2:7546598-7548138 FORWARD LENGTH=261 | 201606	20829.8	15650.6	16744.6	19156.7	24267.7	26961.7	24080.3	23898.1	32084.9	19166.7	30230.4	31760.6	41455.9	38015.6	48606.5	40618	1	0	2	2	1	1	3	3			x
AT3G59970.3;AT3G59970.1;AT3G59970.2	16	6	119.275	3.86201e-06	6.13949e-06	2.79625	1	MEMB_H huile	MEMB_N controle neg	66858.8	| methylenetetrahydrofolate reductase 1 | Chr3:22151303-22154323 FORWARD LENGTH=592 | 201606	13486.7	14374.2	11396.1	12034.3	33343.6	34604	39649.9	35825.8	20774	17603.4	20574.2	19952.1	56960	48791.2	80033.9	60890.6	0	0	0	0	4	6	5	4
AT2G05070.1;AT3G27690.1;AT3G27690.2;AT2G05100.2	12	3	119.193	7.01762e-05	3.63658e-05	4.22627	1	MEMB_N controle neg	MEMB_H huile	28677.6	| photosystem II light harvesting complex protein 2.2 | Chr2:1799436-1800329 REVERSE LENGTH=265 | 201606	30670	30058.3	21720.7	28770.8	7448.52	7459.24	4405.01	7003.5	47242	36811.1	39214.1	47700.1	12724.1	10517.4	8891.57	11903.4	1	0	0	1	0	0	0	0
ATCG00130.1	14	10	118.938	5.25491e-05	2.98335e-05	2.373	1	MEMB_N controle neg	MEMB_H huile	21114	| ATPase%2C F0 complex%2C subunit B/B'%2C bacterial/chloroplast | ChrC:11529-12798 REVERSE LENGTH=184 | 201606	246448	237457	199542	248306	107109	100032	79875.4	105632	379612	290803	360250	411676	182971	141044	161230	179535	11	11	11	15	4	4	4	6
AT1G79550.1;AT1G79550.2	13	7	118.912	1.24646e-06	3.66024e-06	2.4062	1	MEMB_H huile	MEMB_N controle neg	42188.9	| phosphoglycerate kinase | Chr1:29924347-29926295 REVERSE LENGTH=401 | 201606	18678.5	19885.2	18086.9	19380.4	41074.9	44774.5	49266.1	47830.3	28771.1	24352.5	32653.7	32131.4	70167.2	63131.4	99444.3	81294	4	4	4	4	6	8	9	7
AT4G35000.1	16	10	118.432	4.61494e-05	2.74188e-05	1.88599	1	MEMB_N controle neg	MEMB_H huile	31743	| ascorbate peroxidase 3 | Chr4:16665007-16667541 REVERSE LENGTH=287 | 201606	98335	103392	83775.5	85487.1	50296.4	52734.4	45400.8	48276.6	151469	126620	151247	141732	85920	74354.8	91642.2	82052.5	7	8	7	10	4	2	2	2			x
AT3G18890.1	16	9	117.964	0.000162824	6.80508e-05	2.56751	0.999999	MEMB_N controle neg	MEMB_H huile	68683.8	| NAD(P)-binding Rossmann-fold superfamily protein | Chr3:6511169-6514729 FORWARD LENGTH=641 | 201606	59124.9	51749.4	40631.4	55295.9	21247.9	19884.7	16119.3	23293.6	91072	63375.3	73355.1	91677	36297.2	28037.1	32537.1	39590.5	9	5	7	9	0	1	2	4
AT3G54050.1;AT3G54050.2	15	7	117.596	0.0158254	0.00351567	1.26201	0.79131	MEMB_H huile	MEMB_N controle neg	45618.2	| high cyclic electron flow 1 | Chr3:20016951-20018527 FORWARD LENGTH=417 | 201606	37165	41049.9	32764.1	32741	39819.5	47168.2	45700.6	48688.4	57246.4	50272.1	59151.6	54282.5	68022.6	66506.4	92247.3	82752.4	6	6	6	6	6	7	8	7			x
AT2G28000.1	20	10	117.546	0.00134879	0.000387607	1.32154	0.995867	MEMB_H huile	MEMB_N controle neg	62243.2	| chaperonin-60alpha | Chr2:11926603-11929184 FORWARD LENGTH=586 | 201606	62325	68291.7	55277	59992.7	80304.6	79950.3	86900.7	77794	96001.2	83634	99795.9	99464	137182	112729	175410	132221	4	5	5	5	7	6	8	7			x
AT1G20020.1;AT1G20020.3;AT1G20020.2	14	5	117.44	0.0353448	0.00735921	1.23418	0.619067	MEMB_H huile	MEMB_N controle neg	41510.4	| ferredoxin-NADP[+]-oxidoreductase 2 | Chr1:6942851-6944868 FORWARD LENGTH=369 | 201606	29630.9	31686.3	24077.9	26155.3	29792.4	34634.5	36434	36813	45641.5	38804.9	43469.7	43363.8	50893.5	48834.2	73542.6	62568.6	3	3	3	2	3	3	4	4			x
AT1G61520.1;AT1G61520.3;AT1G61520.2	14	5	117.352	0.000379014	0.000132558	3.8479	0.999934	MEMB_N controle neg	MEMB_H huile	29181.5	| PSI type III chlorophyll a/b-binding protein | Chr1:22700152-22701149 FORWARD LENGTH=273 | 201606	195511	204379	142918	170432	53522.9	57037.5	26536.4	48261.8	301153	250295	258021	282565	91431.9	80422	53564	82027.4	3	2	3	2	2	2	2	2
AT1G57720.1;AT1G57720.2	16	4	117.329	0.00310615	0.000799948	1.20404	0.975171	MEMB_N controle neg	MEMB_H huile	46628.6	| Translation elongation factor EF1B%2C gamma chain | Chr1:21377873-21380114 FORWARD LENGTH=413 | 201606	25282.3	26606.4	27757.1	26916.8	21563.9	23614.7	23026.6	20298.9	38943.2	32583.8	50112.2	44626.3	36837.1	33296.4	46479.5	34500.6	0	0	0	0	1	2	2	4			x
AT5G52640.1	18	4	117.154	0.74554	0.124979	1.04276	0.0596411	MEMB_H huile	MEMB_N controle neg	80920.7	| heat shock-like protein | Chr5:21352557-21355147 FORWARD LENGTH=700 | 201606	97408.6	102938	42911.8	76077.8	96820.8	83391.5	59170.8	93608.8	150042	126064	77472.2	126132	165396	117581	119437	159101	0	1	1	0	2	2	0	0		x
AT3G08940.2	10	2	116.607	0.000799637	0.000248829	2.71818	0.999045	MEMB_N controle neg	MEMB_H huile	31250.6	| light harvesting complex photosystem II | Chr3:2717717-2718665 FORWARD LENGTH=287 | 201606	42056.5	49864.6	31198.9	37760.9	18000.8	16944.7	10129.9	14111.6	64781	61067.1	56325.9	62605	30750.2	23891.8	20447.4	23984.5	1	2	2	0	1	1	0	1	x
AT5G14040.1	17	13	116.514	1.02425e-05	1.04252e-05	2.21849	1	MEMB_N controle neg	MEMB_H huile	40488.8	| phosphate transporter 3%3B1 | Chr5:4531059-4532965 REVERSE LENGTH=375 | 201606	163059	157239	141654	142596	68920.4	73510.9	59217.9	70855	251164	192564	255740	236414	117735	103649	119532	120427	12	13	10	12	6	5	7	8
AT2G07560.1	15	2	115.717	0.840608	0.139181	1.00813	0.0536709	MEMB_N controle neg	MEMB_H huile	105583	| H[+]-ATPase 6 | Chr2:3170394-3173952 REVERSE LENGTH=949 | 201606	10456.3	10865.5	9708.17	10642.2	11036.6	10918.4	9728.07	9652.85	16106.2	13306.6	17526.9	17644.1	18853.6	15394.8	19636.3	16406.3	1	0	1	0	0	0	0	0	x
AT5G66190.1;AT5G66190.2	13	7	115.422	0.00648932	0.00154508	1.53621	0.921784	MEMB_H huile	MEMB_N controle neg	40668.7	| ferredoxin-NADP[+]-oxidoreductase 1 | Chr5:26451203-26453012 REVERSE LENGTH=360 | 201606	60649.6	75174.2	56432.9	56200.9	85938.1	114681	100431	80631.8	93420.5	92062.7	101883	93177.4	146806	161698	202722	137045	5	5	4	5	4	4	4	4			x
AT2G27710.1;AT2G27710.2;AT2G27710.3;AT2G27710.4	15	11	115.339	2.37979e-06	5.04863e-06	3.46117	1	MEMB_N controle neg	MEMB_H huile	11443.8	| 60S acidic ribosomal protein family | Chr2:11816929-11817670 FORWARD LENGTH=115 | 201606	57122.9	68668.8	54803.7	55425.7	16840.8	18837.4	14945.6	17567.2	87988.2	84095.8	98941.4	91892.1	28768.7	26560.5	30167.9	29857.9	7	7	7	11	2	2	3	3
AT1G70410.2;AT1G70410.1;AT1G70410.3	13	7	115.244	0.000349708	0.000124259	1.51381	0.999953	MEMB_N controle neg	MEMB_H huile	31349.6	| beta carbonic anhydrase 4 | Chr1:26534167-26537457 REVERSE LENGTH=280 | 201606	88180.4	96460.5	79773	81535.4	54190.5	63653.9	56082.9	54601.2	135827	118131	144021	135180	92572.2	89751	113204	92802.1	7	7	7	7	3	4	5	5			x
AT5G02490.1	12	0	115.096					---	---	71786.1	| Heat shock protein 70 (Hsp 70) family protein | Chr5:550296-552565 REVERSE LENGTH=653 | 201606									0	0	0	0	0	0	0	0	0	0	0	0	0	0	0	0	x
AT2G21410.1	16	5	114.29	0.00154234	0.000432714	1.36046	0.994251	MEMB_N controle neg	MEMB_H huile	93676.1	| vacuolar proton ATPase A2 | Chr2:9162703-9168141 FORWARD LENGTH=821 | 201606	21500.6	24309.3	20797.6	20129.3	14966.8	15603.8	15412.3	17772.5	33118.1	29770.6	37547.6	33373.1	25567.4	22001.1	31110	30206.7	1	3	2	1	2	0	0	2			x
AT3G58610.1;AT3G58610.2;AT3G58610.3	14	6	114.273	1.65624e-05	1.40575e-05	1.8933	1	MEMB_H huile	MEMB_N controle neg	64211.7	| ketol-acid reductoisomerase | Chr3:21671561-21674639 FORWARD LENGTH=591 | 201606	29959.4	32806.1	25859.6	30155.1	55225	54503	56947.2	58211.7	46147.5	40176.2	46686.4	49995.2	94339.4	76848.4	114949	98938.5	0	0	0	2	3	3	4	5			x
AT2G01250.1;AT2G01250.2;AT5G11650.1;AT5G11650.2;AT5G48130.1	16	6	114.163	0.000421198	0.000144826	1.6575	0.999899	MEMB_H huile	MEMB_N controle neg	28228.1	| Ribosomal protein L30/L7 family protein | Chr2:132943-134264 REVERSE LENGTH=242 | 201606	17503.3	21031.7	15518.9	18017.1	30627	31638.6	30443.3	26748.7	26960.9	25756.6	28017.5	29871.2	52319.3	44609.9	61450.3	45462.9	2	2	1	2	6	5	5	2			x
AT4G09650.1	14	7	113.756	0.0452498	0.00927045	1.18335	0.560445	MEMB_H huile	MEMB_N controle neg	25668.6	| F-type H+-transporting ATPase subunit delta | Chr4:6100799-6101503 FORWARD LENGTH=234 | 201606	55886	62480.2	50280.8	48771.6	62992.4	71428.8	63158.2	59702	86083	76516.8	90775.9	80860.1	107608	100714	127486	101471	5	2	4	4	5	6	7	3			x
AT2G24820.1	17	10	113.728	5.20456e-05	2.96795e-05	1.88516	1	MEMB_N controle neg	MEMB_H huile	61349.1	| translocon at the inner envelope membrane of chloroplasts 55-II | Chr2:10575038-10576829 FORWARD LENGTH=539 | 201606	77540.7	81032.1	68474.1	68401	39935.9	41909.1	34285.7	40592.1	119439	99236.5	123622	113404	68221.4	59091.2	69206.3	68991.8	11	8	9	8	1	2	0	2			x
AT4G13940.1;AT4G13940.4;AT4G13940.3;AT4G13940.2	9	1	112.822	0.000205983	8.20965e-05	3.33719	0.999996	MEMB_H huile	MEMB_N controle neg	54006	| S-adenosyl-L-homocysteine hydrolase | Chr4:8054931-8056676 FORWARD LENGTH=485 | 201606	6941.57	6550.42	8394.74	6968.96	19274.9	18930.4	34213.2	23878.4	10692.3	8022.02	15155.7	11554.1	32926.9	26691.6	69059.8	40584.5	0	1	1	1	2	2	2	2	x
AT5G44020.1	12	7	111.899	0.00763895	0.0017887	1.14439	0.903579	MEMB_N controle neg	MEMB_H huile	31455.6	| HAD superfamily%2C subfamily IIIB acid phosphatase | Chr5:17712433-17714046 FORWARD LENGTH=272 | 201606	96232.1	109002	100219	96597.9	86488.7	84052.6	90789.3	89993.9	148229	133490	180934	160153	147746	118513	183260	152957	6	6	8	8	5	6	8	8			x
AT4G34670.1	12	2	111.54	0.00147819	0.000417283	1.83767	0.994812	MEMB_N controle neg	MEMB_H huile	29974.6	| Ribosomal protein S3Ae | Chr4:16548724-16550222 FORWARD LENGTH=262 | 201606	13486.6	11336.3	15275.8	18464	8518.84	7356.83	8178.73	7813.51	20773.8	13883.1	27578.6	30612.1	14552.5	10373	16508.9	13280.1	0	0	0	0	0	0	1	0	x
AT4G13770.1	20	11	111.404	1.57719e-06	4.07005e-06	2.91642	1	MEMB_N controle neg	MEMB_H huile	57734.1	| cytochrome P450%2C family 83%2C subfamily A%2C polypeptide 1 | Chr4:7990682-7992282 REVERSE LENGTH=502 | 201606	65150.1	60853.5	54376.3	54915.7	20284	18604.2	19523.5	22267.9	100353	74524.6	98169.9	91046.6	34650.6	26231.6	39408.4	37847.3	7	6	8	8	2	1	2	2
AT3G49010.1;AT3G49010.2;AT3G49010.3;AT3G49010.4;AT3G49010.6;AT3G49010.7;AT3G49010.5;AT5G23900.1	11	5	110.792	2.96346e-05	2.0889e-05	3.39962	1	MEMB_N controle neg	MEMB_H huile	23766.9	| breast basic conserved 1 | Chr3:18166971-18168047 REVERSE LENGTH=206 | 201606	117207	140552	118253	94464.8	40309.6	35509.7	34123.9	28447.9	180539	172129	213492	156616	68859.9	50068.2	68879.6	48351	7	7	7	6	5	5	5	5
AT1G33120.1;AT1G33140.1;AT4G10450.1	13	4	110.483	9.56238e-05	4.56628e-05	1.86121	1	MEMB_H huile	MEMB_N controle neg	22131.7	| Ribosomal protein L6 family | Chr1:12010986-12012223 FORWARD LENGTH=194 | 201606	16041.2	20468.2	16446.5	17125.3	31383.5	33711.3	35648.5	29692.8	24708.8	25066.6	29692.1	28392.6	53611.6	47532.5	71956.9	50466.8	0	0	0	1	3	3	5	3			x
AT1G52400.1;AT1G52400.3;AT1G52400.2;AT1G75940.1	13	8	110.307	8.97103e-05	4.39901e-05	2.16491	1	MEMB_N controle neg	MEMB_H huile	60915.6	| beta glucosidase 18 | Chr1:19515250-19517930 FORWARD LENGTH=528 | 201606	34748.4	33509.7	27490.5	39483.8	16452.5	14187.5	16428.7	15396.9	53524	41037.9	49630.7	65461.6	28105.4	20004.1	33161.6	26169.2	4	3	4	8	0	0	0	0
AT1G76810.1	19	10	109.765	2.93017e-06	5.38554e-06	2.35403	1	MEMB_N controle neg	MEMB_H huile	142744	| eukaryotic translation initiation factor 2 (eIF-2) family protein | Chr1:28831366-28836310 REVERSE LENGTH=1294 | 201606	40743.9	40037.7	46034.4	42608.2	16641.1	17112.2	18218.7	20000.1	62759.2	49032.5	83109.6	70641.6	28427.6	24127.9	36774.7	33992.8	5	5	6	4	3	0	0	0
ATCG00350.1	17	11	109.742	0.000109396	4.98183e-05	4.03161	1	MEMB_N controle neg	MEMB_H huile	83459	| Photosystem I%2C PsaA/PsaB protein | ChrC:39605-41857 REVERSE LENGTH=750 | 201606	434210	463281	343717	399722	115871	125085	65386	100674	668828	567361	620539	662713	197939	176368	131983	171109	8	10	11	11	5	6	0	6
AT1G09210.1	14	5	109.584	0.000320048	0.000115617	2.12539	0.999968	MEMB_N controle neg	MEMB_H huile	48385.1	| calreticulin 1b | Chr1:2973217-2976655 REVERSE LENGTH=424 | 201606	39179.2	51524.7	36937.2	33767.2	19423.4	20771.5	16854.1	18894	60349	63100.1	66685.7	55983.8	33180.4	29287.5	34020.2	32112.9	6	6	5	5	3	3	4	4
AT1G11860.1;AT1G11860.2;AT1G11860.3	11	6	109.353	7.60279e-06	8.4818e-06	2.39907	1	MEMB_H huile	MEMB_N controle neg	44787	| Glycine cleavage T-protein family | Chr1:4001801-4003245 FORWARD LENGTH=408 | 201606	37890.4	44962.2	42539.2	41947.8	86294.5	105739	107095	102330	58363.8	55063.3	76799.4	69546.8	147415	149091	216173	173924	5	4	4	5	6	7	8	7
AT1G31330.1	25	20	109.062	0.000203955	8.15427e-05	3.88236	0.999996	MEMB_N controle neg	MEMB_H huile	24344.3	| photosystem I subunit F | Chr1:11215011-11215939 REVERSE LENGTH=221 | 201606	594082	582599	457909	604138	171663	162588	86376	156014	915084	713484	826699	1.00162e+06	293247	229247	174351	265167	14	6	14	12	8	9	6	9
AT3G47470.1	12	10	108.52	6.71664e-05	3.55395e-05	3.63709	1	MEMB_N controle neg	MEMB_H huile	27790.6	| light-harvesting chlorophyll-protein complex I subunit A4 | Chr3:17493622-17494773 REVERSE LENGTH=251 | 201606	245976	256130	211545	248611	74508	75158.3	44211.5	70691.6	378885	313671	381920	412181	127280	105972	89241.5	120150	5	6	7	8	4	3	4	4
AT3G13920.1;AT3G13920.3;AT3G13920.4;AT1G54270.2;AT3G13920.2;AT3G13920.5	14	1	107.879	0.255732	0.0466667	1.11252	0.18626	MEMB_N controle neg	MEMB_H huile	46989.7	| eukaryotic translation initiation factor 4A1 | Chr3:4592635-4594128 REVERSE LENGTH=412 | 201606	9938.08	11009.6	8448.21	8605.12	7608.09	8194.08	9913.01	8442.33	15307.9	13483	15252.2	14266.7	12996.7	11553.5	20009.6	14348.9	0	0	0	0	2	0	0	0	x
AT3G13870.1;AT3G13870.2	17	6	107.766	2.73227e-08	7.7559e-07	2.49032	1	MEMB_N controle neg	MEMB_H huile	89662.7	| Root hair defective 3 GTP-binding protein (RHD3) | Chr3:4565762-4571109 REVERSE LENGTH=802 | 201606	19255.8	20973.9	18815	19641.4	7884.87	7947.15	7723.84	8040.87	29660.4	25685.8	33968.2	32564.1	13469.5	11205.4	15590.7	13666.5	4	3	3	4	0	0	0	0
AT3G16340.1;AT3G16340.2	17	1	107.575	0.55473	0.0947962	1.12674	0.0829652	MEMB_H huile	MEMB_N controle neg	161097	| pleiotropic drug resistance 1 | Chr3:5539897-5546263 FORWARD LENGTH=1416 | 201606	13967.7	19163.5	7601.03	8234.54	12139.2	20098.2	11068.2	11867.1	21514.9	23468.7	13722.8	13652.3	20737.1	28338.1	22341.4	20169.7	3	0	0	0	0	0	0	0	x
AT1G49240.1;AT3G18780.1;AT3G18780.2;AT3G18780.3;AT2G42100.1	16	6	107.561	3.38462e-06	5.68875e-06	2.10081	1	MEMB_H huile	MEMB_N controle neg	42091.1	| actin 8 | Chr1:18216539-18217947 FORWARD LENGTH=377 | 201606	5152.76	4624.38	4530.61	4393.64	9623.35	10247.3	9098.82	10318.5	7936.96	5663.28	8179.47	7284.36	16439.3	14448.6	18366.1	17537.7	0	0	0	1	1	0	2	2
AT3G59780.1	15	8	107.362	6.71905e-05	3.55395e-05	2.01983	1	MEMB_N controle neg	MEMB_H huile	74220.2	| Rhodanese/Cell cycle control phosphatase superfamily protein | Chr3:22086906-22090324 FORWARD LENGTH=686 | 201606	27505	27662.5	23752.4	28885.3	15281.9	12727.2	11600.2	13764.3	42366.9	33877	42882.2	47889.9	26105.6	17945.1	23415.2	23394.2	3	6	4	5	0	0	0	0
AT4G34450.1	19	6	106.952	0.844976	0.139632	1.01188	0.0534689	MEMB_N controle neg	MEMB_H huile	99175.2	| coatomer gamma-2 subunit%2C putative / gamma-2 coat protein%2C putative / gamma-2 COP | Chr4:16471956-16476795 FORWARD LENGTH=886 | 201606	15391.3	17584.7	16166.3	14327.7	15140.7	15303.3	16008.5	16272.6	23707.7	21535.2	29186.3	23754.5	25864.4	21577.4	32313.4	27657.4	4	5	3	4	4	4	4	4		x
AT4G03280.1;AT4G03280.2	9	6	106.223	7.1539e-06	8.19575e-06	3.96902	1	MEMB_N controle neg	MEMB_H huile	24651.2	| photosynthetic electron transfer C | Chr4:1440314-1441717 FORWARD LENGTH=229 | 201606	255336	270869	199559	270987	61376.3	72957.8	53815.9	62982.8	393303	331722	360280	449279	104848	102869	108628	107048	8	7	7	8	4	5	6	5
AT1G74470.1	17	12	105.723	0.98066	0.158567	1.00131	0.0500531	MEMB_N controle neg	MEMB_H huile	52236.8	| Pyridine nucleotide-disulfide oxidoreductase family protein | Chr1:27991248-27992845 FORWARD LENGTH=467 | 201606	39739.5	41947.1	31202.2	37246.7	40701.9	38107.4	33117	38012.8	61212.1	51370.8	56331.9	61752.6	69530	53730.9	66847.1	64607.8	3	4	3	6	3	5	5	6		x
AT2G15620.1	16	8	105.45	2.96806e-05	2.0889e-05	3.12518	1	MEMB_H huile	MEMB_N controle neg	66018.3	| nitrite reductase 1 | Chr2:6810552-6812666 FORWARD LENGTH=586 | 201606	10921.5	10581.8	12918.9	11324.9	27822	35343.5	43143.9	36658.8	16822.8	12959	23323.6	18775.9	47527.6	49833.9	87086.6	62306.5	0	0	0	0	5	5	8	6
AT1G36280.1;AT1G36280.2	15	5	105.408	0.32429	0.0577153	1.09734	0.148945	MEMB_H huile	MEMB_N controle neg	58987.1	| L-Aspartase-like family protein | Chr1:13640600-13642908 FORWARD LENGTH=527 | 201606	67793.1	78997.4	52674.2	58863.1	69542.4	75687.7	64110.6	74132	104424	96744.7	95097	97591.2	118798	106719	129408	125997	0	0	3	2	0	2	0	0		x
AT4G18480.1	17	5	105.249	7.44452e-07	3.21258e-06	5.09007	1	MEMB_H huile	MEMB_N controle neg	46555.1	| P-loop containing nucleoside triphosphate hydrolases superfamily protein | Chr4:10201897-10203361 REVERSE LENGTH=424 | 201606	4737.12	5067.27	5894.86	5440.34	25568	23294.5	31093.1	27646.6	7296.75	6205.67	10642.5	9019.73	43677.1	32844.9	62761.8	46989.1	0	0	0	0	2	2	3	2
AT4G09000.1;AT4G09000.2	11	3	105.047	0.00163558	0.000455673	1.42423	0.993394	MEMB_H huile	MEMB_N controle neg	30045.7	| general regulatory factor 1 | Chr4:5775387-5777157 FORWARD LENGTH=267 | 201606	19463.3	24479.5	19748.8	19990.1	27884.9	32761	30315.5	28220.5	29980	29979	35654.1	33142.3	47635.1	46192.6	61192.3	47964.5	3	3	3	3	4	4	3	3			x
AT3G29320.1	18	8	104.734	3.99736e-06	6.16799e-06	3.47838	1	MEMB_H huile	MEMB_N controle neg	109156	| Glycosyl transferase%2C family 35 | Chr3:11252871-11257587 FORWARD LENGTH=962 | 201606	13589.6	13905.5	13008.7	15490.2	40456.4	46570.4	52948.3	54793.5	20932.5	17029.5	23485.7	25681.7	69110.6	65663.5	106877	93128.9	0	0	0	0	4	6	4	5
AT3G01280.1	16	7	104.653	7.0769e-06	8.19575e-06	2.48492	1	MEMB_N controle neg	MEMB_H huile	29482.4	| voltage dependent anion channel 1 | Chr3:85754-87612 FORWARD LENGTH=276 | 201606	36957.4	35166.3	29754.1	35008.2	14382.8	15064.9	12525.3	13113.8	56926.8	43066.6	53717.5	58041.3	24569.7	21241.3	25282.5	22288.6	6	5	5	6	0	1	0	2
AT2G34480.1;AT2G34480.2	14	3	104.629	0.00112684	0.000332042	1.57799	0.997418	MEMB_N controle neg	MEMB_H huile	21421.2	| Ribosomal protein L18ae/LX family protein | Chr2:14532916-14534161 REVERSE LENGTH=178 | 201606	18800.9	21754.3	17403.8	16344.1	12469.9	12985.8	10829.8	10801.8	28959.7	26641.5	31420.5	27097.5	21302	18309.8	21860.2	18359.1	3	3	3	4	2	2	2	2			x
ATCG00020.1	17	15	104.051	0.000167752	6.94597e-05	3.64455	0.999999	MEMB_N controle neg	MEMB_H huile	39050.7	| photosystem II reaction center protein A | ChrC:383-1444 REVERSE LENGTH=353 | 201606	346956	372748	269948	299509	106070	103918	57742.1	85992.8	534428	456488	487358	496566	181197	146523	116553	146156	10	8	11	13	6	6	5	7
AT1G20260.1;AT1G76030.1	14	2	103.966	0.00253072	0.000667222	1.29838	0.983127	MEMB_N controle neg	MEMB_H huile	54426	| ATPase%2C V1 complex%2C subunit B protein | Chr1:7016971-7020290 FORWARD LENGTH=487 | 201606	28014.3	33455.1	27963.6	28022.4	21145.5	24132.5	22792.7	22392.5	43151.3	40971	50485	46459.3	36122.3	34026.5	46007.4	38059.1	2	2	2	2	2	2	2	2	x
AT4G32260.1	13	7	103.924	0.000217278	8.55305e-05	2.53854	0.999995	MEMB_N controle neg	MEMB_H huile	23917.8	| ATPase%2C F0 complex%2C subunit B/B'%2C bacterial/chloroplast | Chr4:15573859-15574586 REVERSE LENGTH=219 | 201606	175164	163793	116822	171506	62804.3	63210.9	50730.4	70359.4	269811	200590	210909	284345	107287	89126.4	102400	119585	8	7	8	9	5	5	5	7
AT1G44575.1;AT1G44575.3;AT1G44575.2	12	6	103.67	0.000139194	6.05804e-05	3.4023	1	MEMB_N controle neg	MEMB_H huile	28007.8	| Chlorophyll A-B binding family protein | Chr1:16871768-16873194 FORWARD LENGTH=265 | 201606	183384	195237	133984	165600	56233.2	52924	34373.4	55806.1	282472	239098	241891	274554	96061.7	74622.1	69383.3	94849.9	7	7	6	7	4	3	1	4
AT5G48300.1	18	5	103.502	0.000318777	0.000115617	1.59654	0.999968	MEMB_H huile	MEMB_N controle neg	56992.8	| ADP glucose pyrophosphorylase 1 | Chr5:19570326-19572557 FORWARD LENGTH=520 | 201606	10931.5	13288.1	10304.4	10660.4	16542.1	18695.2	18613.3	18288.2	16838.2	16273.3	18603.4	17674.2	28258.5	26359.9	37571.2	31083.2	0	0	1	0	4	4	4	4			x
AT1G72730.1;AT3G19760.1	16	4	102.18	8.2193e-06	8.89762e-06	2.28749	1	MEMB_H huile	MEMB_N controle neg	47112.8	| DEA(D/H)-box RNA helicase family protein | Chr1:27378040-27379593 REVERSE LENGTH=414 | 201606	19443.5	21269.9	17595.1	18183	40966.8	47859.9	45760.8	40386.1	29949.5	26048.3	31765.9	30146.3	69982.5	67481.8	92368.9	68641.5	1	0	0	1	2	1	2	3
AT5G50950.1;AT5G50950.2;AT5G50950.4;AT5G50950.3	16	3	102.004	0.000247337	9.51639e-05	1.76206	0.99999	MEMB_N controle neg	MEMB_H huile	56279	| FUMARASE 2 | Chr5:20729687-20733476 FORWARD LENGTH=510 | 201606	32618.3	36430.9	30984.2	26747	17065.2	16846.4	18600.6	19437.9	50243.1	44615.4	55938.3	44344.7	29152	23753.3	37545.6	33037.4	0	0	0	0	1	1	2	1			x
AT3G09200.1;AT3G09200.2	8	2	101.304	9.8381e-05	4.65445e-05	6.57625	1	MEMB_N controle neg	MEMB_H huile	34190.2	| Ribosomal protein L10 family protein | Chr3:2823364-2825020 REVERSE LENGTH=320 | 201606	24611.6	23259.8	36954.6	27655.1	2584.31	3568.02	5731.21	5220.6	37910.1	28485.3	66717.2	45850.3	4414.7	5030.86	11568.5	8873.11	2	1	3	1	1	1	1	1	x
AT1G21750.1;AT1G21750.2	11	5	101.272	2.41622e-05	1.79444e-05	2.81658	1	MEMB_N controle neg	MEMB_H huile	55886.8	| PDI-like 1-1 | Chr1:7645767-7648514 FORWARD LENGTH=501 | 201606	18102.1	24393.8	19017.8	17922.6	7261.07	7984.87	6380.9	6576.24	27883.2	29874	34334.4	29714.5	12403.9	11258.6	12879.9	11177.2	4	4	4	3	0	0	0	0
AT2G38040.1;AT2G38040.2	18	5	101.038	0.0814489	0.0160682	1.59582	0.420297	MEMB_H huile	MEMB_N controle neg	85420.4	| acetyl Co-enzyme a carboxylase carboxyltransferase alpha subunit | Chr2:15917612-15920749 FORWARD LENGTH=769 | 201606	17296.2	19005.3	14984.4	16243.7	20868.9	21402.6	20673.3	44820.1	26641.9	23275	27052.6	26930.9	35649.9	30177.4	41729.4	76177.8	0	0	0	0	2	2	3	5		x
AT1G20630.1	12	0	100.902					---	---	57104.3	| catalase 1 | Chr1:7146812-7149609 FORWARD LENGTH=492 | 201606									0	0	0	0	0	0	0	0	0	0	0	0	0	0	0	0	x
AT4G00630.1;AT4G00630.2	17	6	100.729	0.0437298	0.00898064	1.28364	0.56862	MEMB_N controle neg	MEMB_H huile	126671	| K+ efflux antiporter 2 | Chr4:261655-267789 REVERSE LENGTH=1174 | 201606	21485.8	18901.7	17475.3	19775.6	13398.8	17704.5	12177.4	17202.5	33095.2	23148.1	31549.6	32786.6	22888.9	24963.1	24580.2	29237.9	1	1	6	2	0	0	0	0			x
AT4G38510.1;AT4G38510.2;AT4G38510.3;AT4G38510.4;AT4G38510.5	14	0	100.582					---	---	54418.9	| ATPase%2C V1 complex%2C subunit B protein | Chr4:18011155-18014789 REVERSE LENGTH=487 | 201606									0	0	0	0	0	0	0	0	0	0	0	0	0	0	0	0	x
AT2G44160.1	16	3	100.459	0.958079	0.15521	1.00037	0.0502495	MEMB_H huile	MEMB_N controle neg	67429.6	| methylenetetrahydrofolate reductase 2 | Chr2:18262301-18265185 FORWARD LENGTH=594 | 201606	10470.4	12590	9987.49	10016.9	11256	11358.4	10578.6	9887.78	16127.9	15418.5	18031.2	16607.4	19228.3	16015.2	21353.1	16805.6	0	0	0	0	1	0	1	1		x
AT3G53420.1;AT3G53420.2	9	3	99.8873	0.00502209	0.00123605	1.56386	0.945415	MEMB_N controle neg	MEMB_H huile	30702.4	| plasma membrane intrinsic protein 2A | Chr3:19803906-19805454 REVERSE LENGTH=287 | 201606	90396.7	116736	92040	74136.2	58431.3	65734	54157.7	60386.8	139241	142962	166167	122913	99816.8	92684	109318	102635	5	5	5	5	4	4	4	4			x
AT2G20890.1	13	8	99.7161	3.33978e-05	2.27529e-05	1.33931	1	MEMB_H huile	MEMB_N controle neg	34023.8	| photosystem II reaction center PSB29 protein | Chr2:8987783-8989185 FORWARD LENGTH=300 | 201606	48139.6	51421.2	47293.4	46273.1	63768.9	66737.8	62711.9	65439.3	74151.1	62973.3	85382.6	76717.8	108935	94099.4	126585	111223	2	4	1	2	4	3	5	4			x
AT1G20440.1	12	8	99.5966	0.00582689	0.0014057	2.08793	0.932434	MEMB_N controle neg	MEMB_H huile	29896.9	| cold-regulated 47 | Chr1:7084722-7085664 REVERSE LENGTH=265 | 201606	72029.4	118110	91855.9	60750.3	38177.5	53251.4	35847.3	36879.7	110949	144644	165835	100720	65217.6	75083.7	72358.2	62681.9	7	8	9	7	6	5	4	4
AT5G61790.1	12	5	99.5124	6.9675e-05	3.63272e-05	2.22838	1	MEMB_N controle neg	MEMB_H huile	60828.4	| calnexin 1 | Chr5:24827394-24829642 REVERSE LENGTH=530 | 201606	69571.8	89460.1	68128	66806	32761.6	37109.7	29734.9	32313.1	107164	109558	122997	110760	55965.9	52324.2	60020.3	54920.4	4	4	6	4	2	2	1	2
AT5G61780.1	19	3	99.4249	0.0065224	0.00155151	1.41329	0.921255	MEMB_H huile	MEMB_N controle neg	108199	| TUDOR-SN protein 2 | Chr5:24822012-24826641 FORWARD LENGTH=985 | 201606	11574.9	11668	10406.4	12560.7	20017.2	15835.8	14299.1	15156.1	17829.2	14289.4	18787.6	20824.8	34194.8	22328.3	28862.9	25759.8	1	0	0	0	3	0	1	1			x
AT2G41560.1;AT2G41560.2;AT2G41560.3;AT2G41560.4;AT1G20160.3;AT1G63210.1;AT2G24010.1;AT2G24010.2;AT2G24010.3;AT2G24010.4;AT3G11100.1;AT3G23470.1;AT3G23470.2;AT3G23470.3;AT4G13920.1	16	7	99.1502	0.00071183	0.000224513	1.23395	0.999339	MEMB_N controle neg	MEMB_H huile	113548	| autoinhibited Ca(2+)-ATPase%2C isoform 4 | Chr2:17332256-17337179 REVERSE LENGTH=1030 | 201606	29242.8	31601.5	32349.1	29400.1	24462.4	26401	24016	24471.3	45043.6	38701	58402.5	48743.4	41788.5	37225	48476.6	41592.3	4	4	6	5	5	4	6	3			x
AT2G45470.1;AT3G60900.1	12	8	98.6997	0.000110904	5.02617e-05	2.59156	1	MEMB_N controle neg	MEMB_H huile	43188.9	| FASCICLIN-like arabinogalactan protein 8 | Chr2:18742797-18744059 REVERSE LENGTH=420 | 201606	157013	203445	165051	145460	57650.2	81161.3	60149.1	59945	241852	249150	297979	241163	98482.3	114436	121412	101884	8	9	9	9	2	5	4	4
AT1G72370.1;AT1G72370.2	13	6	98.2703	0.939625	0.153094	1.00073	0.0505182	MEMB_H huile	MEMB_N controle neg	32519.6	| 40s ribosomal protein SA | Chr1:27243148-27244842 REVERSE LENGTH=298 | 201606	55242.2	64450.7	51337.5	52670.6	56985	58067.4	53620.1	55191.8	85091.4	78930	92683.8	87324.4	97346.1	81874.2	108233	93805.8	7	4	5	7	6	6	6	6		x
AT1G16030.1	13	6	98.2131	0.00135109	0.000387832	1.28061	0.995849	MEMB_H huile	MEMB_N controle neg	71313.8	| heat shock protein 70B | Chr1:5502386-5504326 REVERSE LENGTH=646 | 201606	16930.5	15356.3	16689.3	16344	22364.7	19430.7	22206	19648.5	26078.6	18806.2	30130.5	27097.3	38205	27396.9	44823.1	33395.3	2	0	1	1	0	2	2	1			x
AT3G18820.1	11	4	97.9641	9.50185e-05	4.55296e-05	2.55885	1	MEMB_N controle neg	MEMB_H huile	23444.2	| RAB GTPase homolog G3F | Chr3:6484266-6486005 FORWARD LENGTH=206 | 201606	32174.5	31107.8	32468	38402.1	14601.6	15574.2	10500.5	11750.6	49559.4	38096.4	58617	63668.1	24943.5	21959.4	21195.3	19971.7	5	5	3	5	0	0	0	0
AT5G58140.1;AT5G58140.2;AT5G58140.3;AT5G58140.5;AT5G58140.6;AT5G58140.7;AT5G58140.4	20	8	97.8652	0.192231	0.035747	1.0671	0.236938	MEMB_N controle neg	MEMB_H huile	103042	| phototropin 2 | Chr5:23524771-23529993 FORWARD LENGTH=915 | 201606	22061.1	25846	22245.9	22538.1	22881.4	20598.4	21881	21501.4	33981.5	31652.5	40162.2	37366.6	39087.8	29043.4	44167.1	36544.4	2	1	4	2	1	1	2	2		x
AT1G80380.2;AT1G80380.4;AT1G80380.3;AT1G80380.8;AT1G80380.1;AT1G80380.7;AT1G80380.5;AT1G80380.6	14	9	97.1508	0.000332623	0.000118989	1.68313	0.999962	MEMB_H huile	MEMB_N controle neg	51531.2	| P-loop containing nucleoside triphosphate hydrolases superfamily protein | Chr1:30217332-30219784 FORWARD LENGTH=456 | 201606	35557.3	37780.2	30224.3	30274.7	50158.1	61944.1	56839.1	56322.4	54770.1	46267.8	54566.3	50193.5	85683.9	87340.3	114731	95727.5	4	4	3	4	5	5	7	6			x
AT4G22890.1;AT4G22890.3;AT4G22890.2;AT4G22890.4;AT4G22890.5	12	8	96.7416	6.82975e-05	3.59761e-05	2.36317	1	MEMB_N controle neg	MEMB_H huile	36063.3	| PGR5-LIKE A | Chr4:12007157-12009175 FORWARD LENGTH=324 | 201606	72366.7	71246.7	55556.2	64697.7	30419.3	29484.3	22932.4	28822.1	111469	87252.8	100300	107265	51964.6	41572.4	46289.3	48986.9	7	4	6	5	0	0	0	1
AT3G09820.1;AT3G09820.2;AT5G03300.1;AT5G03300.2;AT5G03300.3	12	8	96.3415	0.188658	0.0351808	1.10548	0.240477	MEMB_H huile	MEMB_N controle neg	38292.4	| adenosine kinase 1 | Chr3:3012122-3014624 FORWARD LENGTH=344 | 201606	52964.5	61428	61168.4	49929.9	58313.4	56952.3	65889.3	68120.9	81583	75228.2	110432	82780.5	99615.2	80301.9	132999	115781	2	2	4	2	4	5	6	5		x
AT3G03250.1;AT3G03250.2;AT3G03250.3;AT5G17310.1;AT5G17310.2;AT5G17310.3;AT5G17310.4;AT5G17310.5;AT5G17310.6	15	3	95.979	0.000128171	5.68482e-05	1.38193	1	MEMB_H huile	MEMB_N controle neg	51909.6	| UDP-GLUCOSE PYROPHOSPHORYLASE 1 | Chr3:749761-754014 REVERSE LENGTH=469 | 201606	10991.6	12049.9	10396.8	10540.9	15482.6	15656.3	15139.3	14497.8	16930.7	14757	18770.2	17476.1	26448.6	22075.2	30558.8	24640.9	0	0	0	0	1	1	2	1			x
AT3G23810.1	9	2	95.9651	0.0334511	0.00699915	1.51818	0.631923	MEMB_N controle neg	MEMB_H huile	53843.6	| S-adenosyl-l-homocysteine (SAH) hydrolase 2 | Chr3:8588013-8589671 REVERSE LENGTH=485 | 201606	11590.7	11765	7436.3	13061.6	7080.98	5774.86	8216.74	7813.15	17853.5	14408.1	13425.3	21655.3	12096.3	8142.47	16585.6	13279.5	1	0	0	0	0	0	0	2	x
AT1G54270.1	14	1	95.4102	6.16581e-05	3.35153e-05	3.60653	1	MEMB_H huile	MEMB_N controle neg	47104.8	| eif4a-2 | Chr1:20260495-20262018 FORWARD LENGTH=412 | 201606	297.125	200.874	277.891	365.725	1120.43	979.553	1087.14	930.148	457.671	246.001	501.699	606.348	1913.99	1381.16	2194.4	1580.91	0	0	0	0	1	0	1	0	x
AT5G13850.1	7	2	95.1374	0.0132819	0.00298699	1.70311	0.822804	MEMB_N controle neg	MEMB_H huile	22057.4	| nascent polypeptide-associated complex subunit alpha-like protein 3 | Chr5:4471361-4472676 FORWARD LENGTH=204 | 201606	1401.12	1806.02	1209.75	921.416	711.426	765.283	844.093	813.639	2158.19	2211.76	2184.06	1527.65	1215.31	1079.04	1703.81	1382.89	1	1	1	0	0	0	0	1	x
AT3G12390.1	8	3	94.998	0.0712624	0.0142011	1.16131	0.451719	MEMB_N controle neg	MEMB_H huile	21982.3	| Nascent polypeptide-associated complex (NAC)%2C alpha subunit family protein | Chr3:3942344-3943595 FORWARD LENGTH=203 | 201606	40750.7	44328.5	37075	34511.7	34787.6	36969.2	31066.8	32081.1	62769.6	54287.2	66934.4	57218.1	59426.8	52126	62708.8	54526.1	5	4	5	3	4	4	5	5		x
AT4G18440.1	13	3	94.9788	0.000465311	0.00015766	1.73019	0.999852	MEMB_H huile	MEMB_N controle neg	59985.6	| L-Aspartase-like family protein | Chr4:10186385-10188832 REVERSE LENGTH=536 | 201606	20850.6	20937.4	18848	18863	34324.7	29315	41477.7	32430.9	32116.9	25641.2	34027.8	31273.7	58635.9	41333.7	83723.4	55120.7	2	2	2	2	2	2	2	3			x
AT3G11630.1	13	2	94.8055	0.337364	0.0598531	1.18202	0.143191	MEMB_N controle neg	MEMB_H huile	29206.1	| Thioredoxin superfamily protein | Chr3:3672189-3673937 FORWARD LENGTH=266 | 201606	8216.38	10358.7	6102.01	6264.14	5414.24	7789.92	6531.4	6440.93	12656	12685.9	11016.5	10385.5	9249	10983.7	13183.7	10947.2	1	1	1	1	0	1	1	2	x
AT1G12840.1	14	7	94.5054	2.04896e-06	4.71587e-06	1.72475	1	MEMB_H huile	MEMB_N controle neg	42904.5	| vacuolar ATP synthase subunit C (VATC) / V-ATPase C subunit / vacuolar proton pump C subunit (DET3) | Chr1:4375584-4378220 FORWARD LENGTH=375 | 201606	23228.1	24912.7	22870.7	23508.8	37969.2	41246.3	42513.6	41294.8	35779.1	30509.6	41290.4	38976.1	64861.7	58156.7	85814.4	70186	5	5	6	6	7	5	7	8			x
AT3G62870.1	10	1	94.4857	0.00056402	0.00018521	1.78707	0.9997	MEMB_N controle neg	MEMB_H huile	29205.6	| Ribosomal protein L7Ae/L30e/S12e/Gadd45 family protein | Chr3:23242862-23244273 REVERSE LENGTH=256 | 201606	2175.84	2345.54	2210.2	2044.57	1524.84	1191.7	1179.81	1014.56	3351.51	2872.48	3990.25	3389.77	2604.84	1680.27	2381.47	1724.38	0	1	0	0	0	0	0	0	x
AT3G46780.1	14	5	94.472	0.0765015	0.0151506	1.14733	0.434976	MEMB_H huile	MEMB_N controle neg	54358.4	| plastid transcriptionally active 16 | Chr3:17228766-17231021 FORWARD LENGTH=510 | 201606	29647.1	34927.8	27192.9	28937.7	36626.8	34397.4	31102.4	36362.1	45666.4	42774.5	49093.5	47976.9	62568.6	48499.8	62780.8	61802.2	3	3	3	4	4	3	3	4		x
AT2G43750.1;AT2G43750.2	14	2	94.1639	5.79724e-07	2.96212e-06	4.44927	1	MEMB_H huile	MEMB_N controle neg	41941.4	| O-acetylserine (thiol) lyase B | Chr2:18129604-18132322 REVERSE LENGTH=392 | 201606	3185.54	2617.01	2669.19	2688.45	10688	12753.9	12753.6	13459.2	4906.8	3204.93	4818.9	4457.27	18258	17982.8	25743.4	22875.8	0	0	0	0	1	2	2	1	x
AT4G12800.1;AT4G12800.2	11	6	93.6608	0.00024436	9.416e-05	3.56567	0.999991	MEMB_N controle neg	MEMB_H huile	23108.7	| photosystem I subunit l | Chr4:7521469-7522493 FORWARD LENGTH=219 | 201606	77434	51393.4	49356.3	70600.3	16312.9	18954.2	12532.2	21972.8	119274	62939.3	89106.8	117051	27866.9	26725.1	25296.5	37345.7	5	3	6	5	1	2	1	2
AT5G10360.1;AT5G10360.2	9	2	92.8592	0.000296714	0.000109543	1.8664	0.999977	MEMB_N controle neg	MEMB_H huile	28390.1	| Ribosomal protein S6e | Chr5:3258734-3260142 REVERSE LENGTH=249 | 201606	39989.1	46119.6	39417.7	33044.1	23637.9	22146.9	19894.2	19281.7	61596.5	56480.7	71163.9	54785	40380.1	31226.9	40156.7	32771.8	4	4	3	4	3	3	3	3	x
AT3G44310.1;AT3G44310.3;AT3G44320.1;AT3G44310.2;AT3G44310.4;AT5G22300.2	10	3	92.141	0.140556	0.0267776	1.08718	0.299084	MEMB_H huile	MEMB_N controle neg	38551.4	| nitrilase 1 | Chr3:15986901-15988841 FORWARD LENGTH=346 | 201606	29928.2	28802.1	26600	28308.6	27427.1	31033.4	33348.2	31737.1	46099.4	35272.7	48023.1	46933.8	46853.1	43756.7	67313.8	53941.4	2	2	2	3	3	3	3	3		x
AT4G04640.1	13	8	91.6708	0.934898	0.152616	1.00392	0.0506028	MEMB_H huile	MEMB_N controle neg	41196.3	| ATPase%2C F1 complex%2C gamma subunit protein | Chr4:2350761-2351882 REVERSE LENGTH=373 | 201606	55337.8	57202.4	44437.7	46537.9	46852.8	57446.6	51883.6	48130.2	85238.6	70053.3	80226.9	77156.8	80037.5	80998.9	104728	81803.7	6	5	6	5	5	6	4	6		x
AT4G25080.1;AT4G25080.2;AT4G25080.3;AT4G25080.4;AT4G25080.5;AT4G25080.6	15	6	90.918	0.355016	0.0626802	1.04541	0.135965	MEMB_N controle neg	MEMB_H huile	33966.9	| magnesium-protoporphyrin IX methyltransferase | Chr4:12877015-12878128 FORWARD LENGTH=312 | 201606	16560.7	16326	14735.4	14491.1	15575.2	15514.2	14133.4	14192.5	25508.9	19993.8	26603	24025.4	26606.7	21874.8	28528.4	24122.1	1	2	0	0	2	1	2	1		x
AT5G25100.1;AT5G25100.2	13	4	90.833	0.00531923	0.00129793	1.1218	0.940626	MEMB_H huile	MEMB_N controle neg	74633.3	| Endomembrane protein 70 protein family | Chr5:8648374-8651015 REVERSE LENGTH=644 | 201606	12260.3	13378.4	12177.1	12023.4	13874.8	14472.2	13856.6	13706.2	18884.9	16384	21984.4	19934	23701.9	20405.6	27969.8	23295.6	2	1	1	1	0	0	0	0			x
AT4G27520.1	10	6	90.3682	9.00799e-06	9.54908e-06	5.87544	1	MEMB_N controle neg	MEMB_H huile	35178.3	| early nodulin-like protein 2 | Chr4:13750668-13751819 REVERSE LENGTH=349 | 201606	130740	162722	131866	110897	19887.2	29169.9	18449.5	23758.8	201383	199279	238068	183860	33972.9	41129.1	37240.7	40381.3	9	4	5	8	2	3	2	3
AT1G03130.1;AT4G02770.1	13	6	90.344	0.00878778	0.00202807	1.96118	0.8859	MEMB_H huile	MEMB_N controle neg	22363.7	| photosystem I subunit D-2 | Chr1:753528-754142 REVERSE LENGTH=204 | 201606	68226	42629.5	34542.6	77047.9	108455	108185	109968	109648	105091	52206.5	62362.6	127740	185271	152539	221972	186361	4	3	3	5	4	5	5	6			x
AT5G26780.1;AT5G26780.2;AT5G26780.3;AT5G26780.4	13	1	90.3213	5.31216e-06	7.1428e-06	4.37624	1	MEMB_H huile	MEMB_N controle neg	57513	| serine hydroxymethyltransferase 2 | Chr5:9418299-9421725 FORWARD LENGTH=517 | 201606	243.496	272.112	368.601	314.173	1160.09	1351.47	1369.34	1363.51	375.064	333.244	665.466	520.878	1981.76	1905.56	2764.03	2317.46	0	0	0	0	0	0	1	0	x
AT3G52930.1;AT2G36460.2;AT2G36460.3;AT5G03690.2;AT5G03690.1	10	5	90.1268	0.0178595	0.00390306	1.3414	0.76808	MEMB_H huile	MEMB_N controle neg	38882	| Aldolase superfamily protein | Chr3:19627383-19628874 REVERSE LENGTH=358 | 201606	18685.6	23880.5	15931.3	16418.1	24725	26749.2	24169.4	24848.2	28782	29245.4	28762.1	27220.2	42237	37716	48786.2	42232.8	2	4	2	3	2	1	2	4			x
AT5G66680.1	14	8	89.9398	1.34619e-05	1.23712e-05	2.13133	1	MEMB_N controle neg	MEMB_H huile	48858.4	| dolichyl-diphosphooligosaccharide-protein glycosyltransferase 48kDa subunit family protein | Chr5:26617840-26620581 REVERSE LENGTH=437 | 201606	28223.6	25953.1	27586.2	30048.8	12261.2	12880.4	12185.4	15134	43473.7	31783.7	49803.6	49819	20945.5	18161.2	24596.5	25722.2	6	4	3	3	0	0	0	2
AT5G01530.1	7	1	89.7748	0.000214888	8.47205e-05	4.13141	0.999995	MEMB_N controle neg	MEMB_H huile	31196.5	| light harvesting complex photosystem II | Chr5:209084-210243 FORWARD LENGTH=290 | 201606	22888.4	22721.3	16320.1	23394.9	6773.24	5187.21	3172.64	5519.56	35255.7	27825.8	29464	38787.2	11570.5	7313.9	6404.02	9381.24	0	0	0	0	0	1	1	0	x
AT5G12470.1	13	6	89.6627	1.67203e-07	1.85724e-06	2.91818	1	MEMB_N controle neg	MEMB_H huile	41608.5	| UvrABC system C protein%2C putative (DUF3411) | Chr5:4044950-4047290 REVERSE LENGTH=386 | 201606	30381.1	35383.5	32645.3	29952.4	11204.4	11013.4	10704.4	11065	46797.1	43332.6	58937.1	49659.2	19140.1	15528.8	21607	18806.4	5	4	5	4	0	0	0	0
AT3G63140.1	12	10	89.5888	0.000319906	0.000115617	1.86563	0.999968	MEMB_H huile	MEMB_N controle neg	44101	| chloroplast stem-loop binding protein of 41 kDa | Chr3:23327006-23328620 REVERSE LENGTH=406 | 201606	33859	39296.5	34230	31642.2	52217.9	69743.6	70551.1	66862.1	52154.2	48124.8	61798.2	52460.7	89202.4	98337.5	142409	113641	3	0	6	2	6	8	13	11			x
AT2G21390.1	18	5	89.5821	3.92763e-05	2.48371e-05	2.15228	1	MEMB_H huile	MEMB_N controle neg	137494	| Coatomer%2C alpha subunit | Chr2:9152428-9156577 FORWARD LENGTH=1218 | 201606	5253.96	6355.63	5079.52	4494.11	11494.1	11219.8	11649.7	11228.7	8092.84	7783.47	9170.47	7450.94	19635.1	15819.8	23515	19084.6	0	0	0	0	2	2	3	2
AT2G39330.1;AT2G39330.2;AT2G39330.3	10	4	89.4835	0.795083	0.132278	1.12312	0.0561439	MEMB_N controle neg	MEMB_H huile	50614.3	| jacalin-related lectin 23 | Chr2:16419787-16421573 REVERSE LENGTH=459 | 201606	22471	14409.3	9460.05	24512.2	19706.8	11408.1	15432.2	16538.3	34612.9	17646.4	17079	40639.6	33664.5	16085.3	31150.1	28109.1	6	2	0	6	5	1	4	5		x
AT5G06290.1;AT5G06290.2	12	1	89.3302	0.0784662	0.0155277	1.28206	0.429023	MEMB_N controle neg	MEMB_H huile	29951	| 2-cysteine peroxiredoxin B | Chr5:1919380-1921211 FORWARD LENGTH=273 | 201606	7340.52	9250.75	6723.37	6572.89	5572.22	7323.44	5658.56	4757.88	11306.8	11329	12138.2	10897.4	9518.88	10325.9	11421.9	8086.65	1	1	1	1	1	1	1	1	x
AT3G52990.1;AT2G36580.1;AT3G52990.2	15	5	89.2638	6.95985e-06	8.19575e-06	1.64807	1	MEMB_H huile	MEMB_N controle neg	57951.6	| Pyruvate kinase family protein | Chr3:19649046-19652237 FORWARD LENGTH=527 | 201606	12870.1	13846.5	14551	13179.3	21247.4	23060.3	22088.9	23336	19824.2	16957.2	26270.1	21850.4	36296.3	32514.6	44586.8	39662.6	0	0	0	2	0	0	1	1			x
AT2G30110.1	18	9	89.2413	0.000109356	4.98183e-05	1.32125	1	MEMB_H huile	MEMB_N controle neg	121278	| ubiquitin-activating enzyme 1 | Chr2:12852632-12857369 REVERSE LENGTH=1080 | 201606	28003.2	30424.9	27367.1	29772.5	36936.6	37508.4	40243.4	38005.5	43134.2	37260.1	49408	49360.9	63097.8	52886.4	81231.9	64595.4	0	0	0	0	3	3	5	5			x
AT4G17530.1;AT5G47200.1;AT5G03530.1;AT5G03530.2;AT5G64990.1	9	3	89.1706	1.3619e-06	3.82893e-06	3.15074	1	MEMB_N controle neg	MEMB_H huile	22546.4	| RAB GTPase homolog 1C | Chr4:9773721-9775424 REVERSE LENGTH=202 | 201606	40612.6	48986.6	48723.2	46004.1	13283.8	15925.8	13962.2	15330.8	62556.9	59991.8	87963.8	76271.7	22692.4	22455.2	28182.8	26056.8	4	4	4	3	1	1	2	3
AT5G43940.1;AT5G43940.2	14	8	89.1283	5.3046e-06	7.1428e-06	2.39292	1	MEMB_H huile	MEMB_N controle neg	41554.2	| GroES-like zinc-binding dehydrogenase family protein | Chr5:17684265-17686379 FORWARD LENGTH=379 | 201606	18586.3	19944.4	15970.6	17457.3	39126.6	44071.2	45773	43220.2	28629.1	24425.1	28833	28943	66838.9	62139.8	92393.4	73458.4	3	1	2	2	7	6	5	6
AT5G24770.1;AT5G24770.2	10	4	89.1133	0.436825	0.0761244	1.25549	0.108971	MEMB_N controle neg	MEMB_H huile	30013.4	| vegetative storage protein 2 | Chr5:8500713-8501844 REVERSE LENGTH=265 | 201606	16992.9	7783.84	8677.44	14888.3	11943.1	6260.46	9041.27	11260	26174.8	9532.53	15666.1	24683.7	20402	8827.16	18249.9	19137.9	3	0	1	2	2	0	1	1		x
AT3G48770.1;AT3G48770.2	18	6	88.7759	0.135769	0.0259043	1.04703	0.30634	MEMB_H huile	MEMB_N controle neg	218313	| ATP/DNA binding protein | Chr3:18079261-18086817 REVERSE LENGTH=1899 | 201606	18788.3	18229.3	20212.2	19298.1	20543.6	20590.1	19603.5	19389.4	28940.2	22324.7	36490.7	31995	35094.2	29031.7	39570	32954.9	0	0	0	0	0	0	0	3		x
AT1G71500.1	12	8	88.7225	0.000444218	0.000151721	2.1596	0.999876	MEMB_N controle neg	MEMB_H huile	31898.2	| Rieske (2Fe-2S) domain-containing protein | Chr1:26936084-26937331 FORWARD LENGTH=287 | 201606	62123.5	68193.7	43511.8	56787.7	29571.5	27301.2	23118.6	26795.3	95690.9	83513.8	78555.3	94150.3	50516.2	38494.3	46665.2	45542.1	6	6	5	5	2	0	0	2
AT3G19820.1;AT3G19820.2;AT3G19820.3	13	6	88.4798	0.000617712	0.000199256	1.60028	0.999588	MEMB_N controle neg	MEMB_H huile	65679.5	| cell elongation protein / DWARF1 / DIMINUTO (DIM) | Chr3:6879835-6881616 REVERSE LENGTH=561 | 201606	38391.5	41941.1	30435.2	35872.9	23684	23060.6	21511.6	23378.5	59135.8	51363.5	54947.1	59474.9	40458.7	32515.1	43421.5	39734.9	5	4	6	3	2	2	2	0			x
AT4G31500.1	13	8	88.3496	8.54958e-06	9.17738e-06	1.9556	1	MEMB_N controle neg	MEMB_H huile	57131.7	| cytochrome P450%2C family 83%2C subfamily B%2C polypeptide 1 | Chr4:15273677-15275271 REVERSE LENGTH=499 | 201606	29138.3	34829	30973.1	28893.3	15958.9	16213.1	14866.6	16284.1	44882.7	42653.6	55918.3	47903.3	27262.2	22860.3	30008.4	27676.9	6	6	7	6	0	0	0	0			x
AT5G10450.1;AT5G10450.2;AT5G10450.3;AT5G10450.4	9	3	88.2993	0.0698727	0.0139569	1.22552	0.456387	MEMB_H huile	MEMB_N controle neg	28089.8	| G-box regulating factor 6 | Chr5:3284452-3286261 REVERSE LENGTH=248 | 201606	7508	7740.24	5739.18	5681.56	8065.35	9283.35	7487.23	7847.33	11564.8	9479.14	10361.4	9419.65	13777.8	13089.4	15113.1	13337.6	0	0	0	0	1	2	1	1		x
AT2G36530.1;AT2G36530.2	11	9	88.2681	0.000114627	5.14417e-05	1.55006	1	MEMB_H huile	MEMB_N controle neg	48004.5	| Enolase | Chr2:15321081-15323786 REVERSE LENGTH=444 | 201606	301565	330994	276559	285262	427377	493143	458933	471909	464511	405355	499294	472945	730077	695324	926364	802073	4	5	4	5	4	4	5	4			x
AT2G41840.1;AT3G57490.1	11	2	87.9784	0.500927	0.0864696	1.0622	0.093362	MEMB_N controle neg	MEMB_H huile	31106.8	| Ribosomal protein S5 family protein | Chr2:17460016-17461398 REVERSE LENGTH=285 | 201606	3333.35	3599.82	2887.16	2700.38	3346.5	2906.59	2791.2	2743.26	5134.48	4408.54	5212.43	4477.05	5716.74	4098.25	5634.09	4662.54	1	0	0	0	0	0	1	0	x
AT1G48600.1;AT1G48600.2	14	1	87.8392	0.000204964	8.18179e-05	3.75716	0.999996	MEMB_H huile	MEMB_N controle neg	54588.5	| S-adenosyl-L-methionine-dependent methyltransferases superfamily protein | Chr1:17966448-17969077 FORWARD LENGTH=475 | 201606	925.459	1057.35	1490.89	1066.08	3029.63	3778.55	5399.88	4848.64	1425.52	1294.9	2691.62	1767.49	5175.43	5327.71	10899.7	8240.91	0	0	0	0	1	1	1	1	x
AT3G06650.1;AT3G06650.2	13	2	87.7551	3.36762e-07	2.3486e-06	2.75022	1	MEMB_H huile	MEMB_N controle neg	66384.1	| ATP-citrate lyase B-1 | Chr3:2079247-2082633 REVERSE LENGTH=608 | 201606	2002.2	2007.53	2128.27	1921.93	5011.19	5512.5	5944.75	5698.15	3084.06	2458.54	3842.34	3186.44	8560.49	7772.55	11999.6	9684.77	0	0	0	0	0	1	1	1	x
AT5G22800.1;AT5G22800.2	16	7	87.7095	0.00574934	0.00138961	1.56247	0.933685	MEMB_N controle neg	MEMB_H huile	108287	| Alanyl-tRNA synthetase%2C class IIc | Chr5:7616221-7619961 REVERSE LENGTH=978 | 201606	52378.5	61632.7	38701.2	44359.5	33172.9	31849.2	30992.5	30113.7	80680.3	75479	69870.4	73545.2	56668.4	44906.9	62558.9	51182.3	0	0	0	0	3	4	5	4			x
AT3G56940.1;AT3G56940.2	12	5	87.62	0.00299989	0.000778863	1.47187	0.976696	MEMB_N controle neg	MEMB_H huile	47915.9	| dicarboxylate diiron protein%2C putative (Crd1) | Chr3:21076594-21078269 FORWARD LENGTH=409 | 201606	27814	35101.5	28320.2	27363.5	23532.8	19752.5	18795.5	18496.3	42842.8	42987.4	51128.7	45366.9	40200.4	27850.7	37939.1	31436.8	4	4	4	3	0	0	0	1			x
AT3G17390.1	12	3	87.5372	0.00102166	0.000303854	1.86263	0.998031	MEMB_H huile	MEMB_N controle neg	43194.9	| S-adenosylmethionine synthetase family protein | Chr3:5952484-5953665 REVERSE LENGTH=393 | 201606	5236.08	5638.17	4790.23	4117.01	8375.77	10588.4	10262.6	7618.85	8065.31	6904.83	8648.19	6825.73	14308.1	14929.5	20715.3	12949.3	0	0	0	0	1	0	1	1			x
AT4G01150.1;AT4G01150.2	14	8	87.361	0.00013306	5.88128e-05	3.35201	1	MEMB_N controle neg	MEMB_H huile	17754.7	| CURVATURE THYLAKOID 1A-like protein | Chr4:493692-494668 FORWARD LENGTH=164 | 201606	143281	142235	100223	128815	44027.8	45096.2	27541.5	36840.7	220701	174189	180941	213566	75211.5	63585	55592.8	62615.7	8	5	6	7	4	4	4	3
AT1G32080.1	8	6	87.3551	1.35504e-05	1.2401e-05	6.80245	1	MEMB_N controle neg	MEMB_H huile	54530.2	| membrane protein | Chr1:11537572-11539756 REVERSE LENGTH=512 | 201606	36686	26123.3	50567.1	41587.6	5999.45	6198.7	4970.33	5612.11	56508.6	31992.1	91292.8	68949.5	10248.7	8740.08	10032.7	9538.54	7	4	8	8	0	0	0	0
AT2G30860.1;AT2G30860.2	10	7	87.2011	4.19424e-06	6.26625e-06	2.45267	1	MEMB_H huile	MEMB_N controle neg	24145.9	| glutathione S-transferase PHI 9 | Chr2:13139132-13140057 FORWARD LENGTH=215 | 201606	44356.9	44467.5	38511.1	42991	96199.1	98122.6	117794	105638	68324.4	54457.5	69527.1	71276.2	164334	138351	237768	179547	4	2	3	5	7	7	6	7
AT3G14940.1;AT3G14940.2	15	0	87.1864					---	---	110730	| phosphoenolpyruvate carboxylase 3 | Chr3:5025584-5029476 FORWARD LENGTH=968 | 201606									0	0	0	0	0	0	0	0	0	0	0	0	0	0	0	0	x
AT1G35160.1;AT1G35160.2	11	0	87.0599					---	---	30308	| GF14 protein phi chain | Chr1:12867264-12868514 FORWARD LENGTH=267 | 201606									0	0	0	0	0	0	0	0	0	0	0	0	0	0	0	0	x
AT5G38480.1;AT5G38480.2;AT5G38480.3	9	4	86.8396	0.00307969	0.00079496	1.31254	0.975553	MEMB_N controle neg	MEMB_H huile	28720.3	| general regulatory factor 3 | Chr5:15410277-15411285 FORWARD LENGTH=255 | 201606	20054.3	21093.4	19260	21589.1	14611.8	18119.3	14594	15146.9	30890.3	25832.2	34771.7	35793.4	24961	25547.9	29458.3	25744.2	2	1	1	1	1	1	3	2			x
AT1G56500.1;AT1G56500.3;AT1G56500.2	16	5	86.7039	9.75211e-05	4.63134e-05	1.55435	1	MEMB_N controle neg	MEMB_H huile	115144	| haloacid dehalogenase-like hydrolase family protein | Chr1:21159775-21167092 FORWARD LENGTH=1055 | 201606	10784.5	11479.6	9606.49	10520.5	6851.63	6478.84	6526.13	7416	16611.8	14058.6	17343.4	17442.3	11704.5	9135.07	13173.1	12604.5	1	2	0	2	0	0	0	0			x
AT2G19480.1;AT2G19480.2;AT2G19480.3	10	7	86.5371	0.000282176	0.00010524	2.05564	0.999982	MEMB_N controle neg	MEMB_H huile	43713.7	| nucleosome assembly protein 1%3B2 | Chr2:8438601-8441040 FORWARD LENGTH=379 | 201606	64855.1	89014	74941.7	60341.2	34432.7	38853.5	35221.4	32155.2	99898.5	109012	135298	100042	58820.5	54782.8	71094.9	54652.1	7	7	7	6	4	5	6	6
AT2G45290.1;AT2G45290.2	11	3	86.4551	0.0797901	0.0157531	1.48619	0.425105	MEMB_N controle neg	MEMB_H huile	80435.7	| Transketolase | Chr2:18672737-18675589 FORWARD LENGTH=741 | 201606	9755.34	9180.54	5056.72	5954.57	5036.18	5412.36	4205.86	5495.88	15026.5	11243	9129.3	9872.28	8603.17	7631.35	8489.59	9340.98	0	1	0	0	0	0	1	1		x
AT5G49760.1	16	2	86.0275	0.600776	0.102323	1.02661	0.0756239	MEMB_N controle neg	MEMB_H huile	105449	| Leucine-rich repeat protein kinase family protein | Chr5:20216679-20221052 FORWARD LENGTH=953 | 201606	10514	10993.8	9942.66	9363.34	10371.5	10577.2	9313.64	9493.6	16195.1	13463.6	17950.3	15523.8	17717.4	14913.7	18799.7	16135.6	2	1	2	2	0	1	1	0	x
AT5G56500.1;AT5G56500.2	12	0	85.3187					---	---	63666.8	| TCP-1/cpn60 chaperonin family protein | Chr5:22874058-22876966 FORWARD LENGTH=597 | 201606									0	0	0	0	0	0	0	0	0	0	0	0	0	0	0	0	x
AT5G23120.1;AT5G23120.2	13	8	85.0452	8.52529e-05	4.21278e-05	1.93097	1	MEMB_N controle neg	MEMB_H huile	44160.6	| photosystem II stability/assembly factor%2C chloroplast (HCF136) | Chr5:7778154-7780463 FORWARD LENGTH=403 | 201606	14764	17291.6	14990.5	13064.6	8002.2	7572.61	7041.53	8513.39	22741.5	21176.3	27063.5	21660.2	13670	10677.3	14213.4	14469.6	4	5	3	3	1	1	0	4			x
AT1G77510.1	12	5	84.673	0.000101549	4.73354e-05	3.1211	1	MEMB_N controle neg	MEMB_H huile	56649.7	| PDI-like 1-2 | Chr1:29126742-29129433 FORWARD LENGTH=508 | 201606	18950.2	32238.1	28277.5	23199.1	7811.53	9270.66	7677.4	8134.2	29189.7	39480.6	51051.6	38462.6	13344.2	13071.5	15496.9	13825.2	2	5	4	3	0	0	0	0
AT3G55440.1	10	7	84.2011	2.29277e-05	1.73813e-05	1.91763	1	MEMB_H huile	MEMB_N controle neg	27397.2	| triosephosphate isomerase | Chr3:20553794-20556078 FORWARD LENGTH=254 | 201606	58836	66258	53065.2	57856.9	103256	115851	119527	113958	90627.1	81143.4	95802.9	95923	176389	163348	241268	193687	4	4	4	4	6	5	7	6			x
AT5G19820.1	16	6	84.144	0.000267708	0.000101024	1.45986	0.999986	MEMB_N controle neg	MEMB_H huile	125137	| ARM repeat superfamily protein | Chr5:6695731-6701247 REVERSE LENGTH=1116 | 201606	15669.9	13773.3	17227.3	16211.7	10790.7	10990.6	10336.6	10956.3	24136.8	16867.6	31101.9	26878	18433.4	15496.6	20864.7	18621.6	4	2	4	2	0	1	0	0			x
AT5G15090.1;AT5G15090.2	10	2	83.6759	6.64987e-06	8.04914e-06	4.14284	1	MEMB_N controle neg	MEMB_H huile	29210.8	| voltage dependent anion channel 3 | Chr5:4889641-4891389 REVERSE LENGTH=274 | 201606	14508.9	13980.5	12551	16900.9	3508.39	3374.6	2900.15	4202.74	22348.6	17121.3	22659.3	28020.5	5993.29	4758.13	5853.99	7143.11	1	1	1	1	0	0	0	0	x
AT5G11880.1;AT3G14390.1	14	9	83.5692	1.06403e-06	3.5523e-06	2.05648	1	MEMB_H huile	MEMB_N controle neg	54677.4	| Pyridoxal-dependent decarboxylase family protein | Chr5:3827806-3829942 REVERSE LENGTH=489 | 201606	15016	16306	14037	14313.5	31460	30479.4	31266.8	29508.9	23129.7	19969.3	25342.1	23730.8	53742.3	42975.5	63112.5	50154.4	0	0	0	0	6	4	5	7
AT2G31610.1;AT5G35530.1;AT3G53870.1	12	7	83.3009	6.46458e-05	3.45512e-05	1.98905	1	MEMB_H huile	MEMB_N controle neg	27690.3	| Ribosomal protein S3 family protein | Chr2:13450384-13451669 FORWARD LENGTH=250 | 201606	16763.6	18188.5	13392.8	15941	30210.5	33085.4	33908.3	30664.1	25821.5	22274.7	24179.2	26429.2	51607.8	46650	68444.5	52117.7	2	3	1	1	1	3	5	5			x
AT2G44120.1;AT2G44120.2;AT3G13580.1;AT3G13580.2;AT3G13580.3;AT3G13580.4;AT3G13580.5;AT3G13580.6;AT3G13580.7;AT3G13580.8;AT3G13580.9	11	2	83.2475	0.00242479	0.000644617	1.72	0.984498	MEMB_H huile	MEMB_N controle neg	27996.9	| Ribosomal protein L30/L7 family protein | Chr2:18249227-18250402 REVERSE LENGTH=242 | 201606	10766	14519.1	9104.77	10239.8	20673.6	20662.5	18528.5	16898.5	16583.3	17781	16437.6	16976.9	35316.3	29133.8	37400	28721.3	0	2	1	2	2	2	2	2	x
AT5G67500.2;AT5G67500.3;AT5G67500.1	11	5	83.0557	1.67083e-06	4.14425e-06	2.67801	1	MEMB_N controle neg	MEMB_H huile	33076.4	| voltage dependent anion channel 2 | Chr5:26935223-26937123 FORWARD LENGTH=303 | 201606	17066.3	18110.4	15438.8	17391.5	5760.03	6878.95	6065.05	6690.61	26287.8	22179.1	27872.8	28834	9839.71	9699.22	12242.4	11371.6	5	3	6	7	0	1	0	0
AT1G19920.1	13	2	81.8214	0.00103346	0.000307005	2.28062	0.997966	MEMB_N controle neg	MEMB_H huile	53752.4	| Pseudouridine synthase/archaeosine transglycosylase-like family protein | Chr1:6914835-6916657 REVERSE LENGTH=476 | 201606	7831.5	9737.9	6810.53	6139.4	4021.58	3576.55	3233.11	2550.79	12063.1	11925.6	12295.6	10178.7	6869.97	5042.88	6526.09	4335.41	0	1	0	0	1	0	0	0	x
AT4G16720.1;AT4G17390.1	10	7	81.7664	0.00328405	0.000841521	1.64725	0.972572	MEMB_N controle neg	MEMB_H huile	24353.1	| Ribosomal protein L23/L15e family protein | Chr4:9400156-9401315 REVERSE LENGTH=204 | 201606	163944	194840	163467	149785	102982	128617	83204	93171.6	252529	238612	295120	248333	175922	181348	167949	158358	10	11	8	8	10	9	10	9			x
AT4G23600.1;AT4G23600.2;AT4G23600.3	12	9	81.6589	0.00338281	0.000862503	1.29398	0.971107	MEMB_N controle neg	MEMB_H huile	47438.3	| Tyrosine transaminase family protein | Chr4:12310657-12312885 FORWARD LENGTH=422 | 201606	56527.7	58445.6	66540	51916.5	43080.8	46364.6	44766.1	46184.8	87071.5	71575.9	120130	86074.1	73593.7	65373.5	90361	78497.2	7	6	6	6	4	5	6	5			x
AT3G25520.1;AT3G25520.3;AT3G25520.2;AT5G39740.1;AT5G39740.2	8	6	81.307	0.00089967	0.000275593	1.5841	0.998636	MEMB_N controle neg	MEMB_H huile	34415	| ribosomal protein L5 | Chr3:9269573-9271327 REVERSE LENGTH=301 | 201606	102363	111262	83119.7	92938.9	67495.8	59867	63076.1	55557.9	157673	136257	150063	154087	115301	84411.6	127320	94428	5	5	8	8	4	6	7	6			x
AT5G20890.1	15	3	81.2094	0.000238208	9.24871e-05	2.33875	0.999992	MEMB_H huile	MEMB_N controle neg	57799.4	| TCP-1/cpn60 chaperonin family protein | Chr5:7087020-7089906 REVERSE LENGTH=527 | 201606	2885.29	3397.06	4465.14	3729.34	7495.5	8105.95	10020.7	8235.58	4444.31	4160.24	8061.28	6182.99	12804.4	11429.3	20226.9	13997.5	0	0	0	0	1	1	2	3
AT4G22690.1;AT4G22710.1	15	6	81.1231	5.49173e-06	7.17098e-06	1.60801	1	MEMB_N controle neg	MEMB_H huile	63288.2	| cytochrome P450%2C family 706%2C subfamily A%2C polypeptide 1 | Chr4:11929847-11931520 FORWARD LENGTH=557 | 201606	37689.1	37378.4	35516.5	38687.5	22141	24468.4	22196.8	24023.6	58053.8	45775.8	64120.8	64141.3	37822.8	34500.1	44804.5	40831.3	3	3	4	5	0	0	0	0			x
AT3G47520.1	12	6	80.9904	0.745358	0.124979	1.08371	0.0596555	MEMB_N controle neg	MEMB_H huile	42633.7	| malate dehydrogenase | Chr3:17513657-17514868 FORWARD LENGTH=403 | 201606	13265.5	9833.85	16480.1	19522.7	11835.7	12401.1	14785	15514.8	20433.3	12043.1	29752.8	32367.4	20218.7	17485.4	29843.7	26369.5	0	2	2	3	2	1	4	4		x
AT4G27290.1;AT4G27290.2;AT1G11330.1;AT1G11330.2;AT1G11330.3;AT1G61550.1	13	4	80.8409	8.34416e-05	4.13929e-05	2.20095	1	MEMB_N controle neg	MEMB_H huile	89892.5	| S-locus lectin protein kinase family protein | Chr4:13666281-13669202 FORWARD LENGTH=783 | 201606	58638.9	67766.4	65778.7	55345.4	24097.4	33735.3	27473	27159.2	90323.5	82990.6	118756	91759	41164.9	47566.3	55454.6	46160.6	0	1	0	1	0	1	0	1
AT4G14880.1;AT4G14880.2;AT4G14880.3;AT4G14880.4;AT4G14880.5	10	8	80.3676	3.23511e-06	5.62241e-06	1.86577	1	MEMB_H huile	MEMB_N controle neg	33919.2	| O-acetylserine (thiol) lyase (OAS-TL) isoform A1 | Chr4:8518209-8520050 REVERSE LENGTH=322 | 201606	36742.9	39712.9	35291.2	35255.2	64358.4	70126.3	72472.6	67314.3	56596.3	48634.7	63714	58450.7	109942	98877	146287	114410	1	3	3	4	4	5	6	5			x
AT4G03560.1	12	7	80.3162	0.00416406	0.00103787	1.34588	0.9591	MEMB_N controle neg	MEMB_H huile	85443.8	| two-pore channel 1 | Chr4:1580253-1585691 FORWARD LENGTH=733 | 201606	23992.3	26764.7	29193.5	23772	16946.9	19211.6	20251.2	20657.1	36956.2	32777.6	52705.4	39412.3	28950	27088.1	40877.4	35109.4	5	3	4	3	2	3	4	4			x
AT1G04040.1	14	6	80.0094	0.0289597	0.00610943	1.13669	0.665058	MEMB_H huile	MEMB_N controle neg	31438.1	| HAD superfamily%2C subfamily IIIB acid phosphatase | Chr1:1042564-1043819 REVERSE LENGTH=271 | 201606	23157.7	26626.8	23015.7	23117.5	27785.3	29143.3	26369.7	25730.4	35670.5	32608.7	41552	38327.2	47464.9	41091.7	53227.6	43732.2	0	0	0	0	1	1	2	2			x
AT3G63410.1	9	4	79.2438	7.44546e-07	3.21258e-06	4.62455	1	MEMB_N controle neg	MEMB_H huile	38154.9	| S-adenosyl-L-methionine-dependent methyltransferases superfamily protein | Chr3:23415816-23417002 REVERSE LENGTH=338 | 201606	45677.6	44571.8	51615.1	44762.5	9561.06	11789.1	8702	10303.6	70358.8	54585.2	93184.9	74213.3	16332.9	16622.5	17565.1	17512.3	4	3	3	5	0	1	0	1
AT1G52360.1;AT1G52360.2;AT1G52360.3;AT1G52360.4;AT3G15980.1;AT3G15980.2;AT3G15980.3;AT3G15980.4;AT3G15980.6;AT3G15980.7;AT3G15980.5	15	5	79.1185	0.0415546	0.00858918	1.2866	0.580795	MEMB_N controle neg	MEMB_H huile	105436	| Coatomer%2C beta' subunit | Chr1:19499282-19505397 FORWARD LENGTH=926 | 201606	16534.1	18558.5	12230.8	14068.5	11725.5	12116.7	11484.3	12389.8	25468	22727.9	22081.2	23324.6	20030.4	17084.3	23181.2	21058.1	0	0	0	0	2	2	3	2			x
AT2G45960.1;AT2G45960.2;AT2G45960.3	8	5	78.7327	0.00706829	0.00166431	1.77857	0.912561	MEMB_N controle neg	MEMB_H huile	30825.8	| plasma membrane intrinsic protein 1B | Chr2:18910450-18911703 FORWARD LENGTH=286 | 201606	111209	153956	132906	84058.3	64990.9	77614.8	63041.4	65430.4	171300	188544	239946	139363	111022	109436	127250	111208	5	5	6	7	3	5	6	5			x
AT1G19570.1	8	2	78.5777	0.000305122	0.000111999	2.25222	0.999974	MEMB_H huile	MEMB_N controle neg	23755.1	| dehydroascorbate reductase | Chr1:6773462-6774413 REVERSE LENGTH=213 | 201606	9544.24	8544.56	7882.94	8494.33	18866.3	14606.2	20747.1	23405.5	14701.3	10464.2	14231.7	14083	32228.9	20594.6	41878.3	39780.7	2	0	2	2	3	3	3	4	x
AT1G07890.1;AT1G07890.2;AT1G07890.3;AT1G07890.4;AT1G07890.5;AT1G07890.7;AT1G07890.8;AT1G07890.6	9	6	78.5656	0.977835	0.15821	1.04715	0.0500697	MEMB_N controle neg	MEMB_H huile	27846.4	| ascorbate peroxidase 1 | Chr1:2438005-2439435 FORWARD LENGTH=250 | 201606	112901	57173.9	80195.2	119867	87304	84000.6	89534.4	92631.4	173905	70018.5	144783	198732	149139	118440	180727	157439	5	6	4	4	3	5	5	3		x
AT1G69830.1	15	1	78.5026	0.000145295	6.25961e-05	2.82113	0.999999	MEMB_H huile	MEMB_N controle neg	100355	| alpha-amylase-like 3 | Chr1:26288518-26293003 REVERSE LENGTH=887 | 201606	993.237	946.768	677.274	868.104	2193.87	2102.63	3102.99	2433.25	1529.92	1159.47	1222.74	1439.26	3747.72	2964.68	6263.42	4135.63	0	0	0	0	1	1	0	0	x
AT5G53480.1	13	2	78.4901	0.0700092	0.0139732	1.17067	0.455924	MEMB_N controle neg	MEMB_H huile	97228.8	| ARM repeat superfamily protein | Chr5:21714016-21716709 FORWARD LENGTH=870 | 201606	6881.69	7454.46	5650.59	6188.43	5653.61	5625.07	5075.13	6005.29	10600.1	9129.16	10201.5	10260	9657.92	7931.27	10244.2	10206.8	1	1	1	0	1	1	1	1	x
AT2G27720.1;AT2G27720.2;AT2G27720.3;AT2G27720.4	7	3	78.1027	2.47861e-05	1.83013e-05	3.5017	1	MEMB_N controle neg	MEMB_H huile	11451.8	| 60S acidic ribosomal protein family | Chr2:11818696-11819370 FORWARD LENGTH=115 | 201606	106733	129526	94212.8	99171.3	31489.6	36218.1	24288.4	30699.4	164404	158625	170090	164419	53792.9	51067	49026.6	52177.6	2	3	3	4	2	2	2	2
AT5G23890.1;AT5G23890.2	14	4	78.0859	6.11122e-07	3.00244e-06	8.23206	1	MEMB_N controle neg	MEMB_H huile	104212	| GPI-anchored adhesin-like protein | Chr5:8058789-8063005 FORWARD LENGTH=946 | 201606	10963.2	8436.55	9152.63	10768.3	1133.61	1116.6	1058.43	1467.87	16887	10331.9	16524	17853.1	1936.52	1574.4	2136.46	2494.84	2	2	4	4	0	0	0	0
AT3G08510.1;AT3G08510.2;AT3G08510.3;AT3G08510.4;AT3G55940.1	16	6	78.0069	0.271549	0.0492367	1.14835	0.176398	MEMB_N controle neg	MEMB_H huile	66521.6	| phospholipase C 2 | Chr3:2582626-2585556 REVERSE LENGTH=581 | 201606	19781.1	24923.5	19020.9	15541.4	18331.1	18512.7	15942.2	16240.6	30469.4	30522.7	34340	25766.6	31314.6	26102.7	32179.5	27603	4	2	2	2	1	2	1	2		x
AT4G26690.1	9	5	77.8388	7.19268e-06	8.20339e-06	6.73392	1	MEMB_N controle neg	MEMB_H huile	83018.3	| PLC-like phosphodiesterase family protein | Chr4:13456793-13459890 REVERSE LENGTH=759 | 201606	33974.3	44250.4	45221.3	33354.8	5063.66	7655.09	4774.84	5791.64	52331.7	54191.6	81641.6	55300.1	8650.13	10793.6	9638.08	9843.67	5	7	8	6	0	0	0	0
AT1G22300.1;AT1G22300.2;AT1G22300.3	11	5	77.5338	0.00307531	0.00079496	1.15515	0.975616	MEMB_H huile	MEMB_N controle neg	29029.4	| general regulatory factor 10 | Chr1:7879146-7881103 REVERSE LENGTH=254 | 201606	13448.1	14726.1	13114.9	13463.3	15719.7	16364	15139.8	16024	20714.6	18034.4	23677.3	22321.3	26853.5	23072.9	30559.9	27234.9	1	2	2	2	3	2	3	2			x
AT5G38660.1;AT5G38660.2	11	6	77.2688	0.000151157	6.45768e-05	1.73281	0.999999	MEMB_N controle neg	MEMB_H huile	31665.3	| acclimation of photosynthesis to environment | Chr5:15473285-15475497 REVERSE LENGTH=286 | 201606	26483.7	27645.9	23068.2	26368.1	16256.4	16180	13119.2	14212.1	40793.7	33856.7	41646.9	43716.6	27770.4	22813.6	26481.3	24155.3	3	4	2	6	0	0	0	0			x
AT5G51070.1	15	4	77.237	0.0984392	0.019227	1.16813	0.376707	MEMB_N controle neg	MEMB_H huile	103691	| Clp ATPase | Chr5:20764479-20768481 FORWARD LENGTH=945 | 201606	6866.29	7937.18	6091.01	6588.94	5106.79	6741.58	5929.56	5749.71	10576.4	9720.32	10996.6	10924	8723.8	9505.54	11968.9	9772.39	2	0	0	0	0	0	1	0		x
AT5G20720.1;AT5G20720.2;AT5G20720.3;AT5G20720.4	9	8	76.9418	0.0100827	0.00230402	1.18712	0.866706	MEMB_H huile	MEMB_N controle neg	26801.9	| chaperonin 20 | Chr5:7015015-7016354 FORWARD LENGTH=253 | 201606	73476.5	75394.7	65800.4	66080.5	81132.9	89868.6	84293.9	77990.7	113178	92332.7	118795	109557	138597	126713	170149	132556	6	8	7	9	8	6	7	7			x
AT5G24780.1;AT5G24780.2	7	2	76.94	0.499632	0.0863044	1.05268	0.0936397	MEMB_H huile	MEMB_N controle neg	30375.6	| vegetative storage protein 1 | Chr5:8507783-8508889 REVERSE LENGTH=270 | 201606	29124.8	26561	22244.4	23532.7	30372	25774	25129.5	25532.9	44861.9	32528.1	40159.6	39015.7	51883.7	36341	50724.3	43396.5	1	0	1	0	1	1	1	1	x
AT1G77490.1;AT1G77490.2;AT2G18140.1;AT2G18150.1	12	4	76.8483	5.64581e-05	3.14928e-05	1.75493	1	MEMB_N controle neg	MEMB_H huile	46320.5	| thylakoidal ascorbate peroxidase | Chr1:29117688-29120046 FORWARD LENGTH=426 | 201606	15180.2	14158	12946.3	14685.1	8505.19	8238.2	7104.8	8614.39	23382.5	17338.7	23372.9	24347	14529.2	11615.7	14341.2	14641.3	4	1	2	3	0	0	0	0			x
AT2G47610.1	9	1	76.724	0.00120359	0.000351415	2.2333	0.996921	MEMB_N controle neg	MEMB_H huile	29357.8	| Ribosomal protein L7Ae/L30e/S12e/Gadd45 family protein | Chr2:19529854-19531401 FORWARD LENGTH=257 | 201606	8609.17	9426.74	7088.44	8255.87	4782.58	4133.24	3411.95	2618.84	13261	11544.5	12797.3	13687.7	8169.96	5827.81	6887.07	4451.08	0	0	0	0	1	1	1	1	x
AT1G04410.1;AT5G43330.1	10	8	76.5541	0.000123855	5.51256e-05	1.96676	1	MEMB_H huile	MEMB_N controle neg	35913.2	| Lactate/malate dehydrogenase family protein | Chr1:1189418-1191267 REVERSE LENGTH=332 | 201606	24486	27771.7	24044.8	25894.5	41421.1	48821.5	56797.1	53956.9	37716.6	34010.9	43410.1	42931.4	70758.7	68837.6	114646	91706.9	3	4	4	4	3	4	7	4			x
AT1G66950.1	15	2	76.4613	0.264213	0.0480087	1.3126	0.180863	MEMB_N controle neg	MEMB_H huile	165992	| pleiotropic drug resistance 11 | Chr1:24978239-24984461 FORWARD LENGTH=1454 | 201606	1885.31	3049.02	1380.72	1543.75	1742.57	1321.49	1551.93	1371.22	2904.01	3734	2492.72	2559.43	2976.78	1863.29	3132.59	2330.56	0	0	1	0	0	0	0	0	x
AT4G02530.1;AT4G02530.2;AT4G02530.3	12	3	76.3131	1.80442e-06	4.30829e-06	2.26257	1	MEMB_N controle neg	MEMB_H huile	23719.9	| chloroplast thylakoid lumen protein | Chr4:1112335-1114005 REVERSE LENGTH=216 | 201606	11618.5	12339.2	12404	12161.8	4997.51	5860.22	4948.95	5639.53	17896.4	15111.3	22393.9	20163.5	8537.11	8262.83	9989.52	9585.13	1	2	1	1	0	2	2	0
AT3G52880.1;AT3G52880.2	12	2	76.267	0.178497	0.0335062	1.10131	0.251065	MEMB_H huile	MEMB_N controle neg	46658.3	| monodehydroascorbate reductase 1 | Chr3:19601477-19604366 REVERSE LENGTH=434 | 201606	5154	5982.25	5150.18	5265.57	5309.16	5701.46	5968.5	6756.36	7938.88	7326.2	9298.03	8729.97	9069.51	8038.98	12047.5	11483.3	0	0	0	0	0	1	1	2	x
ATCG00470.1	9	5	76.1108	0.0234535	0.0050057	1.1518	0.711769	MEMB_H huile	MEMB_N controle neg	14555.8	| ATP synthase epsilon chain | ChrC:52265-52663 REVERSE LENGTH=132 | 201606	33493.1	36857.8	31359.9	32119.1	35633.1	40989.6	39747.7	37774.4	51590.5	45138.2	56616.5	53251.3	60871.2	57794.8	80231.4	64202.7	3	3	3	4	4	4	5	4			x
AT2G19860.1;AT2G19860.2	13	4	76.0455	0.00481019	0.00118733	2.44635	0.94882	MEMB_H huile	MEMB_N controle neg	54718.2	| hexokinase 2 | Chr2:8570818-8573762 FORWARD LENGTH=502 | 201606	10090.4	8368.09	5557.37	13720.8	20882.8	29182.7	18250.7	24000.7	15542.5	10248	10033.2	22748.2	35673.5	41147.2	36839.2	40792.5	0	1	0	3	0	0	0	0
AT2G18020.1	9	1	75.8691	0.000130769	5.79002e-05	3.7078	1	MEMB_N controle neg	MEMB_H huile	28030.3	| Ribosomal protein L2 family | Chr2:7837151-7838160 FORWARD LENGTH=258 | 201606	3756.59	4035.62	2405.28	2905.75	1042.71	824.554	974.697	691.998	5786.4	4942.25	4342.44	4817.54	1781.24	1162.61	1967.44	1176.14	1	1	1	1	1	0	1	1	x
AT4G02520.1	11	2	75.8299	0.805677	0.133918	1.04618	0.0555073	MEMB_N controle neg	MEMB_H huile	24128.6	| glutathione S-transferase PHI 2 | Chr4:1110673-1111531 REVERSE LENGTH=212 | 201606	8712.2	15018.9	10558.3	9319.12	9375.22	14340.4	9089.61	8878.49	13419.7	18393	19061.8	15450.5	16015.4	20219.8	18347.5	15090.2	2	2	1	2	0	2	1	1	x
AT4G26110.1;AT4G26110.2	12	6	75.4281	0.000274313	0.000103211	1.79887	0.999984	MEMB_N controle neg	MEMB_H huile	43225.4	| nucleosome assembly protein1%3B1 | Chr4:13232712-13235502 FORWARD LENGTH=372 | 201606	22766.1	30620.6	25702.6	21838.7	13681.2	14094.3	14047.7	14283.1	35067.4	37499.7	46403	36207.1	23371.2	19872.8	28355.6	24276.1	5	6	5	5	1	0	3	3			x
AT5G65010.1;AT5G65010.2	10	1	75.3392	0.28539	0.0513976	23.0289	0.168448	MEMB_H huile	MEMB_N controle neg	65600.2	| asparagine synthetase 2 | Chr5:25969224-25972278 FORWARD LENGTH=578 | 201606	234.624	87.0696	127.728	117.504	228.722	94.0276	12517.2	215.705	361.4	106.63	230.597	194.814	390.719	132.578	25266.2	366.619	0	0	0	0	0	0	2	0	x
AT5G45930.1	12	0	75.2966					---	---	46497	| magnesium chelatase i2 | Chr5:18628095-18629565 FORWARD LENGTH=418 | 201606									0	0	0	0	0	0	0	0	0	0	0	0	0	0	0	0	x
AT5G09810.1	10	2	74.9835	3.86003e-06	6.13949e-06	2.7376	1	MEMB_H huile	MEMB_N controle neg	41964	| actin 7 | Chr5:3052809-3054220 FORWARD LENGTH=377 | 201606	6292.03	6301.78	5158.33	5446.61	15152	15219.4	15418.3	17719.3	9691.82	7717.52	9312.74	9030.12	25883.7	21459.1	31122	30116.3	0	0	0	0	2	2	1	2	x
AT1G70770.1;AT1G70770.2;AT3G11880.1;AT3G11880.2;AT3G11880.3	12	5	74.8692	1.57695e-06	4.07005e-06	3.3922	1	MEMB_N controle neg	MEMB_H huile	67206.8	| transmembrane protein (Protein of unknown function DUF2359%2C transmembrane) | Chr1:26688622-26691185 REVERSE LENGTH=610 | 201606	26509.9	32206.1	26346.7	24972.2	8455.37	8600.78	7375.65	8005.86	40834.1	39441.4	47565.8	41402.3	14444.1	12127	14887.9	13607	3	3	3	4	0	0	0	0
AT1G78300.1	8	1	74.7704	0.0133357	0.00299645	1.49837	0.822108	MEMB_H huile	MEMB_N controle neg	29275.8	| general regulatory factor 2 | Chr1:29461883-29463052 FORWARD LENGTH=259 | 201606	6735.2	8977.66	5801.63	6627.29	12633.2	10777.8	9834.84	8920.99	10374.5	10994.6	10474.1	10987.6	21580.9	15196.5	19851.8	15162.4	1	0	1	1	0	1	1	1	x
AT3G58140.1	12	4	74.2892	0.0577834	0.0116883	1.17624	0.501752	MEMB_H huile	MEMB_N controle neg	49651	| phenylalanyl-tRNA synthetase class IIc family protein | Chr3:21529988-21532386 REVERSE LENGTH=429 | 201606	24834.3	25147	19896.5	20415.8	28016.1	27772.6	24150.8	26267	38253.2	30796.4	35920.7	33848	47859.2	39159	48748.8	44644.3	0	0	0	0	3	2	2	3		x
AT3G25530.1;AT3G25530.2;AT3G25530.3	12	5	74.1553	5.42535e-06	7.17098e-06	2.73316	1	MEMB_H huile	MEMB_N controle neg	30977	| glyoxylate reductase 1 | Chr3:9271949-9273514 REVERSE LENGTH=289 | 201606	5343.82	6022.22	6419.87	5825.66	14452.7	14899	18240.2	16942.3	8231.26	7375.16	11590.3	9658.56	24689.2	21007.4	36818.1	28795.7	0	0	0	0	0	1	2	5
AT1G58380.1;AT1G58684.1;AT1G58983.1;AT1G59359.1	8	1	74.074	0.0281829	0.00596031	2.18545	0.671209	MEMB_H huile	MEMB_N controle neg	30969.5	| Ribosomal protein S5 family protein | Chr1:21689115-21690085 FORWARD LENGTH=284 | 201606	3267.13	2651.61	867.791	2238.57	4871.42	3959	4847.56	6045.89	5032.47	3247.32	1566.69	3711.4	8321.73	5582.14	9784.87	10275.8	0	0	0	0	0	1	1	0	x
ATCG01110.1	12	9	74.0687	0.00010505	4.85312e-05	1.47721	1	MEMB_N controle neg	MEMB_H huile	45674	| NAD(P)H dehydrogenase subunit H | ChrC:122011-123192 REVERSE LENGTH=393 | 201606	26248	28306.4	25505.6	23640	17923	18093.7	16442.3	17740.7	40430.6	34665.6	46047.3	39193.6	30617.3	25511.8	33189	30152.8	3	4	7	4	1	3	4	3			x
AT1G35720.1	9	5	73.8788	0.817816	0.135582	1.00972	0.0548241	MEMB_H huile	MEMB_N controle neg	36317.7	| annexin 1 | Chr1:13225304-13226939 FORWARD LENGTH=317 | 201606	24800.4	24659.3	20452.6	22262.5	24480.6	22557.7	22397.5	23635.3	38200.9	30199.2	36924.7	36909.7	41819.6	31806	45209.8	40171.4	3	4	5	4	3	3	3	4		x
AT5G19760.1	10	7	73.7416	1.63867e-06	4.14425e-06	2.51427	1	MEMB_N controle neg	MEMB_H huile	32368.7	| Mitochondrial substrate carrier family protein | Chr5:6679591-6681845 REVERSE LENGTH=298 | 201606	66450.1	64759.6	56586.5	60876.4	25920.7	26040.7	22413.3	24529.9	102355	79308.3	102160	100929	44279.7	36717.1	45241.7	41691.8	7	7	7	7	0	2	0	2
AT2G20990.1;AT2G20990.3;AT2G20990.2;AT2G21010.1	10	4	73.6876	0.000163017	6.80508e-05	2.84741	0.999999	MEMB_N controle neg	MEMB_H huile	61972.3	| synaptotagmin A | Chr2:9014827-9017829 FORWARD LENGTH=541 | 201606	11066.2	16664	13230.4	10739.7	5155.78	4966.72	3745.64	4288.8	17045.6	20407.7	23886	17805.8	8807.48	7003.01	7560.63	7289.39	3	4	4	3	0	0	0	1
AT1G06680.1;AT1G06680.2	10	5	73.6529	0.00036945	0.000130008	2.18344	0.999941	MEMB_N controle neg	MEMB_H huile	28266.4	| photosystem II subunit P-1 | Chr1:2047940-2049186 FORWARD LENGTH=263 | 201606	119525	153815	158504	113817	52402.5	67406.9	59511.7	70587.5	184108	188371	286160	188702	89517.8	95042.8	120125	119973	5	3	3	4	3	3	3	3
AT1G62020.1	16	3	73.5803	0.000379811	0.000132558	1.69874	0.999934	MEMB_H huile	MEMB_N controle neg	137650	| Coatomer%2C alpha subunit | Chr1:22919814-22923728 FORWARD LENGTH=1216 | 201606	4845.19	5484.24	4615.13	4354.42	8910.48	8940	7828.57	7104.9	7463.21	6716.31	8332.06	7219.33	15221.5	12605.3	15802.1	12075.7	0	0	0	0	0	1	2	0			x
AT3G62030.1;AT3G62030.2;AT3G62030.3	13	7	73.3613	0.0133658	0.00300057	1.29979	0.821719	MEMB_H huile	MEMB_N controle neg	28550.4	| rotamase CYP 4 | Chr3:22973708-22975139 FORWARD LENGTH=260 | 201606	20351.8	24664.6	18637.6	18382.7	24089.5	27308.5	26529.7	28702.5	31348.6	30205.7	33648	30477.4	41151.4	38504.5	53550.6	48783.7	1	1	0	0	1	3	3	3			x
AT5G10840.1	10	1	73.3151	0.000197002	7.91341e-05	1.78785	0.999997	MEMB_N controle neg	MEMB_H huile	75037.6	| Endomembrane protein 70 protein family | Chr5:3424910-3427797 REVERSE LENGTH=648 | 201606	3761.69	3974.9	3078.39	3110.41	1961.51	2085.28	1808.83	1933.31	5794.26	4867.89	5557.67	5156.86	3350.8	2940.21	3651.14	3285.91	0	0	0	1	0	0	0	0	x
AT3G48730.1	11	3	73.2597	2.15752e-05	1.66952e-05	2.5838	1	MEMB_N controle neg	MEMB_H huile	50483.8	| glutamate-1-semialdehyde 2%2C1-aminomutase 2 | Chr3:18049697-18051550 FORWARD LENGTH=472 | 201606	52468.1	63326.3	48382.9	51658.9	21023.1	22911.1	17775.3	21824.9	80818.4	77553.1	87349.6	85647.1	35913.2	32304.4	35879.7	37094.4	0	0	0	0	1	2	1	0
AT4G27440.1;AT4G27440.2	10	1	73.2464	0.000614578	0.000198496	1.80269	0.999595	MEMB_H huile	MEMB_N controle neg	43587.4	| protochlorophyllide oxidoreductase B | Chr4:13725648-13727107 FORWARD LENGTH=401 | 201606	3656.52	3915.51	2789.17	3659.98	6993.37	6261.72	5489.42	6531.31	5632.25	4795.16	5035.51	6068.01	11946.6	8828.93	11080.5	11100.8	1	1	1	1	1	1	1	1	x
AT3G18080.1;AT1G60270.1;AT1G60270.2;AT3G18070.6;AT3G60140.1;AT3G60140.2;AT3G62740.1;AT3G62740.2;AT3G62750.3;AT3G62750.7;AT3G62750.8;AT4G27820.1;AT4G27820.2;AT4G27820.3;AT4G27830.1;AT4G27830.2;AT5G24540.1;AT5G24540.2;AT5G24550.1	12	4	73.1411	0.0168885	0.0037163	1.22862	0.778965	MEMB_H huile	MEMB_N controle neg	59154.7	| B-S glucosidase 44 | Chr3:6191586-6194124 FORWARD LENGTH=512 | 201606	6988.56	7730.56	6306.61	6403.65	9058.6	8179.45	7549.26	8912.98	10764.7	9467.29	11385.8	10616.8	15474.6	11532.9	15238.3	15148.8	0	0	0	0	3	2	1	2			x
AT2G47470.1;AT2G47470.3;AT2G47470.4;AT2G47470.2	11	6	72.9113	0.000147908	6.35075e-05	2.37571	0.999999	MEMB_N controle neg	MEMB_H huile	39839.2	| thioredoxin family protein | Chr2:19481503-19483683 FORWARD LENGTH=361 | 201606	27129.4	43039.7	35452.5	30305.9	14461.7	14326.6	14318.8	14108.3	41788.3	52708.8	64005.2	50245.1	24704.5	20200.3	28902.7	23978.9	4	4	4	3	2	3	4	4
AT2G47510.1;AT2G47510.2;AT2G47510.3	12	1	72.7629	3.3548e-07	2.3486e-06	9.28671	1	MEMB_N controle neg	MEMB_H huile	53512.8	| fumarase 1 | Chr2:19498614-19502020 FORWARD LENGTH=492 | 201606	4368.76	4427	5587.15	3686.96	449.788	499.205	526.732	470.053	6729.35	5421.55	10086.9	6112.73	768.361	703.872	1063.22	798.918	0	0	0	1	0	0	0	0	x
AT5G09900.1;AT5G09900.2;AT5G09900.3	14	2	72.2674	2.8229e-05	2.01448e-05	1.67171	1	MEMB_H huile	MEMB_N controle neg	51236.5	| 26S proteasome regulatory subunit%2C putative (RPN5) | Chr5:3089462-3092434 REVERSE LENGTH=442 | 201606	4098.61	4847.58	4255.3	4018.21	7233	7439.09	7256.63	6857.65	6313.22	5936.62	7682.43	6661.92	12356	10489	14647.6	11655.5	0	0	0	0	0	0	2	2	x
ATCG00800.1	13	7	72.0227	0.937645	0.152967	1.00689	0.0505529	MEMB_N controle neg	MEMB_H huile	25359.6	| structural constituent of ribosome | ChrC:82826-83482 REVERSE LENGTH=218 | 201606	34357.1	36825.5	30877.8	30088	33122.6	32062	31406.4	34653.2	52921.4	45098.7	55746.2	49884	56582.5	45207	63394.4	58897.7	5	5	6	5	3	5	6	5		x
AT5G11560.1	13	8	71.8545	4.0412e-05	2.54921e-05	1.61684	1	MEMB_N controle neg	MEMB_H huile	109154	| catalytics | Chr5:3709734-3713994 REVERSE LENGTH=982 | 201606	24120.9	27094.9	24265.5	24033.4	15718.5	16531.2	15290.1	14009.1	37154.3	33182	43808.5	39845.8	26851.5	23308.8	30863.4	23810.3	4	4	5	6	0	0	0	0			x
AT1G09620.1	13	8	71.3944	0.207227	0.0383914	1.08789	0.223015	MEMB_H huile	MEMB_N controle neg	124592	| ATP binding/leucine-tRNA ligases/aminoacyl-tRNA ligase | Chr1:3113077-3116455 REVERSE LENGTH=1091 | 201606	46145.4	57572.2	47388.2	43613.9	52266.5	51972	51623.7	55970.6	71079.3	70506.2	85553.8	72309	89285.6	73279.8	104203	95129.5	0	0	0	0	4	4	6	6		x
AT1G65960.2;AT1G65960.1;AT1G65960.3;AT1G65960.4;AT2G02010.1;AT2G02010.2;AT3G17760.1;AT3G17760.2;AT5G17330.1;AT2G02000.1;AT3G17720.1	12	5	71.259	0.00328853	0.000841826	1.29553	0.972506	MEMB_H huile	MEMB_N controle neg	56539.9	| glutamate decarboxylase 2 | Chr1:24552094-24557253 FORWARD LENGTH=494 | 201606	11479.5	11817.1	10731.9	10012.7	13725.6	13687.6	16064.5	13579.2	17682.2	14471.9	19375.2	16600.4	23447.1	19299.4	32426.4	23079.6	3	2	2	2	2	3	3	3			x
AT4G25450.1;AT4G25450.3;AT4G25450.2	8	5	71.2168	6.74355e-07	3.1324e-06	5.86278	1	MEMB_N controle neg	MEMB_H huile	78496.8	| non-intrinsic ABC protein 8 | Chr4:13009845-13013912 REVERSE LENGTH=714 | 201606	20642.5	19255.7	25452.8	23089.4	3647.31	3958.54	3266.67	4212.54	31796.4	23581.7	45952	38280.7	6230.61	5581.49	6593.83	7159.77	4	5	5	7	0	0	0	0
AT1G22780.1;AT1G34030.1;AT4G09800.1	10	5	70.9616	0.327483	0.0581809	1.08937	0.147507	MEMB_H huile	MEMB_N controle neg	17602.5	| Ribosomal protein S13/S18 family | Chr1:8067990-8069163 FORWARD LENGTH=152 | 201606	49201.8	58461.2	39682.3	48029.5	57156.9	55820.8	50612.2	49246.1	75787.2	71595	71641.6	79629.7	97639.7	78706.6	102161	83700.4	6	6	6	6	4	4	4	5		x
AT4G22670.1	11	7	70.9225	1.33924e-06	3.82893e-06	2.47418	1	MEMB_N controle neg	MEMB_H huile	46678.6	| HSP70-interacting protein 1 | Chr4:11918236-11920671 FORWARD LENGTH=441 | 201606	70827.7	69983.4	74252.1	81765.1	29789.5	31209.4	27441.5	31529.9	109098	85705.6	134053	135561	50888.7	44004.9	55391.1	53589.3	6	4	5	6	4	3	3	4
AT3G12160.1	8	1	70.9203	1.69755e-06	4.17005e-06	2.12581	1	MEMB_H huile	MEMB_N controle neg	24891.2	| RAB GTPase homolog A4D | Chr3:3879495-3880437 REVERSE LENGTH=222 | 201606	1557.1	1301.81	1413.75	1382.46	3031.52	2850.52	3064.35	3075.33	2398.45	1594.27	2552.36	2292.04	5178.66	4019.2	6185.43	5226.93	0	0	0	0	0	1	0	0	x
AT1G73600.1;AT1G73600.2	11	3	70.8547	2.34165e-06	5.04863e-06	2.95475	1	MEMB_H huile	MEMB_N controle neg	56938.4	| S-adenosyl-L-methionine-dependent methyltransferases superfamily protein | Chr1:27670825-27673400 FORWARD LENGTH=490 | 201606	1902.47	2300.39	2132.46	2037.1	5538.58	5851.76	6809.92	6538.14	2930.44	2817.19	3849.91	3377.38	9461.42	8250.9	13745.9	11112.4	0	0	0	0	0	0	1	2
AT1G29900.1	13	5	70.7988	1.01684e-06	3.54521e-06	2.37456	1	MEMB_H huile	MEMB_N controle neg	131155	| carbamoyl phosphate synthetase B | Chr1:10468164-10471976 FORWARD LENGTH=1187 | 201606	6256.52	6749.98	6894.43	6744.77	15305.9	14423.8	17048.6	16493.4	9637.12	8266.41	12447.1	11182.4	26146.7	20337.4	34412.9	28032.7	0	0	0	0	1	1	5	3
AT3G62700.1	12	2	70.7269	0.000818193	0.000253676	1.82628	0.998975	MEMB_N controle neg	MEMB_H huile	173278	| multidrug resistance-associated protein 10 | Chr3:23190428-23195727 REVERSE LENGTH=1539 | 201606	6865.57	6428.77	6074.24	6132.83	4060.4	4046.47	2820.22	3036.48	10575.3	7873.04	10966.3	10167.8	6936.27	5705.47	5692.65	5160.9	2	0	0	0	0	0	0	0	x
AT2G47800.1	13	3	70.7022	0.868573	0.142793	1.00549	0.0524807	MEMB_N controle neg	MEMB_H huile	170164	| multidrug resistance-associated protein 4 | Chr2:19574944-19580383 FORWARD LENGTH=1516 | 201606	19565.5	20647.3	21269.9	21599.1	21722.4	21163.4	19410.8	20331.5	30137.4	25285.9	38400.2	35809.8	37107.7	29840	39181	34556	1	0	1	1	1	0	0	0		x
AT3G63460.1;AT3G63460.2;AT3G63460.3	11	6	70.6563	0.00524425	0.00128332	2.02261	0.941835	MEMB_H huile	MEMB_N controle neg	120844	| transducin family protein / WD-40 repeat family protein | Chr3:23431009-23437241 REVERSE LENGTH=1104 | 201606	15354	15716.9	14325	14216.9	24291.7	25744	24596.1	45941.4	23650.2	19247.8	25862.1	23570.6	41496.9	36298.7	49647.6	78083.6	0	0	0	0	0	0	3	3
AT4G31480.1;AT4G31480.2;AT4G31480.3;AT4G31480.4;AT4G31480.5;AT4G31480.6;AT4G31480.7;AT4G31480.8;AT4G31480.9;AT4G31490.1;AT4G31490.2;AT4G31490.3	11	8	70.6114	0.561817	0.0959431	1.03829	0.081749	MEMB_N controle neg	MEMB_H huile	107229	| Coatomer%2C beta subunit | Chr4:15264145-15267384 FORWARD LENGTH=948 | 201606	23404	27499.9	22239.6	22250.4	23675.1	24282.2	21951.4	21967.4	36050	33677.9	40150.9	36889.7	40443.5	34237.5	44309.2	37336.6	0	0	0	0	2	1	2	4		x
AT4G13430.1	12	4	70.3789	7.50595e-06	8.4105e-06	1.78093	1	MEMB_H huile	MEMB_N controle neg	55869.5	| isopropyl malate isomerase large subunit 1 | Chr4:7804194-7807789 REVERSE LENGTH=509 | 201606	16274.4	18857.6	17533.9	16652	31143.6	29835.7	32874	29596.9	25068.1	23094.1	31655.3	27608	53201.9	42067.9	66356.6	50304	0	0	0	0	2	1	2	3			x
AT5G19220.1	11	6	70.3567	0.0343058	0.00717211	1.20257	0.626045	MEMB_H huile	MEMB_N controle neg	58073.1	| ADP glucose pyrophosphorylase large subunit 1 | Chr5:6463931-6466775 REVERSE LENGTH=522 | 201606	28107.7	34143.2	28756	25701.2	31832.4	36768.5	37052.1	34696.8	43295.3	41813.7	51915.6	42610.9	54378.5	51843	74790.2	58971.8	0	0	0	0	1	1	3	3			x
ATCG00720.1	10	9	70.2987	1.03592e-05	1.05021e-05	5.87705	1	MEMB_N controle neg	MEMB_H huile	24266.7	| photosynthetic electron transfer B | ChrC:74841-76292 FORWARD LENGTH=215 | 201606	60383.8	64308.3	47079.5	59967.4	11783	10586.3	6999.09	10062.8	93011.2	78755.7	84996.5	99422	20128.5	14926.5	14127.8	17103.1	4	4	4	6	1	1	1	1
AT4G11150.1	12	4	70.1793	0.241753	0.0442739	1.06847	0.195754	MEMB_N controle neg	MEMB_H huile	26288.1	| vacuolar ATP synthase subunit E1 | Chr4:6800091-6801696 FORWARD LENGTH=230 | 201606	18299.6	17869.8	15127.1	18020	15238.1	16538.1	16700.6	16397.9	28187.5	21884.4	27310.1	29876	26030.8	23318.4	33710.5	27870.4	1	0	2	1	2	1	3	1		x
AT3G57330.1;AT3G57330.2	11	4	70.1224	0.315717	0.056365	1.08972	0.152921	MEMB_H huile	MEMB_N controle neg	112857	| autoinhibited Ca2+-ATPase 11 | Chr3:21211655-21216375 REVERSE LENGTH=1025 | 201606	9044.8	10014.1	12299.1	10892.8	12978.2	11753.1	10921.8	10388.6	13932	12263.8	22204.5	18059.6	22170.4	16571.7	22045.8	17656.8	0	1	1	4	0	0	0	0		x
AT3G08940.1	8	2	70.092	0.000239717	9.28584e-05	3.5849	0.999992	MEMB_N controle neg	MEMB_H huile	25172.8	| light harvesting complex photosystem II | Chr3:2717717-2718400 FORWARD LENGTH=227 | 201606	15991.3	15592.2	11572.6	16039	5293.55	4418.98	2648.16	4151.64	24631.9	19095	20893	26591.5	9042.84	6230.7	5345.35	7056.26	1	0	1	0	2	1	0	2	x
AT1G09080.1;AT1G09080.2;ATMG01220.1	13	3	69.9412	0.278123	0.0502148	1.10874	0.172548	MEMB_H huile	MEMB_N controle neg	75377.7	| Heat shock protein 70 (Hsp 70) family protein | Chr1:2929268-2931804 REVERSE LENGTH=675 | 201606	2213.94	1813.21	1448.28	1911.01	2063.43	1954.98	1926.07	2245.16	3410.21	2220.56	2614.69	3168.33	3524.91	2756.49	3887.81	3815.94	0	0	0	0	0	0	1	0		x
AT5G13630.1;AT5G13630.2	16	8	69.8957	0.0534272	0.0108501	1.57474	0.520572	MEMB_N controle neg	MEMB_H huile	154030	| magnesium-chelatase subunit chlH%2C chloroplast%2C putative / Mg-protoporphyrin IX chelatase%2C putative (CHLH) | Chr5:4387567-4392082 REVERSE LENGTH=1381 | 201606	105509	75398.9	59598.5	104388	57616.1	47304.5	40654	73441.6	162520	92337.8	107598	173068	98424.1	66698.7	82060.7	124824	0	0	0	0	0	0	6	0		x
AT2G47390.1	11	5	69.7461	0.272094	0.0492655	1.22415	0.176074	MEMB_N controle neg	MEMB_H huile	106951	| Prolyl oligopeptidase family protein | Chr2:19442278-19446253 REVERSE LENGTH=961 | 201606	31445.3	21468	18983	31648.3	23026.2	19737.8	17169.9	24651	48436.3	26290.9	34271.5	52470.8	39335	27830.1	34657.7	41897.7	0	0	0	0	2	4	4	5		x
AT4G08850.1;AT4G08850.2	15	7	69.7351	0.00461292	0.00114195	1.2968	0.951979	MEMB_H huile	MEMB_N controle neg	116221	| Leucine-rich repeat receptor-like protein kinase family protein | Chr4:5636693-5640496 REVERSE LENGTH=1045 | 201606	26243.5	26928.7	22428.9	22382.5	33952.9	31231.9	29130.8	32750	40423.8	32978.4	40492.7	37108.8	58000.9	44036.6	58800.9	55662.9	2	1	3	0	0	0	0	0			x
AT5G07350.1;AT5G07350.2	14	4	69.5401	0.777941	0.129645	1.10738	0.0572553	MEMB_N controle neg	MEMB_H huile	108691	| TUDOR-SN protein 1 | Chr5:2320344-2324892 REVERSE LENGTH=991 | 201606	9295.58	14907.2	6129.09	9627.52	8563.48	9081.84	8529.5	9909.78	14318.3	18256.2	11065.3	15961.8	14628.8	12805.3	17216.9	16843	0	0	0	0	0	0	2	3		x
AT1G07660.1;AT1G07820.1;AT1G07820.2;AT2G28740.1;AT3G45930.1;AT3G46320.1;AT3G53730.1;AT5G59690.1;AT5G59970.1;AT5G59970.2;AT1G07660.2	10	7	69.4423	0.533457	0.0914054	1.04665	0.0868207	MEMB_N controle neg	MEMB_H huile	11409.4	| Histone superfamily protein | Chr1:2369212-2369523 FORWARD LENGTH=103 | 201606	46916	54410.5	43155.7	45323.9	51627	44949.5	42105.1	42664.5	72266.2	66634.2	77912.4	75144	88193	63378.1	84989.8	72514	4	4	3	4	4	4	4	5		x
AT3G15730.1	14	6	69.3332	0.0602864	0.0121657	1.11203	0.491586	MEMB_H huile	MEMB_N controle neg	92304.4	| phospholipase D alpha 1 | Chr3:5330835-5333474 FORWARD LENGTH=810 | 201606	23092.9	27114.4	22225.8	22519.6	26790.4	26949.2	26067.6	25783.3	35570.8	33205.8	40126.1	37336	45765.4	37998	52617.8	43822.2	1	3	1	2	1	3	3	2		x
AT4G01800.1;AT4G01800.3;AT4G01800.2	15	4	69.316	0.00122604	0.000357154	2.21169	0.996767	MEMB_H huile	MEMB_N controle neg	115754	| Albino or Glassy Yellow 1 | Chr4:770926-776131 REVERSE LENGTH=1022 | 201606	4728.24	7729.04	4188.39	4910.63	12504	12357.1	10248.6	12566.1	7283.06	9465.42	7561.64	8141.5	21360.2	17423.3	20687	21357.7	0	0	0	0	2	1	1	0
AT1G76180.1;AT1G76180.2	5	2	68.9282	0.000988219	0.000295975	2.64341	0.998208	MEMB_N controle neg	MEMB_H huile	20786.4	| Dehydrin family protein | Chr1:28587013-28587657 REVERSE LENGTH=185 | 201606	23558	35361.2	28177.2	17428.4	9371.63	10602.2	8728.62	10839.2	36287.2	43305.4	50870.6	28895.1	16009.3	14949	17618.8	18422.6	3	3	3	3	3	3	3	3	x
AT1G13090.2;AT1G13090.1;AT3G26210.1;AT5G25140.1	11	4	68.7906	1.18075e-06	3.63439e-06	1.69123	1	MEMB_N controle neg	MEMB_H huile	56993.1	| cytochrome P450%2C family 71%2C subfamily B%2C polypeptide 28 | Chr1:4461846-4463400 FORWARD LENGTH=490 | 201606	7529.92	7921.87	7740.84	7099.36	4554.85	4576.02	4325.15	4455.22	11598.6	9701.57	13975.2	11770.3	7780.93	6452.12	8730.38	7572.24	0	0	3	2	0	0	0	0			x
AT5G24690.1	11	2	68.7889	3.11309e-07	2.3486e-06	6.74143	1	MEMB_N controle neg	MEMB_H huile	57268.6	| plant/protein%2C putative (DUF3411) | Chr5:8455783-8458513 REVERSE LENGTH=521 | 201606	8796.49	8633.84	8840.71	9800.52	1379.56	1106.28	1292.57	1572.32	13549.5	10573.5	15960.8	16248.6	2356.67	1559.84	2609.08	2672.36	2	2	2	2	0	0	0	0	x
AT1G20450.1;AT1G20450.2	9	5	68.7343	0.00111243	0.000328175	2.77267	0.997507	MEMB_N controle neg	MEMB_H huile	29547.9	| Dehydrin family protein | Chr1:7088235-7089107 REVERSE LENGTH=260 | 201606	44010.6	70486	60841.5	36707.4	17816.9	24248.3	16683.8	17728.1	67790.9	86321.2	109842	60858.5	30436.2	34189.8	33676.4	30131.2	4	6	5	4	1	1	1	2
AT4G08870.1;AT4G08870.2;AT4G08900.1	10	6	68.6259	7.05707e-05	3.64225e-05	1.30933	1	MEMB_H huile	MEMB_N controle neg	38094.6	| Arginase/deacetylase superfamily protein | Chr4:5646654-5648693 REVERSE LENGTH=344 | 201606	19417.4	18951.6	18205.5	20191.9	26000.1	25270.8	23915.5	25326.3	29909.3	23209.2	32867.8	33476.9	44415.3	35631.5	48273.8	43045.5	2	3	3	4	3	1	2	2			x
AT1G09640.1;AT1G09640.2	8	4	68.6163	4.7991e-06	6.81142e-06	2.23373	1	MEMB_H huile	MEMB_N controle neg	46888.8	| Translation elongation factor EF1B%2C gamma chain | Chr1:3120162-3122152 FORWARD LENGTH=414 | 201606	11598	11894	9877.1	10027.8	22771.9	24720.2	24526.9	24918.1	17864.7	14566.1	17831.9	16625.5	38900.7	34855.2	49508	42351.6	0	0	0	0	3	4	5	3
AT3G61440.1;AT3G61440.4;AT3G61440.2;AT3G61440.3	11	5	68.5496	0.000103022	4.77672e-05	1.79209	1	MEMB_H huile	MEMB_N controle neg	40155.5	| cysteine synthase C1 | Chr3:22735885-22737792 FORWARD LENGTH=368 | 201606	10448.3	12799.8	9729.18	11004.3	19062	18437.6	20847.1	20472.1	16093.8	15675.3	17564.9	18244.5	32563.1	25996.7	42080.1	34795.1	0	1	1	0	2	4	1	3			x
AT2G45820.1	9	5	68.484	0.00127214	0.000368065	2.31399	0.996441	MEMB_N controle neg	MEMB_H huile	21082.2	| Remorin family protein | Chr2:18863147-18864576 REVERSE LENGTH=190 | 201606	55598.1	71004.6	55255.7	36767.9	22735.8	26766.4	21931.2	23046.7	85639.5	86956.3	99757.6	60958.7	38838.9	37740.2	44268.5	39171	5	5	5	3	4	3	4	3
AT5G15650.1;AT3G08900.1	11	2	68.3196	4.33118e-05	2.63776e-05	3.70415	1	MEMB_H huile	MEMB_N controle neg	41403.6	| reversibly glycosylated polypeptide 2 | Chr5:5092203-5094093 FORWARD LENGTH=360 | 201606	776.612	787.878	1188.47	804.501	2916.29	2999.26	4010.84	3251.01	1196.24	964.88	2145.65	1333.81	4981.82	4228.91	8095.95	5525.53	0	0	0	0	1	0	2	2	x
AT4G35100.1;AT4G35100.2	6	3	68.1701	0.0417015	0.00861257	1.4339	0.579955	MEMB_N controle neg	MEMB_H huile	29970.8	| plasma membrane intrinsic protein 3 | Chr4:16708672-16709958 FORWARD LENGTH=280 | 201606	98650.2	140078	97768.7	76271.7	71557.3	77811.8	64376.6	74118.2	151954	171548	176510	126453	122240	109714	129945	125974	3	4	4	3	2	3	2	2			x
AT2G24270.1;AT2G24270.3;AT2G24270.4;AT2G24270.2	11	3	68.1321	0.005095	0.00125279	2.51884	0.944241	MEMB_H huile	MEMB_N controle neg	53744.8	| aldehyde dehydrogenase 11A3 | Chr2:10327325-10329601 REVERSE LENGTH=496 | 201606	5117.6	5041.9	6261.77	5464.09	9985.73	9284.71	13978.7	21876.5	7882.81	6174.6	11304.9	9059.11	17058.4	13091.3	28216.3	37182	0	0	0	0	1	1	3	2
AT2G30970.1;AT2G30970.2	13	7	68.1057	0.000896557	0.000274969	1.55162	0.99865	MEMB_H huile	MEMB_N controle neg	48100	| aspartate aminotransferase 1 | Chr2:13179012-13181686 FORWARD LENGTH=430 | 201606	9499.36	10424	8491.56	8384.95	13510.9	16490.3	13940.6	13157.7	14632.2	12765.8	15330.5	13901.7	23080.4	23251.1	28139.3	22363.3	0	0	0	0	0	1	3	2			x
AT1G71220.1;AT1G71220.2;AT1G71220.3	13	6	68.0976	0.0796249	0.0157326	1.23643	0.42559	MEMB_N controle neg	MEMB_H huile	182717	| EMS-MUTAGENIZED BRI1 SUPPRESSOR 1 | Chr1:26841664-26851730 FORWARD LENGTH=1613 | 201606	10797.4	14795.9	13807.8	12344	8827.32	11831.4	11708.8	9482.99	16631.6	18119.9	24928.2	20465.5	15079.5	16682.1	23634.4	16117.6	2	2	4	0	0	0	0	0		x
AT1G07320.1;AT1G07320.2;AT1G07320.3;AT1G07320.4	10	4	67.8274	0.0129531	0.00292076	1.44325	0.827088	MEMB_N controle neg	MEMB_H huile	30558.7	| ribosomal protein L4 | Chr1:2249190-2250189 FORWARD LENGTH=282 | 201606	45331	38408.6	48215.3	40963.8	28228.7	38591.6	28427.2	24564.4	69824.8	47037.3	87047	67915.2	48222.4	54413.6	57380.8	41750.4	3	3	4	4	3	3	3	3			x
ATCG01060.1	7	6	67.5814	0.285479	0.0513976	1.22304	0.168399	MEMB_H huile	MEMB_N controle neg	9551.75	| iron-sulfur cluster binding%3Belectron carriers%3B4 iron%2C 4 sulfur cluster binding protein | ChrC:117318-117563 REVERSE LENGTH=81 | 201606	85511.7	55584	36756.8	102372	78852.3	93797.8	80645	89430.1	131717	68071.4	66360.1	169726	134701	132254	162783	151998	5	4	3	5	4	4	3	4		x
AT3G55410.1;AT3G55410.2;AT5G65750.1	13	5	67.3672	7.89719e-05	3.98498e-05	2.6829	1	MEMB_H huile	MEMB_N controle neg	115962	| 2-oxoglutarate dehydrogenase%2C E1 component | Chr3:20541897-20545728 FORWARD LENGTH=1017 | 201606	16503.4	13621.3	17374.3	17385.1	33532.6	44622.3	49378.5	46544.3	25420.7	16681.5	31367.2	28823.3	57282.8	62916.8	99671.3	79108.2	0	0	0	0	2	2	3	4
AT1G56330.1;AT3G62560.1;AT4G02080.1	8	3	67.1103	0.00888294	0.00204633	1.57951	0.884462	MEMB_N controle neg	MEMB_H huile	22043.5	| secretion-associated RAS 1B | Chr1:21086845-21088478 REVERSE LENGTH=193 | 201606	6571.48	5008.64	7405.27	8115.81	3961.05	3877.11	4497.7	4822.08	10122.3	6133.87	13369.3	13455.5	6766.56	5466.67	9078.67	8195.76	0	1	3	4	1	1	2	2			x
AT1G15290.1;AT1G15290.2	11	2	67.0851	0.274275	0.04959	3.34694	0.174785	MEMB_N controle neg	MEMB_H huile	178946	| Tetratricopeptide repeat (TPR)-like superfamily protein | Chr1:5257327-5264814 REVERSE LENGTH=1608 | 201606	2903.83	176.323	2250.31	2469.91	500.521	612.769	576.486	640.817	4472.86	215.935	4062.66	4094.94	855.027	863.996	1163.65	1089.15	0	0	0	2	0	0	0	0	x
AT5G27850.1;AT5G27850.2	8	2	67.079	0.000100947	4.73354e-05	2.95671	1	MEMB_N controle neg	MEMB_H huile	21023.8	| Ribosomal protein L18e/L15 superfamily protein | Chr5:9873169-9874297 FORWARD LENGTH=187 | 201606	11831	13004.5	8673.37	8934.31	3447.57	3984.05	3041.24	3882.01	18223.6	15926	15658.7	14812.5	5889.4	5617.46	6138.79	6597.99	2	1	1	1	1	1	0	1	x
AT4G35830.1	11	4	67.0364	0.000112079	5.0503e-05	2.94215	1	MEMB_N controle neg	MEMB_H huile	98836.6	| aconitase 1 | Chr4:16973007-16977949 REVERSE LENGTH=898 | 201606	67309.3	77380.3	51941.8	59995.3	22977.2	26399.5	17580.4	20267.1	103679	94764.3	93774.8	99468.3	39251.4	37222.9	35486.4	34446.6	0	0	1	0	0	0	3	0
AT1G29965.1;AT1G29970.2	11	2	66.849	0.0180392	0.00393559	1.1997	0.766105	MEMB_N controle neg	MEMB_H huile	21398.1	| Ribosomal protein L18ae/LX family protein | Chr1:10498458-10499373 REVERSE LENGTH=178 | 201606	10586.6	10602.2	10426.4	9838.13	9468.22	8972.93	8765.24	7346.66	16306.9	12984.1	18823.6	16311	16174.3	12651.7	17692.8	12486.6	0	1	1	2	0	0	0	0	x
AT4G31700.1;AT4G31700.2	8	2	66.7825	4.12447e-05	2.56742e-05	1.83478	1	MEMB_N controle neg	MEMB_H huile	28595.2	| ribosomal protein S6 | Chr4:15346306-15347714 REVERSE LENGTH=250 | 201606	20201	19839.7	19102.4	18346.6	12312.8	9732.12	10132.8	10056.1	31116.3	24296.8	34487.1	30417.5	21033.7	13722.2	20453.3	17091.7	1	1	1	0	0	1	0	0	x
AT1G64740.1	11	3	66.6976	1.07094e-06	3.5523e-06	1.95663	1	MEMB_H huile	MEMB_N controle neg	50484.5	| alpha-1 tubulin | Chr1:24050114-24052296 FORWARD LENGTH=450 | 201606	5198	5696.46	4917.35	5122.1	10357.2	9985.65	10035.4	10581.7	8006.65	6976.21	8877.69	8492.11	17693	14079.6	20256.6	17985.1	0	0	0	0	1	2	3	1			x
AT3G46740.1	11	4	66.5518	1.84513e-06	4.36469e-06	4.35176	1	MEMB_N controle neg	MEMB_H huile	89645.1	| translocon at the outer envelope membrane of chloroplasts 75-III | Chr3:17216104-17219296 REVERSE LENGTH=818 | 201606	22064.7	23818.9	21665.3	21678.1	5813.22	5803.79	4589.99	4296.63	33986.9	29170	39114.1	35940.9	9930.58	8183.26	9264.96	7302.69	3	4	5	4	0	0	0	0
AT3G54890.1;AT3G54890.4;AT3G54890.2;AT3G54890.3	12	7	66.4311	9.4386e-05	4.54969e-05	3.58285	1	MEMB_N controle neg	MEMB_H huile	26167.1	| chlorophyll a-b binding protein 6 | Chr3:20339706-20340922 REVERSE LENGTH=241 | 201606	162608	161046	129396	158021	48029.6	46513.1	28196.3	47815.7	250471	197227	233609	261989	82047.8	65582.8	56914.7	81269.2	11	10	8	10	5	4	0	5
AT1G70520.1;AT1G18040.1;AT1G66750.1;AT1G73690.1;AT3G50720.1;AT4G13020.1;AT4G13020.2;AT4G13020.3;AT4G13020.4;AT4G13020.5;AT4G13020.6;AT4G13020.7;AT4G13020.8;AT4G19110.1;AT4G19110.2;AT4G19110.3;AT4G23290.1;AT4G23290.2;AT5G01850.1;AT5G01850.2;AT5G40380.1;AT5G40380.2;AT5G40380.3;AT5G40540.4;AT5G50180.1;AT5G66710.1	12	3	66.3735	0.0618978	0.012481	1.30097	0.485271	MEMB_H huile	MEMB_N controle neg	73027	| cysteine-rich RLK (RECEPTOR-like protein kinase) 2 | Chr1:26584888-26587334 REVERSE LENGTH=649 | 201606	11517.1	12306.6	10123.6	10382	11286.1	12801.4	16679.4	16904.4	17740.2	15071.4	18276.9	17212.6	19279.7	18049.8	33667.6	28731.3	0	1	0	0	0	2	0	0		x
AT4G01050.1;AT4G01050.2	10	5	66.1926	6.15382e-05	3.35153e-05	2.16328	1	MEMB_N controle neg	MEMB_H huile	49387.3	| thylakoid rhodanese-like protein | Chr4:455874-458175 FORWARD LENGTH=466 | 201606	45231	46182.6	37342.9	46632.9	22032.3	21451.3	17059.1	20532.9	69670.8	56557.9	67418.1	77314.3	37637.2	30246.1	34434	34898.4	1	2	2	1	1	0	0	2
AT1G52220.1;AT1G52220.2;AT1G52220.3;AT1G52220.4	8	6	66.1666	5.43282e-05	3.05465e-05	2.34304	1	MEMB_N controle neg	MEMB_H huile	16945.6	| CURVATURE THYLAKOID protein | Chr1:19453770-19454605 REVERSE LENGTH=156 | 201606	70090	70164.3	55010.1	61545.7	26460.7	32580.1	25385.8	25179	107962	85927.2	99314.1	102039	45202.2	45937.5	51241.6	42795.1	6	4	5	4	4	2	3	2
AT3G16100.1	7	1	66.0225	7.61444e-07	3.21258e-06	12.0621	1	MEMB_N controle neg	MEMB_H huile	23308.2	| RAB GTPase homolog G3C | Chr3:5459270-5460556 FORWARD LENGTH=206 | 201606	87850	100392	65782.7	89031.6	7630.13	8091.87	5680.95	7038.01	135318	122946	118763	147608	13034.4	11409.4	11467.1	11962	0	2	0	0	0	0	0	0	x
AT1G52280.1	9	2	65.788	2.22511e-06	5.03066e-06	2.47568	1	MEMB_N controle neg	MEMB_H huile	23411.2	| RAB GTPase homolog G3D | Chr1:19468150-19469449 REVERSE LENGTH=206 | 201606	3762.42	4027.01	4277.7	3788.54	1549.2	1761.96	1445.89	1647.53	5795.38	4931.7	7722.88	6281.14	2646.45	2484.34	2918.55	2800.2	0	1	1	0	0	0	0	0	x
AT4G12730.1	7	5	65.7199	9.70569e-06	1.00796e-05	4.32675	1	MEMB_N controle neg	MEMB_H huile	43619.6	| FASCICLIN-like arabinogalactan 2 | Chr4:7491598-7492809 REVERSE LENGTH=403 | 201606	31771.5	40356.1	29947.1	27443.6	7368.43	8947.59	6441.5	7176.83	48938.7	49422.4	54066	45499.6	12587.3	12616	13002.3	12198	5	5	5	6	0	0	0	0
AT4G30920.1	9	0	65.7151					---	---	61706.5	| Cytosol aminopeptidase family protein | Chr4:15046589-15049304 REVERSE LENGTH=583 | 201606									0	0	0	0	0	0	0	0	0	0	0	0	0	0	0	0	x
AT3G02520.1;AT3G02520.2;AT5G16050.1;AT5G16050.2	7	0	65.4641					---	---	29938.5	| general regulatory factor 7 | Chr3:526800-527915 REVERSE LENGTH=265 | 201606									0	0	0	0	0	0	0	0	0	0	0	0	0	0	0	0	x
AT1G22740.1	10	1	65.4019	0.0246983	0.00524507	1.40703	0.700538	MEMB_N controle neg	MEMB_H huile	23287.1	| RAB GTPase homolog G3B | Chr1:8049247-8050494 FORWARD LENGTH=203 | 201606	1903.41	1758.39	2067.42	1405.14	1480.59	1368.13	1184.07	1037.71	2931.89	2153.42	3732.48	2329.63	2529.25	1929.04	2390.07	1763.73	0	0	1	0	0	0	0	0	x
AT1G16880.1;AT1G16880.2	9	4	65.261	0.00141504	0.000402123	1.53569	0.99534	MEMB_H huile	MEMB_N controle neg	31465.8	| uridylyltransferase-like protein | Chr1:5773796-5776125 FORWARD LENGTH=290 | 201606	14902.6	17935.4	16158.6	13924.7	21149.5	27071.4	25400.1	23006.5	22955	21964.7	29172.4	23086.3	36129.1	38170.3	51270.5	39102.6	1	0	0	0	4	4	4	5			x
ATCG00790.1	6	3	65.2606	0.000840363	0.000259291	1.66886	0.998888	MEMB_N controle neg	MEMB_H huile	15351.1	| ribosomal protein L16 | ChrC:81189-82652 REVERSE LENGTH=135 | 201606	49049	53692.6	38537	43173.4	30501.5	26211.2	25727.5	28085.5	75551.8	65755	69573.9	71578.7	52104.9	36957.4	51931.3	47735.1	3	3	3	3	3	0	2	3			x
AT5G14780.1;AT5G14780.2;AT5G14780.3	11	4	65.1373	7.30129e-06	8.25357e-06	1.64989	1	MEMB_H huile	MEMB_N controle neg	42694.8	| formate dehydrogenase | Chr5:4777043-4779190 FORWARD LENGTH=384 | 201606	19286.5	21367.8	18519.3	19082	33656.8	32531.6	31327.7	31596.9	29707.6	26168.2	33434.4	31636.8	57495	45869.1	63235.5	53703.1	1	0	0	0	1	1	1	1			x
AT2G07707.1;ATMG00480.1	7	4	65.1351	0.000351934	0.000124876	1.43835	0.999952	MEMB_N controle neg	MEMB_H huile	18553.4	| Plant mitochondrial ATPase%2C F0 complex%2C subunit 8 protein | Chr2:3386292-3386768 FORWARD LENGTH=158 | 201606	8594.23	8923.78	7713.64	8140.46	6070.72	6263.22	5588.59	5279.07	13238	10928.6	13926	13496.3	10370.4	8831.05	11280.6	8972.48	3	1	3	2	0	0	0	0			x
AT5G07340.1;AT5G07340.2	9	1	64.8834	1.19944e-05	1.13438e-05	2.14498	1	MEMB_N controle neg	MEMB_H huile	60775.4	| Calreticulin family protein | Chr5:2317300-2319458 FORWARD LENGTH=532 | 201606	5902.47	7640.84	6101.05	6614.65	3071.15	3095.02	3025.87	3050.02	9091.76	9357.41	11014.7	10966.7	5246.37	4363.94	6107.77	5183.91	0	1	0	0	0	0	0	0	x
AT4G17090.1	12	6	64.827	7.14555e-06	8.19575e-06	1.46248	1	MEMB_H huile	MEMB_N controle neg	61752.5	| chloroplast beta-amylase | Chr4:9605266-9607250 REVERSE LENGTH=548 | 201606	10327.9	10696.6	10356.8	10404	16327.5	15190.7	15136.7	14455.4	15908.4	13099.7	18698	17249.2	27891.9	21418.7	30553.7	24568.9	0	0	0	0	2	3	4	4			x
AT4G12320.1	10	2	64.212	0.000193633	7.81786e-05	1.60468	0.999997	MEMB_N controle neg	MEMB_H huile	59314	| cytochrome P450%2C family 706%2C subfamily A%2C polypeptide 6 | Chr4:7314939-7316647 REVERSE LENGTH=518 | 201606	3038.05	3816.1	3359.39	3094.39	1976.64	1999.84	2097.91	2218.79	4679.6	4673.41	6064.97	5130.3	3376.64	2819.74	4234.66	3771.14	1	0	1	1	0	0	0	0	x
AT3G48000.1	11	4	64.1927	0.697595	0.11795	1.86739	0.0639051	MEMB_N controle neg	MEMB_H huile	58988.2	| aldehyde dehydrogenase 2B4 | Chr3:17717082-17719843 REVERSE LENGTH=538 | 201606	86341.4	8062.91	100324	122611	54662.2	44451.7	29409.2	41413.7	132995	9874.3	181123	203280	93378	62676.3	59362.9	70388.2	0	0	0	0	0	1	1	4		x
AT2G47730.1;AT2G47730.2	10	4	64.1633	1.22946e-05	1.15054e-05	2.71639	1	MEMB_H huile	MEMB_N controle neg	29288.7	| glutathione S-transferase phi 8 | Chr2:19558213-19559266 FORWARD LENGTH=263 | 201606	7236.57	8143.82	7695.57	7692.65	17630.5	19342.3	22244.4	24362.3	11146.7	9973.39	13893.4	12753.9	30117.8	27272.3	44900.6	41407	0	0	0	0	0	2	4	1
AT4G15000.1;AT4G15000.2	5	2	64.0668	0.200101	0.037098	1.16032	0.229451	MEMB_N controle neg	MEMB_H huile	15721.7	| Ribosomal L27e protein family | Chr4:8571896-8572303 FORWARD LENGTH=135 | 201606	24244.8	26370.5	17449.5	20241.8	20127.8	19205.2	18559.1	18213.3	37345.1	32294.8	31502.9	33559.6	34383.9	27079.1	37461.9	30955.9	2	2	2	2	1	1	1	0	x
AT3G11250.1	6	1	63.9122	0.0081452	0.00189345	4.57727	0.895718	MEMB_N controle neg	MEMB_H huile	34447.4	| Ribosomal protein L10 family protein | Chr3:3521453-3522826 FORWARD LENGTH=323 | 201606	1887.25	655.728	2911.21	2073.4	288.496	326.78	674.356	354.926	2906.99	803.042	5255.84	3437.57	492.83	460.754	1361.2	603.244	0	0	1	0	0	0	0	0	x
AT1G29750.1;AT1G29750.2;AT1G29750.3;AT1G16670.1;AT1G29740.1;AT1G29740.2;AT1G61860.1;AT2G28940.1;AT2G28940.2;AT2G39660.1;AT3G09830.1;AT3G09830.2;AT3G09830.3;AT3G55450.1;AT3G55450.2;AT4G04960.1;AT4G04960.2;AT4G17660.1;AT5G47070.1	13	6	63.9108	0.00154568	0.000432988	1.34974	0.994221	MEMB_N controle neg	MEMB_H huile	113066	| receptor-like kinase in flowers 1 | Chr1:10414071-10419813 REVERSE LENGTH=1006 | 201606	80524.1	85092.4	75790	90390.3	63970.5	65234.9	54655.5	61962.7	124034	104209	136830	149861	109279	91980.3	110323	105314	0	0	0	1	0	2	0	0			x
AT5G13490.1;AT5G13490.2	8	0	63.8949					---	---	41859.9	| ADP/ATP carrier 2 | Chr5:4336034-4337379 FORWARD LENGTH=385 | 201606									0	0	0	0	0	0	0	0	0	0	0	0	0	0	0	0	x
AT5G06320.1	10	5	63.722	0.440473	0.0766556	1.14483	0.107971	MEMB_N controle neg	MEMB_H huile	26460.5	| NDR1/HIN1-like 3 | Chr5:1931016-1931711 REVERSE LENGTH=231 | 201606	53422.8	83091.9	53431	48912.2	52018.8	67177.8	44187.6	45256.9	82288.9	101759	96463.2	81093.2	88862.5	94719.7	89193.4	76920.1	3	4	3	3	3	3	3	3		x
ATCG00380.1	12	6	63.5958	0.953281	0.154629	1.0003	0.05031	MEMB_N controle neg	MEMB_H huile	23354.2	| chloroplast ribosomal protein S4 | ChrC:45223-45828 REVERSE LENGTH=201 | 201606	46545.8	44822.3	30198.7	37783.2	46245.9	41334.6	37862	33858.9	71696	54891.9	54520.1	62642	79000.7	58281.2	76425	57547.8	4	3	3	3	6	4	6	5		x
AT2G39390.1;AT5G02610.1;AT5G02610.2	10	3	63.3995	0.00119167	0.000348334	2.01753	0.997001	MEMB_N controle neg	MEMB_H huile	14231.2	| Ribosomal L29 family protein | Chr2:16450803-16451762 REVERSE LENGTH=123 | 201606	26714.5	27035.3	21320.6	25757.6	16348.8	9890.16	12964.9	10772.1	41149.3	33109	38491.8	42704.4	27928.3	13945	26169.9	18308.6	2	2	1	1	0	1	1	1
AT5G65430.1;AT5G65430.2;AT5G65430.3	5	1	63.3961	0.000182208	7.4124e-05	1.47429	0.999998	MEMB_H huile	MEMB_N controle neg	28142.8	| general regulatory factor 8 | Chr5:26148546-26150255 REVERSE LENGTH=248 | 201606	2468.13	2597.17	2135.87	2390.89	3400.6	3641.47	3383.16	3716.23	3801.75	3180.64	3856.06	3963.94	5809.16	5134.43	6828.97	6316.23	0	0	0	0	1	1	1	1	x
AT2G37710.1;AT3G08870.1;AT3G08870.2;AT3G53380.1;AT4G01370.1;AT5G01560.1;AT5G03140.1;AT5G10530.1;AT5G59260.1;AT5G59270.1;AT5G59270.2;AT5G59270.3	11	4	63.1743	0.00540442	0.00131621	1.4995	0.939251	MEMB_N controle neg	MEMB_H huile	75826.7	| receptor lectin kinase | Chr2:15814934-15816961 REVERSE LENGTH=675 | 201606	9760.7	11288.8	9194.64	7515.99	6491.05	6475.93	6644.73	5570.06	15034.7	13824.9	16599.8	12461	11088.5	9130.96	13412.5	9467.07	1	1	2	1	1	0	2	2			x
AT5G28060.1	7	2	63.016	1.93473e-05	1.55433e-05	2.13553	1	MEMB_N controle neg	MEMB_H huile	15476.2	| Ribosomal protein S24e family protein | Chr5:10069791-10070792 REVERSE LENGTH=133 | 201606	33870.7	38055.8	29679.4	33124.2	16535.8	16639.4	15689.4	14225.2	52172.2	46605.3	53582.6	54917.7	28247.7	23461.4	31669.3	24177.6	1	1	1	2	1	1	2	1	x
AT5G20010.1;AT5G20020.1;AT5G55190.1	7	4	62.7719	5.55282e-06	7.17098e-06	1.93299	1	MEMB_H huile	MEMB_N controle neg	25618	| RAS-related nuclear protein-1 | Chr5:6760364-6761747 FORWARD LENGTH=221 | 201606	17402.9	18082.9	15425.7	17066.9	31102	31695.1	33367.2	35237	26806.3	22145.3	27849.2	28295.7	53130.7	44689.7	67352.2	59890	3	2	3	4	5	5	5	6			x
AT5G64760.1;AT5G64760.2;AT5G64760.3	11	2	62.6426	0.0121237	0.00274098	1.53414	0.838125	MEMB_H huile	MEMB_N controle neg	51517	| regulatory particle non-ATPase subunit 5B | Chr5:25894027-25896445 REVERSE LENGTH=442 | 201606	66055.8	84120.9	61502.1	57139.7	89976.1	125271	110314	86843.7	101748	103019	111035	94733.8	153704	176631	222671	147602	0	0	0	0	2	2	3	0	x
AT1G78380.1;AT1G17170.1	9	5	62.6316	0.00442915	0.00109859	1.21494	0.954907	MEMB_H huile	MEMB_N controle neg	25707.6	| glutathione S-transferase TAU 19 | Chr1:29486659-29487819 REVERSE LENGTH=219 | 201606	21991.5	24587.8	22168.4	21715.9	27174.5	30213.2	26380.7	26139.2	33874.3	30111.6	40022.4	36003.5	46421.6	42600.1	53249.8	44427.1	1	2	1	2	2	3	3	2			x
AT5G49460.1;AT5G49460.2	9	1	62.5822	0.00329997	0.000843908	2.74097	0.972337	MEMB_H huile	MEMB_N controle neg	66398.1	| ATP citrate lyase subunit B 2 | Chr5:20055048-20058195 FORWARD LENGTH=608 | 201606	760.337	470.518	1159.7	899.928	2210.05	1671.61	2902.02	2235.42	1171.17	576.224	2093.69	1492.02	3775.37	2356.95	5857.78	3799.4	0	0	0	0	0	0	1	0	x
AT5G30510.1	10	3	62.5567	3.52262e-06	5.84381e-06	2.51926	1	MEMB_H huile	MEMB_N controle neg	45338.6	| ribosomal protein S1 | Chr5:11619262-11621223 REVERSE LENGTH=416 | 201606	5240.22	6386.66	6156.95	5859.65	15681.1	14735.2	15742.2	13405.7	8071.69	7821.47	11115.6	9714.92	26787.6	20776.4	31776	22784.8	0	0	1	1	2	2	3	3
AT2G43030.1	11	8	62.3461	0.00488409	0.00120441	1.62132	0.947634	MEMB_N controle neg	MEMB_H huile	29363.6	| Ribosomal protein L3 family protein | Chr2:17894898-17895713 FORWARD LENGTH=271 | 201606	56314.8	66541.6	44379.6	54214.8	39647.9	37140.4	30095.4	29702.7	86743.5	81490.7	80122	89884.6	67729.5	52367.4	60748	50483.7	6	7	9	8	6	5	5	6			x
AT5G58330.1;AT5G58330.2;AT5G58330.3	10	5	61.8334	3.62967e-06	5.9442e-06	2.8642	1	MEMB_H huile	MEMB_N controle neg	48829.6	| lactate/malate dehydrogenase family protein | Chr5:23580010-23582287 REVERSE LENGTH=443 | 201606	5900.68	6586.27	6293.73	5835.19	16579.2	15321.3	19818.1	18786.2	9089.01	8065.92	11362.6	9674.35	28321.8	21602.8	40003.1	31929.6	0	0	0	0	4	3	4	4
AT2G02930.1	9	1	61.7833	0.000601748	0.00019539	6.67217	0.999623	MEMB_N controle neg	MEMB_H huile	24120.6	| glutathione S-transferase F3 | Chr2:851348-852106 REVERSE LENGTH=212 | 201606	3516.2	2883.12	2647.65	3359.65	658.986	582.299	176.125	442.047	5416.13	3530.83	4780.01	5570.08	1125.73	821.033	355.511	751.318	1	0	0	0	0	0	0	0	x
AT3G59020.1;AT3G59020.2	10	2	61.6179	0.945831	0.153811	1.07212	0.050417	MEMB_N controle neg	MEMB_H huile	118553	| ARM repeat superfamily protein | Chr3:21810973-21817418 REVERSE LENGTH=1029 | 201606	3203.63	1326.46	5131.19	3518.45	3173.69	2565.03	3961.37	2593.08	4934.66	1624.46	9263.76	5833.36	5421.53	3616.65	7996.08	4407.28	2	0	1	1	0	0	1	0	x
AT3G18190.1	12	5	61.601	0.00195575	0.000537256	1.77472	0.990105	MEMB_H huile	MEMB_N controle neg	58231.5	| TCP-1/cpn60 chaperonin family protein | Chr3:6232226-6233836 FORWARD LENGTH=536 | 201606	22585.2	29369.2	17434.4	21151.4	38224.2	37546.1	42379.8	42533.1	34788.7	35967.2	31475.8	35067.5	65297.5	52939.5	85544.3	72290.7	0	0	0	0	1	1	3	4			x
AT4G23850.1	12	5	61.5341	3.10476e-09	3.38617e-07	2.27511	1	MEMB_H huile	MEMB_N controle neg	75249.3	| AMP-dependent synthetase and ligase family protein | Chr4:12403720-12408263 REVERSE LENGTH=666 | 201606	9015.46	9035.65	8676.42	8749.85	19630	20754.3	20292	20038.8	13886.8	11065.6	15664.2	14506.7	33533.3	29263.3	40959.6	34058.6	0	0	0	0	3	1	2	4
AT5G12860.1;AT5G12860.2	8	7	61.5074	1.63813e-06	4.14425e-06	6.97296	1	MEMB_N controle neg	MEMB_H huile	59498.4	| dicarboxylate transporter 1 | Chr5:4059927-4061919 REVERSE LENGTH=557 | 201606	73797.3	76388.4	79791.8	66071.2	10651.4	12965.9	8062.28	10777.1	113672	93549.6	144055	109542	18195.5	18281.8	16273.8	18317	4	4	6	6	1	2	2	1
AT1G50480.1	11	4	61.4121	0.000135783	5.97064e-05	1.35598	1	MEMB_H huile	MEMB_N controle neg	68372.2	| 10-formyltetrahydrofolate synthetase | Chr1:18702064-18704687 FORWARD LENGTH=634 | 201606	3365.16	3408.4	2957.58	3066.11	4266.42	4306.91	4416.26	4363.24	5183.47	4174.12	5339.56	5083.41	7288.22	6072.69	8914.29	7415.91	0	0	0	0	1	1	2	1			x
AT4G30910.1;AT4G30910.2	9	1	61.3162	5.0459e-05	2.91653e-05	1.56301	1	MEMB_H huile	MEMB_N controle neg	61632.4	| Cytosol aminopeptidase family protein | Chr4:15042621-15045248 REVERSE LENGTH=581 | 201606	3442.47	3469.54	3154.45	3069.94	5345.78	5208.45	5298.5	4679.64	5302.54	4249	5694.99	5089.75	9132.06	7343.84	10695.1	7953.68	0	0	0	0	0	0	1	0	x
AT1G02130.1	9	3	60.8665	3.60183e-05	2.39009e-05	1.82981	1	MEMB_N controle neg	MEMB_H huile	22819.6	| RAS 5 | Chr1:400350-401788 REVERSE LENGTH=203 | 201606	3422.89	3937.29	3821.75	3668.79	2121.11	1834.96	2249.61	1910.3	5272.4	4821.83	6899.71	6082.62	3623.44	2587.26	4540.88	3246.81	0	1	0	1	0	0	1	0			x
AT3G45780.1;AT3G45780.2	11	3	60.8446	1.09818e-05	1.08744e-05	2.35481	1	MEMB_N controle neg	MEMB_H huile	112316	| phototropin 1 | Chr3:16818557-16823960 FORWARD LENGTH=996 | 201606	9316.03	10049.3	10594	8370.58	4136.51	4318.4	3627.36	4195.03	14349.8	12307	19126.3	13877.9	7066.29	6088.88	7321.87	7130.01	2	2	2	2	0	1	1	0
AT4G17170.1	8	1	60.7433	4.06236e-06	6.16799e-06	2.49139	1	MEMB_N controle neg	MEMB_H huile	23392.4	| RAB GTPase homolog B1C | Chr4:9644908-9646220 REVERSE LENGTH=211 | 201606	8825.8	9736.08	10110.6	9357.52	3532.54	4006.5	3461.56	4263.98	13594.7	11923.4	18253.6	15514.2	6034.54	5649.11	6987.2	7247.2	1	1	1	1	0	0	0	0	x
AT1G49630.1;AT1G49630.2;AT1G49630.3;AT1G49630.5;AT1G49630.4	10	0	60.7076					---	---	121987	| presequence protease 2 | Chr1:18368405-18375336 REVERSE LENGTH=1080 | 201606									0	0	0	0	0	0	0	0	0	0	0	0	0	0	0	0	x
AT1G56050.1	11	3	60.6952	0.00915088	0.00210426	1.38034	0.880437	MEMB_H huile	MEMB_N controle neg	46027.7	| GTP-binding protein-like protein | Chr1:20963793-20966181 FORWARD LENGTH=421 | 201606	4747.15	5798.09	4363.7	3950.65	6969.64	6748.9	6131.74	6182.3	7312.2	7100.67	7878.15	6549.92	11906.1	9515.85	12377	10507.6	0	0	0	0	0	0	0	1			x
AT4G23100.1;AT4G23100.3;AT4G23100.2	10	4	60.5797	4.5647e-07	2.81444e-06	2.92815	1	MEMB_H huile	MEMB_N controle neg	58961.7	| glutamate-cysteine ligase | Chr4:12103458-12106751 REVERSE LENGTH=522 | 201606	4457.96	4307.97	4271.15	4761.71	12673.4	11756.2	14044.4	13643.6	6866.74	5275.79	7711.05	7894.6	21649.6	16576.1	28348.9	23189.1	0	0	0	0	2	2	4	3
AT5G59840.1;AT3G53610.1;AT3G53610.2;AT3G53610.3	7	1	60.5643	0.00415264	0.00103604	2.03617	0.959279	MEMB_N controle neg	MEMB_H huile	24005.1	| Ras-related small GTP-binding family protein | Chr5:24107450-24109049 REVERSE LENGTH=216 | 201606	1247.76	2081.43	1961.94	1385.61	700.152	739.555	784.518	1054.84	1921.97	2549.04	3542.04	2297.24	1196.05	1042.76	1583.56	1792.84	0	0	1	1	0	0	0	0	x
AT3G46060.1;AT3G46060.2;AT3G46060.3;AT5G03520.1;AT5G03520.2	7	1	60.5158	0.000302862	0.00011149	1.89926	0.999975	MEMB_N controle neg	MEMB_H huile	24006.1	| RAB GTPase homolog 8A | Chr3:16917908-16919740 FORWARD LENGTH=216 | 201606	1406.84	1812.49	1713.43	1567.45	837.175	710.194	961.428	913.697	2167	2219.68	3093.39	2598.73	1430.12	1001.36	1940.66	1552.95	0	1	1	1	0	0	0	0	x
AT3G05590.1;AT3G05590.2;AT3G05590.3	8	2	60.3676	5.17603e-05	2.95828e-05	9.72254	1	MEMB_N controle neg	MEMB_H huile	20982.8	| ribosomal protein L18 | Chr3:1621511-1622775 FORWARD LENGTH=187 | 201606	7394.31	3799.21	6445.24	8937.57	838.769	528.108	554.284	812.316	11389.7	4652.73	11636.1	14817.9	1432.85	744.625	1118.83	1380.64	1	0	1	2	0	0	0	0	x
AT1G18080.1;AT3G18130.1	8	3	60.2741	0.00015266	6.48935e-05	2.13122	0.999999	MEMB_H huile	MEMB_N controle neg	36146.8	| Transducin/WD40 repeat-like superfamily protein | Chr1:6222325-6223901 FORWARD LENGTH=327 | 201606	5698.49	7344.67	5207.54	5345.83	11168.4	12989.4	13819.4	12312.3	8777.58	8994.7	9401.58	8863.04	19078.6	18314.8	27894.7	20926.4	0	0	0	0	2	2	2	2
AT5G09650.1	10	3	60.02	2.40986e-05	1.79444e-05	1.54288	1	MEMB_N controle neg	MEMB_H huile	33665.2	| pyrophosphorylase 6 | Chr5:2991331-2993117 REVERSE LENGTH=300 | 201606	10064.3	11057.4	10718.6	10393.7	6952.24	7403.28	6425.27	6592.74	15502.4	13541.6	19351.1	17232.1	11876.3	10438.5	12969.5	11205.2	1	2	1	1	1	1	1	1			x
AT3G03710.1	11	2	59.9975	9.94052e-07	3.52718e-06	4.90073	1	MEMB_H huile	MEMB_N controle neg	100251	| polyribonucleotide nucleotidyltransferase | Chr3:919542-924906 FORWARD LENGTH=922 | 201606	785.88	1106.88	849.107	839.434	4089.94	4375.04	4561.09	4524.94	1210.52	1355.55	1532.96	1391.73	6986.74	6168.74	9206.63	7690.73	0	0	0	0	0	2	2	1	x
AT2G36880.1;AT2G36880.2	11	3	59.7133	0.000927035	0.000281277	1.47584	0.99851	MEMB_H huile	MEMB_N controle neg	42953.8	| methionine adenosyltransferase 3 | Chr2:15479721-15480893 REVERSE LENGTH=390 | 201606	11060.6	12562.2	10261.6	11165.5	16223.2	14818.5	18772.2	16672.4	17037	15384.4	18526	18511.7	27713.6	20893.9	37892	28336.9	0	0	0	1	2	1	2	0			x
AT1G23290.1;AT1G70600.1	7	5	59.6023	0.00227449	0.000610978	1.62319	0.986382	MEMB_N controle neg	MEMB_H huile	16349.3	| Ribosomal protein L18e/L15 superfamily protein | Chr1:8263007-8263447 FORWARD LENGTH=146 | 201606	106890	127328	91462.5	91267.4	68154.7	71405.8	59582.4	57726.6	164647	155933	165125	151315	116427	100681	120268	98114.1	5	5	6	6	5	5	4	6			x
AT1G32990.1	10	4	59.5479	0.000212852	8.40476e-05	1.49173	0.999995	MEMB_H huile	MEMB_N controle neg	23319.3	| plastid ribosomal protein l11 | Chr1:11955827-11957139 FORWARD LENGTH=222 | 201606	7263.27	7317.65	6388.23	6536.86	11219.1	10467.4	9556.58	9788.33	11187.9	8961.61	11533.2	10837.7	19165.3	14758.9	19290.1	16636.6	2	0	2	3	4	3	2	4			x
AT3G09900.1	6	1	59.4033	0.000202402	8.11755e-05	3.27235	0.999996	MEMB_N controle neg	MEMB_H huile	24465.6	| RAB GTPase homolog E1E | Chr3:3034687-3036379 FORWARD LENGTH=218 | 201606	8275.53	8452.8	7365.66	10617.3	3618.49	2606.5	1934.43	2448.02	12747.1	10351.8	13297.8	17602.7	6181.37	3675.12	3904.68	4160.74	1	0	0	0	0	0	0	0	x
AT1G51805.1;AT1G51805.2;AT1G51820.1;AT1G51820.2;AT1G51810.1;AT1G51870.1;AT1G51870.2;AT2G28960.1;AT2G28960.2;AT2G29000.1;AT3G21340.1;AT3G46400.1	9	4	59.3695	0.250907	0.0459175	1.06558	0.189449	MEMB_H huile	MEMB_N controle neg	98817.2	| Leucine-rich repeat protein kinase family protein | Chr1:19221187-19225590 REVERSE LENGTH=884 | 201606	15496.5	17642.7	17459.2	14368.7	18107.5	17421.1	16655.6	17043.3	23869.7	21606.3	31520.5	23822.4	30932.6	24563.4	33619.6	28967.4	3	2	3	1	1	1	0	0		x
AT3G48110.1	12	6	59.2978	4.76295e-06	6.81142e-06	5.41718	1	MEMB_H huile	MEMB_N controle neg	120230	| glycine-tRNA ligase | Chr3:17763111-17770964 FORWARD LENGTH=1067 | 201606	1832.42	1540.76	2278.65	2184.28	9867.61	9114.18	11474.4	11993.5	2822.54	1886.9	4113.83	3621.4	16856.6	12850.9	23161.2	20384.5	0	0	0	0	4	3	6	5
AT1G42550.1	12	6	59.2268	0.000261476	9.94062e-05	2.02961	0.999987	MEMB_H huile	MEMB_N controle neg	94160.4	| plastid movement impaired1 | Chr1:15977131-15979734 FORWARD LENGTH=843 | 201606	9863.41	13110.7	10594.6	9278.39	18628.4	24145.9	22516.5	21672.3	15192.9	16056.1	19127.4	15383	31822.4	34045.4	45449.9	36835	0	0	4	4	0	0	0	0
AT5G63570.1;AT5G63570.2	9	1	59.0845	0.000138705	6.05742e-05	2.09391	1	MEMB_H huile	MEMB_N controle neg	50769.1	| glutamate-1-semialdehyde-2%2C1-aminomutase | Chr5:25451957-25453620 FORWARD LENGTH=474 | 201606	1444.38	1711.95	1773.82	1390.08	2813.02	3558.21	3689.23	3173.55	2224.83	2096.56	3202.43	2304.66	4805.41	5017.02	7446.78	5393.88	0	0	0	0	1	1	1	1	x
AT5G53170.1	11	5	58.9196	5.33859e-07	2.90078e-06	2.20298	1	MEMB_N controle neg	MEMB_H huile	89116.5	| FTSH protease 11 | Chr5:21563023-21567922 REVERSE LENGTH=806 | 201606	16690.3	17474.4	16665.5	18177.9	8338.41	7895.36	7251.88	7839.32	25708.7	21400.1	30087.6	30137.8	14244.3	11132.3	14638	13324	2	3	2	4	0	0	0	0
AT4G37910.1;AT4G37910.2	10	4	58.7971	0.0035688	0.000906567	1.39609	0.968311	MEMB_N controle neg	MEMB_H huile	73360.2	| mitochondrial heat shock protein 70-1 | Chr4:17825368-17828099 REVERSE LENGTH=682 | 201606	5981.68	5539.46	5581.16	6371.52	3911.75	3593.01	4742.2	4567.03	9213.79	6783.94	10076.1	10563.6	6682.35	5066.09	9572.19	7762.28	0	0	0	4	1	1	2	1			x
AT1G66410.1;AT5G37780.1;AT1G66410.2;AT5G37780.2;AT5G37780.3;AT1G66410.3;AT1G66410.4;AT2G27030.1;AT2G27030.3;AT2G41110.1;AT3G43810.1;AT3G43810.2;AT3G56800.1;AT5G21274.1;AT5G37780.4;AT2G41110.2;AT3G43810.3;AT3G43810.4	9	5	58.7195	0.00232866	0.000623603	1.26418	0.985712	MEMB_N controle neg	MEMB_H huile	16918.8	| calmodulin 4 | Chr1:24774431-24775785 REVERSE LENGTH=149 | 201606	18757.5	21607.3	19813.8	19571.1	15357.1	17350.4	14633.9	15742.8	28892.8	26461.6	35771.4	32447.6	26234.1	24463.8	29538.7	26757	1	0	1	2	0	0	0	3			x
AT3G52960.1	8	6	58.6729	1.20331e-05	1.13438e-05	2.14266	1	MEMB_H huile	MEMB_N controle neg	24798.4	| Thioredoxin superfamily protein | Chr3:19639699-19640403 FORWARD LENGTH=234 | 201606	24088.2	27301.7	21849.1	22646	47103.9	50774.9	53489.7	54080.6	37103.9	33435.2	39445.9	37545.6	80466.3	71591.9	107970	91917.2	4	3	3	4	4	6	4	6
AT5G15200.1;AT5G15200.2;AT5G39850.1	10	6	58.6269	0.0001014	4.73354e-05	1.96405	1	MEMB_H huile	MEMB_N controle neg	23093.5	| Ribosomal protein S4 | Chr5:4935124-4936334 REVERSE LENGTH=198 | 201606	18077.1	19000.6	14085	17234.5	35910.3	31156.9	35418.8	31849.5	27844.7	23269.2	25428.9	28573.7	61344.7	43930.8	71493.4	54132.4	2	2	2	3	6	3	5	6			x
AT5G19550.1	10	3	58.4525	0.00234125	0.000626317	1.41699	0.985555	MEMB_N controle neg	MEMB_H huile	44494.8	| aspartate aminotransferase 2 | Chr5:6598201-6601597 FORWARD LENGTH=405 | 201606	43552.8	47404.9	37548.3	43728.3	33014.4	32810.8	27210.1	28513.8	67085.8	58054.8	67789	72498.6	56397.7	46262.8	54923.9	48463	0	0	0	0	0	1	0	0			x
AT5G66120.2;AT5G66120.1	10	3	58.3188	0.0167536	0.00369212	1.45591	0.780507	MEMB_H huile	MEMB_N controle neg	48349.4	| 3-dehydroquinate synthase | Chr5:26431516-26433649 REVERSE LENGTH=442 | 201606	4543.53	6365.24	6243.13	3976.02	7930.4	7648.36	7124.12	8057.42	6998.56	7795.23	11271.2	6591.98	13547.3	10784.1	14380.2	13694.7	0	0	0	0	0	2	2	1			x
AT3G16640.1	6	5	58.1918	5.57513e-06	7.17098e-06	2.51029	1	MEMB_H huile	MEMB_N controle neg	18967.4	| translationally controlled tumor protein | Chr3:5669709-5670729 REVERSE LENGTH=168 | 201606	11320.9	12847.1	11006	11938.3	27870.7	27228.6	34136.4	29030	17437.9	15733.3	19870.1	19792.9	47610.8	38391.9	68904.8	49340.4	0	1	1	1	4	4	4	5
AT4G36130.1	7	1	58.1106	0.116508	0.0224304	1.6565	0.339177	MEMB_N controle neg	MEMB_H huile	28176.5	| Ribosomal protein L2 family | Chr4:17097613-17098656 FORWARD LENGTH=258 | 201606	1641.62	2968.17	992.28	1497.49	1097.7	1249.57	1042.74	895.866	2528.64	3634.99	1791.44	2482.74	1875.18	1761.87	2104.79	1522.64	1	1	1	1	0	0	0	0	x
AT3G02560.1;AT3G02560.2;AT3G02560.3	10	5	58.0995	0.491898	0.0850835	1.06081	0.0953286	MEMB_H huile	MEMB_N controle neg	22195.9	| Ribosomal protein S7e family protein | Chr3:542341-543168 FORWARD LENGTH=191 | 201606	12153.9	14511.6	13482.6	11717.4	13067.7	15748.4	14339.2	11864	18721.1	17771.8	24341.2	19426.6	22323.3	22205	28944	20164.4	0	1	0	0	1	1	2	1		x
AT3G02230.1	10	4	57.8623	0.00149481	0.00042151	1.4293	0.994669	MEMB_H huile	MEMB_N controle neg	41142.4	| reversibly glycosylated polypeptide 1 | Chr3:415463-417304 FORWARD LENGTH=357 | 201606	9694.39	10673.6	9694.58	7986.1	13529.8	14362.6	12757.7	13732.9	14932.6	13071.5	17502.4	13240.4	23112.7	20251.1	25751.5	23340.9	0	0	0	0	1	2	4	2			x
AT4G11420.1	13	7	57.79	0.000128038	5.68482e-05	1.74317	1	MEMB_N controle neg	MEMB_H huile	114642	| eukaryotic translation initiation factor 3A | Chr4:6947834-6952053 REVERSE LENGTH=987 | 201606	80955.7	99466.3	81067.6	77074.8	47642.5	51581.9	45188.7	49810.3	124699	121812	146358	127785	81386.5	72729.7	91214.1	84659.2	1	2	0	1	0	0	3	2			x
AT1G05320.1;AT1G05320.2;AT1G05320.3;AT1G05320.4;AT1G05320.7;AT1G05320.8;AT1G05320.9;AT1G05320.5;AT1G05320.6	11	4	57.785	0.000624706	0.000201258	1.4759	0.999572	MEMB_H huile	MEMB_N controle neg	89508.5	| myosin heavy chain%2C embryonic smooth protein | Chr1:1554856-1557658 FORWARD LENGTH=790 | 201606	27318.9	30983.5	25393.6	26119.5	42550.1	41949.1	41773.7	35804.1	42080.1	37944.2	45845	43304.5	72687.2	59147.7	84320.8	60853.9	0	0	0	0	0	0	0	1			x
AT4G24770.1;AT4G24770.2	6	3	57.7835	0.00151243	0.000425563	3.48505	0.994516	MEMB_N controle neg	MEMB_H huile	35787.3	| 31-kDa RNA binding protein | Chr4:12766223-12767952 REVERSE LENGTH=329 | 201606	33107.6	51010	41308	23915.4	6516.2	11246.5	11908.5	13180.7	50996.7	62469.8	74576.6	39650.2	11131.5	15857.4	24037.4	22402.4	4	4	4	4	0	2	1	2
AT1G15520.1;AT1G15520.2	8	2	57.7506	0.031882	0.00669277	1.16131	0.643055	MEMB_N controle neg	MEMB_H huile	161360	| pleiotropic drug resistance 12 | Chr1:5331993-5338175 REVERSE LENGTH=1423 | 201606	3881.17	4541.85	4072.52	3700.9	3712.1	3442.89	3221.96	3569.77	5978.29	5562.21	7352.45	6135.85	6341.29	4854.42	6503.57	6067.31	0	0	1	0	0	0	0	0	x
AT3G02880.1	9	2	57.7334	0.00562095	0.00136374	1.46947	0.935756	MEMB_N controle neg	MEMB_H huile	68208.7	| Leucine-rich repeat protein kinase family protein | Chr3:634819-636982 FORWARD LENGTH=627 | 201606	3930.54	5258.07	5880.31	4745.15	3247.13	3573.93	3220.23	3442.52	6054.35	6439.33	10616.2	7867.15	5546.98	5039.18	6500.08	5851.02	1	0	1	0	0	1	0	1	x
AT4G01310.1	8	4	57.7219	0.0350534	0.0073045	1.12556	0.621006	MEMB_N controle neg	MEMB_H huile	28457.9	| Ribosomal L5P family protein | Chr4:544166-545480 REVERSE LENGTH=262 | 201606	19570.8	18804	17932.3	21366.8	18400.3	17006	16819.7	16783.3	30145.6	23028.5	32374.7	35424.8	31432.8	23978.2	33950.8	28525.5	0	1	0	0	3	4	4	4			x
AT4G29130.1	10	4	57.7073	0.0123899	0.00279623	1.2779	0.834546	MEMB_N controle neg	MEMB_H huile	54049.2	| hexokinase 1 | Chr4:14352338-14354865 REVERSE LENGTH=496 | 201606	10876.5	8681.14	8200.1	10000	7479.62	7082.16	7204.23	7780.81	16753.5	10631.4	14804.3	16579.4	12777.2	9985.75	14541.8	13224.5	3	1	2	2	1	1	0	1			x
AT2G30490.1	11	5	57.6821	0.000258464	9.85263e-05	2.29431	0.999988	MEMB_N controle neg	MEMB_H huile	58020.4	| cinnamate-4-hydroxylase | Chr2:12993861-12995683 REVERSE LENGTH=505 | 201606	26313.4	35035.1	26270	24880.2	10131.6	14651.7	12338.3	11912.1	40531.4	42905.9	47427.4	41249.7	17307.5	20658.8	24905	20246.2	3	2	4	3	0	0	0	0
AT5G27540.1;AT5G27540.2	9	5	57.6747	0.000280111	0.000104776	1.79407	0.999982	MEMB_N controle neg	MEMB_H huile	73063.9	| MIRO-related GTP-ase 1 | Chr5:9722816-9727112 FORWARD LENGTH=648 | 201606	17585.8	20280.4	16654.5	16333.4	10662.4	10509	8223.96	10098.2	27088	24836.5	30067.7	27079.8	18214.3	14817.6	16600.2	17163.2	3	0	3	4	0	0	0	0			x
AT3G25690.1;AT3G25690.2;AT3G25690.4;AT3G25690.5;AT3G25690.6;AT3G25690.3	11	6	57.6473	1.20812e-05	1.13473e-05	2.80356	1	MEMB_N controle neg	MEMB_H huile	112026	| Hydroxyproline-rich glycoprotein family protein | Chr3:9354061-9357757 FORWARD LENGTH=1004 | 201606	21578	21720.4	19940.2	17505.9	6974.91	8273.63	6179.81	7372.42	33237.3	26600.1	35999.7	29023.7	11915.1	11665.7	12474	12530.4	3	3	4	5	0	0	0	0
AT1G47840.1;AT1G47840.2	10	2	57.6276	1.50551e-05	1.33087e-05	2.35589	1	MEMB_N controle neg	MEMB_H huile	54279.2	| hexokinase 3 | Chr1:17616243-17618859 REVERSE LENGTH=493 | 201606	10773.9	9039.31	10114.9	9759.53	4301.45	4390.32	3548.37	4606.01	16595.3	11070.1	18261.3	16180.6	7348.06	6190.28	7162.43	7828.52	0	0	1	1	0	0	0	0	x
AT1G27170.1	9	2	57.0079	1.4593e-06	3.96614e-06	1.8896	1	MEMB_H huile	MEMB_N controle neg	157855	| transmembrane receptors / ATP binding protein | Chr1:9434718-9439219 FORWARD LENGTH=1384 | 201606	5889.43	5888.52	6288.28	5909.63	11595.5	11302.4	11981.3	10425.6	9071.69	7211.42	11352.7	9797.78	19808.4	15936.3	24184.5	17719.7	0	0	0	0	0	0	3	0	x
AT4G23400.1	6	2	56.8661	0.0149896	0.00333869	1.37559	0.801347	MEMB_N controle neg	MEMB_H huile	30874.8	| plasma membrane intrinsic protein 1%3B5 | Chr4:12220792-12222155 FORWARD LENGTH=287 | 201606	29202.9	37866.2	28939	24988.1	20836.8	23958.3	21639.1	21525.3	44982.2	46373.1	52245.9	41428.6	35594.9	33780.9	43678.8	36585.1	2	3	3	2	2	2	1	2	x
AT1G05810.1;AT1G05810.2	8	1	56.8302	0.00013998	6.08192e-05	10.4663	1	MEMB_N controle neg	MEMB_H huile	24381.1	| Rab GTPase-like A5A protein | Chr1:1748443-1749350 FORWARD LENGTH=218 | 201606	4668.04	4863.98	3198.51	3995.81	483.039	565.931	169.797	379.345	7190.34	5956.7	5774.52	6624.8	825.164	797.955	342.738	644.747	0	0	0	1	0	0	0	0	x
AT5G48810.1	5	3	56.5048	4.5132e-05	2.71938e-05	3.06439	1	MEMB_N controle neg	MEMB_H huile	15154.1	| cytochrome B5 isoform D | Chr5:19789249-19790180 REVERSE LENGTH=140 | 201606	20213	25731.3	17892.2	16305.9	6299.32	7198.3	6016.36	6638.81	31134.7	31512	32302.2	27034.1	10761	10149.5	12144.1	11283.5	4	4	4	4	0	0	0	0
AT3G15190.1	9	4	56.4734	0.000522786	0.000174095	2.20896	0.999771	MEMB_N controle neg	MEMB_H huile	22111.4	| chloroplast 30S ribosomal protein S20 | Chr3:5116216-5117412 FORWARD LENGTH=202 | 201606	40545.3	48566	34086.7	35938.1	22712	17960.7	16136.6	15231.8	62453.3	59476.7	61539.4	59583	38798.3	25324.4	32571.9	25888.5	4	4	4	4	2	2	2	2
AT2G20420.1	9	5	56.2594	1.60605e-05	1.38618e-05	1.90483	1	MEMB_H huile	MEMB_N controle neg	45630.8	| ATP citrate lyase (ACL) family protein | Chr2:8805574-8807858 FORWARD LENGTH=421 | 201606	7873.46	7693.44	7902.23	9264.74	14805.7	15013.7	16852	15680.8	12127.8	9421.82	14266.5	15360.3	25292.3	21169.2	34016.1	26651.6	0	0	0	0	2	4	3	3			x
AT1G51490.1	9	3	56.2491	0.0188851	0.00410613	1.33048	0.756967	MEMB_H huile	MEMB_N controle neg	47652.1	| beta glucosidase 36 | Chr1:19094888-19097102 FORWARD LENGTH=412 | 201606	15165.3	18471.4	15856.3	14011	18753.7	25513.5	20182.4	20041	23359.5	22621.1	28626.6	23229.4	32036.5	35973.7	40738.6	34062.4	0	0	1	0	0	1	0	0			x
AT3G18070.1;AT3G18070.3;AT3G18070.4;AT3G18070.2;AT3G18070.5;AT3G18070.7	9	0	56.1536					---	---	57414.9	| beta glucosidase 43 | Chr3:6187294-6189947 FORWARD LENGTH=501 | 201606									0	0	0	0	0	0	0	0	0	0	0	0	0	0	0	0	x
AT4G35790.1;AT4G35790.2;AT4G35790.3	10	6	56.118	1.04967e-05	1.05334e-05	6.08824	1	MEMB_N controle neg	MEMB_H huile	99658.5	| phospholipase D delta | Chr4:16955774-16959875 REVERSE LENGTH=868 | 201606	29373.5	34905.4	22185.5	25570.1	4313.57	4808.53	3629.72	5649.98	45245	42747.1	40053.4	42393.6	7368.76	6779.96	7326.64	9602.9	5	3	5	4	0	0	0	0
AT3G63490.1;AT3G63490.2	9	6	56.1116	0.0627044	0.0126337	1.21476	0.482174	MEMB_H huile	MEMB_N controle neg	37803.5	| Ribosomal protein L1p/L10e family | Chr3:23444269-23446020 FORWARD LENGTH=346 | 201606	24748.4	24953	17352.3	22180.6	28158.1	28271.1	25030.2	26939	38120.7	30558.8	31327.5	36774	48101.8	39861.8	50523.9	45786.4	3	0	1	0	2	4	6	4		x
AT1G08520.1	10	1	55.8307	0.0638587	0.0128258	1.16623	0.477816	MEMB_H huile	MEMB_N controle neg	83740.1	| ALBINA 1 | Chr1:2696538-2700819 FORWARD LENGTH=760 | 201606	3273.74	3310.07	2818.1	3413.63	4039.73	3502.9	3318.19	4085.07	5042.65	4053.7	5087.74	5659.57	6900.97	4939.04	6697.81	6943.11	0	0	0	0	1	0	1	1	x
AT1G04750.1;AT1G04750.2;AT1G04750.3;AT1G04750.4;AT2G33120.1;AT2G33120.2;AT1G04760.1;AT1G04760.2;AT2G32670.1;AT2G33120.3	6	1	55.6913	2.89838e-06	5.3657e-06	6.08588	1	MEMB_N controle neg	MEMB_H huile	25107.1	| vesicle-associated membrane protein 721 | Chr1:1331857-1333426 REVERSE LENGTH=219 | 201606	10738	13634.5	11156.3	9406.92	1778.9	1678.57	1642.96	2283.18	16540	16697.6	20141.4	15596.1	3038.84	2366.76	3316.34	3880.56	2	2	2	2	0	0	0	0	x
AT1G30230.1;AT1G30230.2;AT2G18110.1	10	6	55.6081	8.42016e-07	3.28694e-06	2.10601	1	MEMB_H huile	MEMB_N controle neg	25246.3	| translation elongation factor EF1B/ribosomal protein S6 family protein | Chr1:10639286-10640515 FORWARD LENGTH=231 | 201606	16559.3	16974.1	14632.1	15650.6	34771.8	33689.9	32351.7	33584.2	25506.9	20787.4	26416.5	25947.6	59399.8	47502.2	65302.5	57080.8	0	0	0	0	4	3	4	3
AT1G10630.1;AT1G10630.2;AT1G23490.1;AT1G70490.1;AT1G70490.2;AT1G70490.3;AT1G70490.4;AT1G70490.5;AT1G70490.6;AT1G70490.7;AT2G47170.1;AT2G47170.2;AT2G47170.3;AT3G62290.1;AT3G62290.2;AT3G62290.3;AT5G14670.1;AT5G14670.2;AT5G14670.3	6	2	55.5484	0.0102616	0.00234071	1.69247	0.864119	MEMB_N controle neg	MEMB_H huile	20679.7	| ADP-ribosylation factor A1F | Chr1:3513189-3514230 REVERSE LENGTH=181 | 201606	12531.4	18198.5	11813.6	9874.54	7719.86	8287.1	6766.23	8198.15	19302.5	22286.9	21328	16371.3	13187.6	11684.7	13657.7	13933.8	2	2	2	2	1	1	1	2	x
AT3G16000.1	10	4	55.4581	0.192254	0.035747	1.14499	0.236915	MEMB_N controle neg	MEMB_H huile	82200.7	| MAR binding filament-like protein 1 | Chr3:5431041-5433613 REVERSE LENGTH=726 | 201606	16584.8	13770.5	12204.1	17575.1	13466.9	13428.8	12725.2	12898.6	25546	16864.1	22033.1	29138.4	23005.2	18934.4	25686.1	21922.8	0	0	2	3	0	0	0	0		x
AT3G46520.1;AT3G46520.2;AT5G59370.1;AT5G59370.2	8	3	55.3374	0.131713	0.0252057	1.20885	0.312748	MEMB_N controle neg	MEMB_H huile	42023	| actin-12 | Chr3:17128567-17129981 FORWARD LENGTH=377 | 201606	19335.9	23433.2	14459.1	18223.9	16104.2	15348.7	15849.3	15114.2	29783.7	28697.6	26104.2	30214	27510.4	21641.4	31992.1	25688.6	1	1	1	1	0	1	1	2		x
AT1G16800.1;AT1G16800.3	9	2	55.2074	0.000306587	0.000112087	3.61135	0.999973	MEMB_N controle neg	MEMB_H huile	240030	| P-loop containing nucleoside triphosphate hydrolases superfamily protein | Chr1:5745523-5755263 REVERSE LENGTH=2114 | 201606	7880.41	11016.7	6823.08	5353.49	2329.57	2501.66	1772.63	2000.6	12138.5	13491.7	12318.3	8875.73	3979.55	3527.3	3578.09	3400.29	0	0	0	3	0	0	0	0	x
AT1G07410.1	6	1	55.0879	0.0104049	0.00237128	1.25234	0.862058	MEMB_H huile	MEMB_N controle neg	23859.8	| RAB GTPase homolog A2B | Chr1:2276270-2277154 FORWARD LENGTH=214 | 201606	7255.7	7730.71	6141.03	6521.76	8169.6	9104.54	9219.35	8132.67	11176.2	9467.47	11086.9	10812.7	13955.9	12837.3	18609.4	13822.6	0	0	0	0	0	0	0	0	x
AT5G45390.1	8	3	54.9003	6.51295e-05	3.47359e-05	3.646	1	MEMB_H huile	MEMB_N controle neg	31555.3	| CLP protease P4 | Chr5:18396351-18397586 FORWARD LENGTH=292 | 201606	3081.39	4064.23	4261.41	4249.79	10966.4	12871.8	17820.8	15425.8	4746.37	4977.29	7693.46	7045.87	18733.5	18149	35971.6	26218.2	0	1	1	2	1	1	4	2
AT2G36460.1	6	1	54.8084	0.000115176	5.14417e-05	1.74082	1	MEMB_N controle neg	MEMB_H huile	38729	| Aldolase superfamily protein | Chr2:15296929-15298387 REVERSE LENGTH=358 | 201606	9584.19	9179.01	7540.63	9085.26	4946.45	5467.93	4704.74	5209.88	14762.8	11241.1	13613.7	15062.8	8449.89	7709.7	9496.6	8854.89	0	0	0	0	0	0	0	1	x
AT3G48960.1	12	2	54.7709	0.000306032	0.000112087	2.19764	0.999974	MEMB_N controle neg	MEMB_H huile	23559.6	| Ribosomal protein L13e family protein | Chr3:18150444-18151412 REVERSE LENGTH=206 | 201606	6940.16	6921.78	6048.87	5299.63	3314.58	2562.94	3238.94	2355.13	10690.2	8476.81	10920.5	8786.44	5662.21	3613.71	6537.86	4002.86	0	0	0	0	1	0	1	1	x
AT1G12920.1;AT3G26618.1;AT5G47880.1;AT5G47880.2	10	3	54.7583	0.0147548	0.00329215	1.18345	0.804219	MEMB_H huile	MEMB_N controle neg	49112.4	| eukaryotic release factor 1-2 | Chr1:4396555-4397859 REVERSE LENGTH=434 | 201606	16154	18056	14757.1	15023.7	19895.6	19301.7	18335.5	18197	24882.6	22112.4	26642.2	24908.3	33987.1	27215.1	37010.5	30928.3	3	1	2	2	0	0	0	0			x
AT1G79920.1;AT1G79920.2;AT1G79920.3;AT1G79920.4;AT1G79930.1;AT1G79930.2	10	6	54.7524	0.00661362	0.00156592	1.19227	0.919796	MEMB_H huile	MEMB_N controle neg	82575.6	| Heat shock protein 70 (Hsp 70) family protein | Chr1:30059302-30062224 REVERSE LENGTH=736 | 201606	16510.5	19202.2	16970	15888.1	19890.1	21363.9	20308.7	20191.9	25431.7	23516.1	30637.4	26341.4	33977.8	30122.8	40993.4	34318.9	0	0	0	0	1	1	1	1			x
AT5G13430.1;AT5G13440.1	6	3	54.6494	4.26229e-05	2.61759e-05	2.07975	1	MEMB_N controle neg	MEMB_H huile	29835.7	| Ubiquinol-cytochrome C reductase iron-sulfur subunit | Chr5:4305414-4307399 REVERSE LENGTH=272 | 201606	15770	19021.5	14523.9	16002.7	7869.08	8119.14	7006.17	8412.23	24291	23294.8	26221.1	26531.4	13442.5	11447.9	14142.1	14297.7	2	2	3	4	0	1	0	1
AT1G26850.1;AT1G26850.2;AT1G26850.3	8	7	54.5825	9.61453e-06	1.00257e-05	2.02907	1	MEMB_N controle neg	MEMB_H huile	70535.7	| S-adenosyl-L-methionine-dependent methyltransferases superfamily protein | Chr1:9301146-9303432 REVERSE LENGTH=616 | 201606	24910	26310.8	23412.9	24281.8	12863.6	13301.9	10866.3	11717.3	38369.6	32221.7	42269.3	40257.6	21974.5	18755.4	21933.7	19915.2	2	2	7	5	0	0	0	0
AT4G39990.1;AT5G47960.1	6	0	54.5252					---	---	24520.6	| RAB GTPase homolog A4B | Chr4:18542722-18543779 FORWARD LENGTH=224 | 201606									0	0	0	0	0	0	0	0	0	0	0	0	0	0	0	0	x
AT5G13030.1	10	2	54.5077	0.000525017	0.00017442	2.76395	0.999768	MEMB_H huile	MEMB_N controle neg	71839.4	| selenoprotein O | Chr5:4133216-4136461 FORWARD LENGTH=633 | 201606	1198.81	1806.53	914.769	951.308	3483.94	3270.6	3304.98	3404.82	1846.57	2212.38	1651.51	1577.21	5951.52	4611.5	6671.16	5786.94	0	0	0	0	1	1	1	1	x
AT1G11280.1;AT1G11280.2;AT1G11280.3;AT1G11280.4;AT1G11280.5	9	2	54.4896	6.55112e-07	3.09936e-06	3.69472	1	MEMB_H huile	MEMB_N controle neg	93880	| S-locus lectin protein kinase family protein | Chr1:3787456-3790728 REVERSE LENGTH=830 | 201606	2850.49	2979.69	3097.18	3282.99	9747.18	11625.9	12530	11210.7	4390.71	3649.09	5591.58	5442.98	16650.9	16392.3	25292	19054.1	0	0	0	1	0	1	0	0	x
AT1G23730.1;AT1G23730.2	8	2	54.3176	4.38705e-05	2.6559e-05	2.10086	1	MEMB_H huile	MEMB_N controle neg	29228.2	| beta carbonic anhydrase 3 | Chr1:8395965-8398014 FORWARD LENGTH=258 | 201606	3908.2	3035.37	3346.17	3775.55	7010.03	6739.22	7929.67	7870.25	6019.93	3717.29	6041.1	6259.61	11975.1	9502.2	16006.2	13376.5	0	0	0	0	0	0	1	0	x
AT5G44870.1;AT5G44870.2	11	6	54.2002	4.16601e-05	2.57081e-05	1.2122	1	MEMB_H huile	MEMB_N controle neg	135280	| Disease resistance protein (TIR-NBS-LRR class) family | Chr5:18114666-18118608 FORWARD LENGTH=1170 | 201606	42343.9	42599	41796	40514.1	50254	52697.4	50572.6	49220.4	65223.7	52169.2	75457.7	67169.8	85847.6	74302.6	102082	83656.6	5	0	0	0	0	4	0	0			x
AT3G09500.1;AT3G55170.1;AT3G55170.2;AT3G55170.3;AT3G55170.4;AT3G55170.5	5	1	54.0438	0.00381186	0.000963245	1.61811	0.964591	MEMB_N controle neg	MEMB_H huile	14285.2	| Ribosomal L29 family protein | Chr3:2917047-2917895 FORWARD LENGTH=123 | 201606	13937	14419	10738.2	11937.8	9848.56	6828.03	7243.33	7618.1	21467.6	17658.3	19386.6	19792.2	16824	9627.42	14620.8	12948	1	1	1	1	1	1	1	1	x
AT1G23740.1	10	1	54.0182	0.00405203	0.0010149	1.35012	0.960858	MEMB_H huile	MEMB_N controle neg	41157.4	| Oxidoreductase%2C zinc-binding dehydrogenase family protein | Chr1:8398245-8399656 REVERSE LENGTH=386 | 201606	2478.97	2922.51	2452.44	2256.83	3540.27	3665.47	3390.44	3054.58	3818.45	3579.07	4427.58	3741.67	6047.75	5168.26	6843.65	5191.66	1	0	0	0	0	0	0	0	x
AT5G55660.1	10	5	53.964	0.00287544	0.000748834	2.06431	0.978452	MEMB_N controle neg	MEMB_H huile	87263.7	| DEK domain-containing chromatin associated protein | Chr5:22539375-22543142 FORWARD LENGTH=778 | 201606	15675.1	8679.31	16050.9	12825.3	6247.2	6815.23	6179.22	6544.53	24144.9	10629.2	28977.9	21263.4	10671.9	9609.38	12472.8	11123.3	0	0	4	2	0	0	0	0
AT3G27240.1	9	4	53.9513	0.00257581	0.000678411	1.36886	0.982533	MEMB_N controle neg	MEMB_H huile	33764.4	| Cytochrome C1 family | Chr3:10056144-10058370 REVERSE LENGTH=307 | 201606	15853.2	15483.6	16547	19170.5	11558.6	13332.6	11232.1	12862.3	24419.2	18962	29873.6	31783.4	19745.3	18798.7	22672.1	21861.1	0	1	2	0	1	0	0	0			x
AT1G49300.1;AT1G49300.2	7	2	53.8024	3.45175e-05	2.33291e-05	1.9489	1	MEMB_N controle neg	MEMB_H huile	23322	| RAB GTPase homolog G3E | Chr1:18234842-18236968 FORWARD LENGTH=206 | 201606	4458.3	5002.62	4718.82	4125.01	2479.93	2558.45	2101.47	2252.5	6867.27	6126.49	8519.27	6838.99	4236.41	3607.38	4241.85	3828.42	2	2	1	2	0	0	0	0	x
AT2G39800.1;AT2G39800.3;AT2G39800.4;AT2G39800.2	10	2	53.8023	0.000513369	0.000172344	1.44378	0.999786	MEMB_H huile	MEMB_N controle neg	78158.2	| delta1-pyrroline-5-carboxylate synthase 1 | Chr2:16598516-16602939 REVERSE LENGTH=717 | 201606	6275.49	7638.38	6293.64	6718.87	10441.5	9136.54	9903.51	9394.26	9666.34	9354.4	11362.4	11139.4	17837	12882.4	19990.4	15966.8	0	0	0	0	1	0	0	2	x
AT1G20960.1;AT1G20960.2	10	6	53.7698	0.000367487	0.000129495	1.33717	0.999942	MEMB_N controle neg	MEMB_H huile	248132	| U5 small nuclear ribonucleoprotein helicase | Chr1:7302591-7309914 REVERSE LENGTH=2171 | 201606	26229.5	26620.1	24226.9	27974.4	20451.5	20530.4	19277.9	18302.6	40402.1	32600.6	43738.8	46379.7	34936.7	28947.6	38912.7	31107.8	0	3	6	0	0	0	0	0			x
AT2G44610.1;AT4G39890.1	8	1	53.7625	0.0349843	0.00729605	1.25158	0.621468	MEMB_H huile	MEMB_N controle neg	23244.5	| Ras-related small GTP-binding family protein | Chr2:18411778-18413883 REVERSE LENGTH=208 | 201606	9515.77	11003.7	10634.7	7974.05	12096.1	12931.4	13106.9	10837.6	14657.5	13475.8	19199.7	13220.4	20663.4	18233.1	26456.5	18420	0	0	0	1	0	0	0	0	x
AT2G44060.1;AT2G44060.2	8	3	53.617	0.00902167	0.00207642	1.24235	0.882374	MEMB_H huile	MEMB_N controle neg	36207.4	| Late embryogenesis abundant protein%2C group 2 | Chr2:18226922-18227988 FORWARD LENGTH=325 | 201606	7013.92	7804.89	6470.52	6769.55	8992.54	8104.19	8157.73	9604.46	10803.8	9558.31	11681.7	11223.5	15361.7	11426.8	16466.5	16324.1	0	0	0	0	3	0	2	4			x
AT4G27430.1;AT4G27430.2	10	4	53.4633	0.00108376	0.000320459	1.40194	0.997679	MEMB_N controle neg	MEMB_H huile	118653	| COP1-interacting protein 7 | Chr4:13718817-13722736 FORWARD LENGTH=1058 | 201606	75043.5	80207.4	62820.5	70735.7	48605.1	54593.3	51251.7	51554.7	115592	98226.6	113415	117275	83030.9	76975.7	103452	87624.1	0	0	4	0	3	3	2	0			x
AT1G80410.1;AT1G80410.2	11	3	53.2675	0.316137	0.0564005	1.13975	0.152723	MEMB_H huile	MEMB_N controle neg	102888	| tetratricopeptide repeat (TPR)-containing protein | Chr1:30227963-30234832 REVERSE LENGTH=897 | 201606	3991.13	5209.92	3827.61	3004.26	5098.74	4954.26	3796.87	4423.62	6147.67	6380.36	6910.3	4980.86	8710.05	6985.44	7664.04	7518.53	0	1	0	0	2	2	0	2		x
AT4G35250.1	10	5	53.255	0.0065577	0.00155845	1.38039	0.92069	MEMB_N controle neg	MEMB_H huile	44179.6	| NAD(P)-binding Rossmann-fold superfamily protein | Chr4:16771401-16773269 REVERSE LENGTH=395 | 201606	12901.8	13728.6	12412.6	11432.6	10387.7	9481.34	7440.75	9256.44	19873	16812.8	22409.4	18954.5	17745.1	13368.6	15019.3	15732.6	1	1	1	2	2	1	1	2			x
AT4G19410.1;AT4G19410.2	9	2	53.1766	6.17468e-08	1.18491e-06	17.0248	1	MEMB_H huile	MEMB_N controle neg	43095	| Pectinacetylesterase family protein | Chr4:10582188-10584766 REVERSE LENGTH=391 | 201606	646.998	485.311	576.296	703.84	11183.8	9383.32	9976.01	10528.2	996.593	594.34	1040.43	1166.92	19105	13230.4	20136.7	17894	0	0	0	0	0	0	3	0	x
AT1G19550.1	6	0	53.1087					---	---	17175.6	| Glutathione S-transferase family protein | Chr1:6767451-6767983 REVERSE LENGTH=153 | 201606									0	0	0	0	0	0	0	0	0	0	0	0	0	0	0	0	x
AT2G37660.1	8	3	53.0853	0.0824422	0.0162516	1.17273	0.417471	MEMB_H huile	MEMB_N controle neg	34993.9	| NAD(P)-binding Rossmann-fold superfamily protein | Chr2:15795481-15796977 REVERSE LENGTH=325 | 201606	10897.7	13281.9	10726.1	10936.4	11376.2	14265.9	13460.1	14658.3	16786.1	16265.8	19364.7	18131.8	19433.7	20114.7	27169.4	24913.8	2	2	2	2	2	2	2	3		x
AT5G59660.1;AT5G59660.2;AT5G59660.3	11	6	53.048	0.00098662	0.000295843	1.67388	0.998216	MEMB_N controle neg	MEMB_H huile	95209.4	| Leucine-rich repeat protein kinase family protein | Chr5:24035687-24039979 FORWARD LENGTH=852 | 201606	28474.9	29088.8	21851.3	28507.6	16813.2	18174.3	14536.9	14950.1	43860.8	35623.8	39450	47263.7	28721.5	25625.5	29343	25409.7	0	1	0	3	0	2	0	0			x
AT5G37410.1;AT5G37410.2	10	2	52.9308	0.0312053	0.0065615	1.19441	0.647998	MEMB_H huile	MEMB_N controle neg	72719	| hypothetical protein (DUF577) | Chr5:14836661-14838508 FORWARD LENGTH=615 | 201606	10547.7	13300	11740.1	10621.9	14851.3	14371.3	12933.5	13037.2	16246.9	16287.9	21195.4	17610.3	25370.1	20263.3	26106.4	22158.5	0	1	0	0	1	0	0	0	x
AT4G12310.1	7	1	52.8929	0.000280818	0.000104887	2.07381	0.999982	MEMB_N controle neg	MEMB_H huile	59330.9	| cytochrome P450%2C family 706%2C subfamily A%2C polypeptide 5 | Chr4:7310598-7312522 REVERSE LENGTH=520 | 201606	4490.34	4868.34	5015.27	4713.27	2701.11	2549.42	2191.73	1761.69	6916.62	5962.04	9054.47	7814.29	4614.24	3594.65	4424.03	2994.23	0	0	0	2	0	0	0	0	x
AT4G26530.1;AT4G26530.2;AT4G26530.3	6	2	52.7986	0.109335	0.0211611	1.1387	0.353172	MEMB_N controle neg	MEMB_H huile	38578.8	| Aldolase superfamily protein | Chr4:13391566-13392937 FORWARD LENGTH=358 | 201606	10443.6	10867.2	9400.43	8649.8	8306.1	9848.56	8066.44	8345.64	16086.6	13308.7	16971.3	14340.8	14189.1	13886.3	16282.2	14184.5	2	2	2	2	2	2	2	2	x
AT4G39260.1;AT4G39260.2;AT4G39260.3;AT4G39260.4	7	2	52.5639	1.95996e-05	1.56476e-05	2.04946	1	MEMB_H huile	MEMB_N controle neg	16635.6	| cold%2C circadian rhythm%2C and RNA binding 1 | Chr4:18274166-18274958 REVERSE LENGTH=169 | 201606	9956.91	12079.6	9314.75	9764.01	21246.6	20043.5	21223.9	21750.2	15337	14793.3	16816.7	16188.1	36295	28261.1	42840.8	36967.4	1	1	0	1	1	2	1	1	x
AT1G11910.1;AT1G11910.2	8	2	52.5232	0.114758	0.0221101	1.16681	0.342492	MEMB_H huile	MEMB_N controle neg	55354.9	| aspartic proteinase A1 | Chr1:4017119-4019874 REVERSE LENGTH=506 | 201606	8835.11	10225.1	9604.6	7079.77	11099.3	11024.2	9853.03	9730.75	13609	12522.2	17340	11737.8	18960.6	15543.9	19888.5	16538.7	1	1	1	1	1	1	1	2	x
AT4G29840.1	8	4	52.3955	5.50183e-07	2.90078e-06	3.18857	1	MEMB_H huile	MEMB_N controle neg	58404.4	| Pyridoxal-5'-phosphate-dependent enzyme family protein | Chr4:14599434-14601014 REVERSE LENGTH=526 | 201606	4018.73	4329.93	4187.21	4435.8	12659.8	12203.5	14608.9	14643.3	6190.18	5302.68	7559.5	7354.27	21626.4	17206.7	29488.2	24888.2	0	0	0	0	4	4	4	4
AT5G46800.1;AT5G46800.2;AT5G46800.3	6	3	52.2257	5.56366e-07	2.90078e-06	5.59475	1	MEMB_N controle neg	MEMB_H huile	31193.9	| Mitochondrial substrate carrier family protein | Chr5:18988779-18989810 REVERSE LENGTH=300 | 201606	27256.9	28670.3	25065	26601.1	5140.47	4610.14	3952.5	5528.02	41984.7	35111.3	45251.8	44102.9	8781.34	6500.24	7978.18	9395.61	3	3	3	4	1	0	1	1
AT5G57870.1;AT5G57870.2	9	2	52.1444	4.7386e-05	2.79584e-05	1.59056	1	MEMB_H huile	MEMB_N controle neg	85971	| MIF4G domain-containing protein / MA3 domain-containing protein | Chr5:23439755-23443433 FORWARD LENGTH=780 | 201606	2498.07	2916.51	2445.13	2682.47	4315.46	4015.4	4366.82	4070.33	3847.86	3571.73	4414.4	4447.36	7371.99	5661.66	8814.49	6918.07	0	0	0	0	0	1	2	2	x
AT3G01290.1	9	4	52.125	0.00821339	0.00190662	1.71869	0.894667	MEMB_N controle neg	MEMB_H huile	31549.1	| SPFH/Band 7/PHB domain-containing membrane-associated protein family | Chr3:88252-89356 REVERSE LENGTH=285 | 201606	29533.3	42053.3	32774.4	27051.4	20334.6	24178.4	15296.2	16651.8	45491.1	51500.9	59170.3	44849.4	34737.1	34091.1	30875.6	28301.9	2	3	3	3	2	2	2	2			x
AT1G61400.1;AT1G61400.2;AT1G61480.1;AT1G61500.1;AT1G61500.2;AT1G61500.3	9	1	52.0942	0.266476	0.0483855	1.08145	0.179466	MEMB_N controle neg	MEMB_H huile	92466	| S-locus lectin protein kinase family protein | Chr1:22654638-22657774 REVERSE LENGTH=814 | 201606	3213.25	3708.41	3127.94	2836.41	2904.7	3208.86	2927.66	2874.23	4949.47	4541.53	5647.11	4702.59	4962.03	4524.45	5909.52	4885.13	0	0	1	0	0	0	0	0	x
AT3G46830.1;AT3G46830.2;AT4G18430.1;AT5G59150.1	6	2	51.9766	0.000523355	0.000174095	1.42265	0.99977	MEMB_N controle neg	MEMB_H huile	24019.9	| RAB GTPase homolog A2C | Chr3:17246699-17248362 REVERSE LENGTH=217 | 201606	7325.9	8503.7	8033.61	7297.47	5898.14	5734.48	5067.43	5203.25	11284.3	10414.1	14503.7	12098.7	10075.6	8085.54	10228.7	8843.62	1	0	2	0	0	0	0	0	x
AT5G45750.1	5	1	51.972	0.0891629	0.0174552	5.25131	0.399316	MEMB_H huile	MEMB_N controle neg	23984	| RAB GTPase homolog A1C | Chr5:18559318-18560639 FORWARD LENGTH=216 | 201606	1036.61	269.887	352.067	503.565	851.694	881.284	1194.3	8426.75	1596.73	330.519	635.614	834.877	1454.93	1242.6	2410.71	14322.4	1	0	0	0	0	0	0	0	x
ATCG00900.1;ATCG01240.1	8	4	51.794	0.147115	0.0279023	1.15376	0.289643	MEMB_H huile	MEMB_N controle neg	17357.2	| Ribosomal protein S7p/S5e family protein | ChrC:97478-97945 REVERSE LENGTH=155 | 201606	33424.2	41064.1	29468.1	32305.4	45357.2	38932.6	37574.6	35349.3	51484.3	50289.5	53201.1	53560.2	77482.5	54894.4	75844.9	60080.9	3	3	2	2	2	2	3	3		x
AT3G61260.1	5	3	51.7464	0.000643677	0.000206329	2.43957	0.999526	MEMB_N controle neg	MEMB_H huile	23258.4	| Remorin family protein | Chr3:22675403-22676701 REVERSE LENGTH=212 | 201606	123812	151833	122204	95519	45816.1	65015.5	40548.1	50856.2	190711	185943	220625	158364	78266.4	91670.9	81847	86436.9	5	4	4	4	4	4	3	4
AT5G17170.1;AT5G17170.2	7	2	51.616	0.0037903	0.000958744	1.83588	0.964924	MEMB_N controle neg	MEMB_H huile	28686.9	| rubredoxin family protein | Chr5:5649335-5650975 FORWARD LENGTH=271 | 201606	8705.97	10390	6708.33	8278.61	3669.26	5529.58	5261.99	4104.03	13410.1	12724.2	12111.1	13725.4	6268.1	7796.63	10621.4	6975.35	2	1	1	1	0	0	0	0	x
AT1G53210.1	8	4	51.3551	0.000228387	8.93531e-05	1.50076	0.999993	MEMB_N controle neg	MEMB_H huile	63930.1	| sodium/calcium exchanger family protein / calcium-binding EF hand family protein | Chr1:19844790-19847533 FORWARD LENGTH=585 | 201606	24494.8	27239.9	24724	21843.3	16392.7	17083.9	15254.7	16770.3	37730.2	33359.5	44636.3	36214.8	28003.3	24088.1	30791.8	28503.4	2	2	2	2	1	1	3	1			x
AT3G06050.1;AT3G06050.2	8	5	51.3501	0.000748682	0.0002344	1.33052	0.999223	MEMB_H huile	MEMB_N controle neg	21559.5	| peroxiredoxin IIF | Chr3:1826311-1827809 REVERSE LENGTH=201 | 201606	11026.5	12182.6	10273.9	10024.5	14343	14428.6	14088.2	15028	16984.5	14919.5	18548.4	16620	24501.8	20344.1	28437.2	25542.1	0	0	0	0	4	4	4	5			x
AT2G32800.1	9	3	51.2107	0.924282	0.151076	1.00662	0.0508164	MEMB_H huile	MEMB_N controle neg	96770.1	| protein kinase family protein | Chr2:13916478-13919033 FORWARD LENGTH=851 | 201606	27433.2	31669	25934.5	27240.1	29406.6	31120.3	25143.5	27349.3	42256.3	38783.6	46821.7	45162.3	50234.5	43879.2	50752.6	46483.8	0	0	0	0	0	0	1	1		x
AT1G53240.1;AT3G15020.1;AT3G15020.2	7	6	51.0627	0.00278629	0.0007271	1.43206	0.979689	MEMB_H huile	MEMB_N controle neg	36032.6	| Lactate/malate dehydrogenase family protein | Chr1:19854966-19856802 REVERSE LENGTH=341 | 201606	10950.5	13784.7	11256.1	11585	15580.8	19707.3	16797.6	16046.3	16867.4	16881.5	20321.5	19207.1	26616.3	27786.9	33906.1	27272.9	0	2	2	1	0	1	4	0			x
AT1G01200.1;AT1G18200.1;AT1G73640.1;AT2G31680.1;AT2G43130.1;AT3G07410.1;AT5G59150.2	8	2	51.0333	0.000335802	0.000119818	2.55924	0.99996	MEMB_N controle neg	MEMB_H huile	26420.8	| RAB GTPase homolog A3 | Chr1:86715-88145 REVERSE LENGTH=237 | 201606	1653.6	1282.54	1434.69	1579.15	456.25	472.341	687.575	708.732	2547.09	1570.67	2590.16	2618.13	779.4	665.994	1387.88	1204.58	0	0	1	2	0	0	0	0	x
AT3G30842.1	9	0	50.8998					---	---	162161	| pleiotropic drug resistance 10 | Chr3:12593959-12600432 REVERSE LENGTH=1418 | 201606									0	0	0	0	0	0	0	0	0	0	0	0	0	0	0	0	x
AT4G32150.1;AT2G25340.1;AT3G25013.1;AT3G25013.2;AT3G25013.3;AT3G25013.4;AT3G25013.5;AT3G25013.6;AT3G54300.1;AT3G54300.2;AT3G54300.3;AT5G16000.1;AT5G22360.1	7	2	50.8457	0.767211	0.128275	1.46182	0.0580032	MEMB_N controle neg	MEMB_H huile	25267.1	| vesicle-associated membrane protein 711 | Chr4:15526407-15527651 REVERSE LENGTH=219 | 201606	541.323	1887.55	352.619	384.171	577.415	505.569	530.548	552.037	833.818	2311.6	636.611	636.93	986.383	712.845	1070.92	938.26	0	1	0	0	0	0	0	0	x
AT1G63940.1;AT1G63940.2;AT1G63940.4;AT1G63940.3	8	4	50.6192	0.233958	0.0429387	1.07772	0.201402	MEMB_H huile	MEMB_N controle neg	52787	| monodehydroascorbate reductase 6 | Chr1:23730206-23733534 FORWARD LENGTH=486 | 201606	14008.1	14793.8	11804.6	12139.4	13452.5	15053.6	14230.5	14108.6	21577.1	18117.3	21311.7	20126.3	22980.5	21225.4	28724.6	23979.4	0	0	0	0	2	2	2	3		x
AT2G29940.1	9	1	50.5258	3.0697e-05	2.13688e-05	3.49656	1	MEMB_N controle neg	MEMB_H huile	160614	| pleiotropic drug resistance 3 | Chr2:12760139-12766455 FORWARD LENGTH=1426 | 201606	62118.5	60977.1	56632.4	55509.6	18724.9	20037.7	12189.1	16325.3	95683.3	74676.1	102243	92031.3	31987.3	28252.8	24603.8	27747	0	0	0	0	0	0	0	0	x
AT2G24200.1;AT2G24200.2;AT2G24200.3	8	2	50.5123	0.00358074	0.000908436	2.09565	0.968129	MEMB_H huile	MEMB_N controle neg	54794.6	| Cytosol aminopeptidase family protein | Chr2:10287017-10289450 REVERSE LENGTH=520 | 201606	1373.14	889.186	1779.38	1595.63	2435.57	2976.12	3237.18	3165.01	2115.09	1088.95	3212.46	2645.45	4160.62	4196.28	6534.3	5379.35	0	0	0	0	0	0	2	2	x
AT1G11410.1;AT1G11410.2;AT1G11410.3;AT1G11410.4	9	4	50.4471	0.00113836	0.000334664	1.42403	0.997346	MEMB_H huile	MEMB_N controle neg	96946	| S-locus lectin protein kinase family protein | Chr1:3841286-3844284 FORWARD LENGTH=845 | 201606	13206.9	11351.2	10642.6	12607.5	17825.8	18283.8	15680.8	16289.9	20343.1	13901.3	19213.9	20902.4	30451.4	25779.9	31652	27686.8	0	0	0	0	0	0	3	0			x
AT4G04720.1;AT4G04720.2;AT4G21940.1;AT4G21940.2;AT4G21940.3;AT4G04740.1;AT4G04740.2;AT4G04740.3;AT4G04740.4;AT4G04740.5;AT4G04740.6;AT4G04740.7	8	2	50.436	0.00214218	0.000580356	2.10395	0.987976	MEMB_N controle neg	MEMB_H huile	60236.7	| calcium-dependent protein kinase 21 | Chr4:2394817-2397631 REVERSE LENGTH=531 | 201606	4425.58	7175.69	3996.47	5007.15	2744.28	2632.83	2127.21	2289.09	6816.87	8787.76	7215.14	8301.52	4687.98	3712.26	4293.81	3890.62	1	0	1	0	0	0	0	0	x
AT3G28290.1;AT3G28300.1	8	3	50.4234	0.000158823	6.67359e-05	1.47873	0.999999	MEMB_H huile	MEMB_N controle neg	43069.1	| transmembrane protein%2C putative (DUF677) | Chr3:10547873-10549030 FORWARD LENGTH=385 | 201606	13128.9	12122.5	11406.8	13555.5	19361.2	17439.2	19365.9	18086.3	20222.8	14845.9	20593.7	22474.1	33074.3	24589	39090.4	30740	1	1	1	1	2	0	0	0			x
AT4G23940.1	9	6	50.4133	0.00748561	0.00175772	2.00593	0.905981	MEMB_N controle neg	MEMB_H huile	105771	| FtsH extracellular protease family | Chr4:12437108-12441841 FORWARD LENGTH=946 | 201606	12712.8	12849.8	6591.36	10008.9	5271.74	5026.38	4538.12	6182.91	19582	15736.6	11899.9	16594	9005.57	7087.12	9160.27	10508.7	0	3	4	2	0	0	0	0
AT1G01100.1;AT1G01100.2;AT1G01100.4;AT1G01100.3	5	3	50.3133	3.06462e-05	2.13688e-05	7.41772	1	MEMB_N controle neg	MEMB_H huile	11218.7	| 60S acidic ribosomal protein family | Chr1:50284-50954 REVERSE LENGTH=112 | 201606	57259.4	77640.8	47822.5	47556.8	7986.17	10362.6	5292.31	7403.43	88198.5	95083.4	86337.8	78846	13642.6	14611.1	10682.6	12583.1	7	7	5	6	0	0	0	0
AT5G65270.1	6	1	50.2388	0.702739	0.118426	4.14202	0.0634032	MEMB_N controle neg	MEMB_H huile	24956.1	| RAB GTPase homolog A4A | Chr5:26083437-26084550 FORWARD LENGTH=226 | 201606	1136.94	5.47288	270.13	360.929	58.9654	102.503	82.6087	184.089	1751.27	6.7024	487.688	598.396	100.729	144.528	166.747	312.884	1	0	0	0	0	0	0	0	x
AT5G28840.1;AT5G28840.2	8	5	50.1885	3.32795e-07	2.3486e-06	2.07249	1	MEMB_H huile	MEMB_N controle neg	43157.8	| GDP-D-mannose 3'%2C5'-epimerase | Chr5:10862472-10864024 REVERSE LENGTH=377 | 201606	9464.58	10620.9	9686	10172.5	19762.5	21197	21061.8	20762.2	14578.6	13007	17486.9	16865.3	33759.8	29887.5	42513.5	35288.2	0	0	0	1	5	5	5	5
AT5G13650.1;AT5G13650.2	9	4	50.1758	0.000453484	0.000154679	1.46929	0.999866	MEMB_H huile	MEMB_N controle neg	74885.5	| elongation factor family protein | Chr5:4397821-4402364 FORWARD LENGTH=675 | 201606	13368.4	14359	16820.4	13630.2	21893.9	20068.1	21934.2	21583.9	20591.8	17584.9	30367.2	22597.9	37400.9	28295.7	44274.4	36684.7	0	0	0	0	2	1	4	0			x
AT5G27380.1	10	4	50.0317	1.79411e-05	1.48334e-05	1.41135	1	MEMB_H huile	MEMB_N controle neg	60670	| glutathione synthetase 2 | Chr5:9668211-9670912 REVERSE LENGTH=539 | 201606	8837.93	9598.64	8457.9	8915.92	12591.2	12726.4	12919.2	12304.2	13613.4	11755	15269.7	14782	21509.2	17944	26077.5	20912.7	0	0	0	0	2	0	1	3			x
AT5G03940.1	10	4	49.94	4.7862e-06	6.81142e-06	1.6895	1	MEMB_H huile	MEMB_N controle neg	61517.5	| chloroplast signal recognition particle 54 kDa subunit | Chr5:1060265-1063257 REVERSE LENGTH=564 | 201606	5849.35	6505.52	6748.19	6303.65	11232.5	10585.4	10475.9	10630.9	9009.94	7967.03	12183	10451	19188.2	14925.3	21145.8	18068.5	0	0	0	0	2	2	3	3			x
AT4G28750.1	13	7	49.8925	0.182998	0.0342754	1.46084	0.246277	MEMB_N controle neg	MEMB_H huile	14967	| Photosystem I reaction centre subunit IV / PsaE protein | Chr4:14202951-14203888 REVERSE LENGTH=143 | 201606	75522.1	49862	36055	90204.9	36652.6	47115.3	42873.7	45618.5	116329	61063.8	65093.1	149554	62612.8	66431.9	86541.3	77534.7	8	5	0	4	5	0	7	0		x
AT1G03680.1	9	6	49.7869	0.00421718	0.00104804	1.24211	0.958263	MEMB_N controle neg	MEMB_H huile	19892.7	| thioredoxin M-type 1 | Chr1:916990-917865 REVERSE LENGTH=179 | 201606	15247.2	15842.8	15532.6	15395.4	12763.7	13859.9	10968.1	12337.6	23485.7	19402	28042.2	25524.6	21804	19542.2	22139.2	20969.5	2	2	1	1	2	2	1	2			x
AT4G31990.1;AT4G31990.2;AT4G31990.4;AT4G31990.3	9	3	49.553	2.16356e-07	1.906e-06	4.10286	1	MEMB_H huile	MEMB_N controle neg	50002.4	| aspartate aminotransferase 5 | Chr4:15471074-15473521 REVERSE LENGTH=453 | 201606	2836.59	2897.69	3267.97	3285.81	11948.8	12482.6	14039.4	11945.4	4369.3	3548.67	5899.93	5447.66	20411.8	17600.3	28338.7	20302.7	0	0	0	0	2	2	1	1
AT3G23300.1;AT3G23300.2;AT4G14360.1;AT4G14360.2;AT5G14430.1;AT5G14430.2	8	3	49.5429	1.75128e-05	1.45706e-05	2.5865	1	MEMB_N controle neg	MEMB_H huile	70154.8	| S-adenosyl-L-methionine-dependent methyltransferases superfamily protein | Chr3:8333521-8335902 FORWARD LENGTH=611 | 201606	16290.1	18126.2	16432.8	14457.2	6575.1	7317.77	5604	5752.01	25092.1	22198.3	29667.4	23969.1	11232.1	10317.9	11311.8	9776.3	1	0	1	3	0	0	0	0
AT4G12420.1;AT4G12420.2	6	5	49.4185	8.13747e-06	8.84651e-06	2.96277	1	MEMB_N controle neg	MEMB_H huile	65808.9	| Cupredoxin superfamily protein | Chr4:7349941-7352868 REVERSE LENGTH=587 | 201606	58965	71869	54982.8	54058.4	21336.5	21297.4	17932.7	20396.6	90825.7	88014.9	99264.8	89625.3	36448.7	30029	36197.5	34666.8	3	3	4	3	0	3	0	0
AT1G17600.1	9	3	49.3435	0.000111527	5.04291e-05	6.07753	1	MEMB_H huile	MEMB_N controle neg	120229	| Disease resistance protein (TIR-NBS-LRR class) family | Chr1:6053026-6056572 REVERSE LENGTH=1049 | 201606	4533.62	1917	3689.46	4143.78	24968.1	19617.7	23567.9	18656.8	6983.28	2347.67	6660.88	6870.11	42652.3	27660.7	47572.3	31709.8	0	0	0	0	2	0	0	2
AT1G74970.1	7	5	48.9757	0.00019307	7.81786e-05	2.5578	0.999997	MEMB_N controle neg	MEMB_H huile	22634.3	| ribosomal protein S9 | Chr1:28157761-28159202 REVERSE LENGTH=208 | 201606	35606.6	48141.5	37028	30374.6	14732.3	17183	14658.4	12520.3	54845.9	58956.8	66849.7	50359.1	25166.8	24227.7	29588.2	21279.9	5	4	4	3	3	2	3	2
AT2G40100.1;AT2G40100.2	7	6	48.8448	1.59792e-05	1.38618e-05	5.57368	1	MEMB_N controle neg	MEMB_H huile	30268.6	| light harvesting complex photosystem II | Chr2:16745884-16747190 FORWARD LENGTH=276 | 201606	73051.3	67390.4	67601.7	80072.6	11900.4	11805	9713.28	18273.5	112523	82530.2	122047	132755	20329.2	16644.8	19606.4	31058.3	6	5	6	7	0	0	0	2
AT1G80480.1	8	0	48.8398					---	---	49772.8	| plastid transcriptionally active 17 | Chr1:30258272-30260570 REVERSE LENGTH=444 | 201606									0	0	0	0	0	0	0	0	0	0	0	0	0	0	0	0	x
AT3G61430.1;AT3G61430.2	4	2	48.7971	0.00246336	0.000652156	2.08305	0.984003	MEMB_N controle neg	MEMB_H huile	30916.8	| plasma membrane intrinsic protein 1A | Chr3:22733657-22735113 FORWARD LENGTH=286 | 201606	16235.9	22196.7	20222.2	12234.4	7555.96	9746.12	8202.28	8527.05	25008.6	27183.3	36508.8	20283.9	12907.7	13741.9	16556.4	14492.9	4	4	4	2	0	2	2	3	x
AT4G18030.1	9	4	48.7089	0.00132228	0.000381276	1.44106	0.99607	MEMB_N controle neg	MEMB_H huile	71250	| S-adenosyl-L-methionine-dependent methyltransferases superfamily protein | Chr4:10012850-10015267 REVERSE LENGTH=621 | 201606	9419.32	7105.91	7569.6	7784.2	5844.84	5326.82	5489.02	5461.19	14508.9	8702.3	13666	12905.7	9984.6	7510.74	11079.7	9282.02	2	0	4	2	0	0	0	0			x
AT4G30530.1;AT4G30550.1	7	5	48.6882	0.020772	0.00450106	1.27626	0.73749	MEMB_H huile	MEMB_N controle neg	28670.6	| Class I glutamine amidotransferase-like superfamily protein | Chr4:14920605-14922286 FORWARD LENGTH=250 | 201606	12003.1	12616.1	9363.7	9400.11	14584.2	13838.1	13553.4	13392.1	18488.8	15450.3	16905	15584.8	24913.8	19511.6	27357.8	22761.7	0	0	0	0	3	3	3	4			x
AT2G25080.1;AT4G31870.1	8	2	48.6673	5.06108e-05	2.9187e-05	1.72043	1	MEMB_H huile	MEMB_N controle neg	26186.9	| glutathione peroxidase 1 | Chr2:10668134-10669828 FORWARD LENGTH=236 | 201606	4169.11	4535.78	4221.89	3965.13	6904.74	8050.79	6578.02	7527.79	6421.82	5554.77	7622.11	6573.92	11795.2	11351.5	13277.8	12794.5	0	0	0	0	1	2	2	2	x
AT5G43745.1	8	0	48.5992					---	---	92952.1	| ion channel POLLUX-like protein%2C putative (DUF1012) | Chr5:17569435-17574954 REVERSE LENGTH=817 | 201606									0	0	0	0	0	0	0	0	0	0	0	0	0	0	0	0	x
AT5G14590.1	8	1	48.5437	0.301714	0.0541678	1.08916	0.159792	MEMB_H huile	MEMB_N controle neg	54538.4	| Isocitrate/isopropylmalate dehydrogenase family protein | Chr5:4703533-4706627 REVERSE LENGTH=485 | 201606	1026.63	1056.53	835.002	897.264	919.931	1180.45	1050.41	1004.85	1581.35	1293.89	1507.5	1487.6	1571.49	1664.41	2120.26	1707.87	0	0	0	0	1	0	0	0	x
AT3G60770.1;AT4G00100.1	4	3	48.5305	0.673057	0.114101	1.04734	0.0664555	MEMB_H huile	MEMB_N controle neg	17152.2	| Ribosomal protein S13/S15 | Chr3:22460525-22461656 REVERSE LENGTH=151 | 201606	29226.3	28678.1	22430.2	22686.5	32266.7	26216.1	26917.3	22497.5	45018.2	35120.8	40495	37612.7	55120.3	36964.3	54333	38237.6	4	4	4	4	4	3	5	4		x
AT4G09010.1;AT4G09010.2;AT4G09010.3	9	5	48.4367	0.00138504	0.000395799	1.56308	0.995582	MEMB_N controle neg	MEMB_H huile	38105.1	| ascorbate peroxidase 4 | Chr4:5777502-5779338 REVERSE LENGTH=349 | 201606	24420.9	27835.8	21482.6	22119.8	15558.2	16986.2	13131.2	15651.6	37616.4	34089.3	38784.4	36673.2	26577.6	23950.3	26505.6	26602.1	2	3	2	2	0	0	0	0			x
AT5G42980.1	7	4	48.3888	7.23713e-06	8.2174e-06	1.66767	1	MEMB_H huile	MEMB_N controle neg	13280.4	| thioredoxin 3 | Chr5:17242772-17243718 FORWARD LENGTH=118 | 201606	17411.7	18991.1	16694.6	17530.8	28446.7	29554.3	28393.1	31390.6	26819.9	23257.6	30140.2	29064.9	48594.8	41671.1	57311.9	53352.6	2	2	2	2	2	3	3	2			x
AT1G08200.1	8	1	48.336	6.60895e-06	8.04914e-06	2.137	1	MEMB_H huile	MEMB_N controle neg	44246.5	| UDP-D-apiose/UDP-D-xylose synthase 2 | Chr1:2574259-2576609 REVERSE LENGTH=389 | 201606	2342.77	2548.93	2782.61	2230.25	5066.44	5518.46	5179.31	5401.85	3608.65	3121.56	5023.66	3697.6	8654.87	7780.95	10454.5	9181.17	0	0	0	0	1	0	0	0	x
AT4G14070.1	9	3	48.2053	0.143449	0.0272475	1.8526	0.294851	MEMB_N controle neg	MEMB_H huile	81921.9	| acyl-activating enzyme 15 | Chr4:8112122-8118039 REVERSE LENGTH=727 | 201606	7647.29	24753.9	8984.85	7598.02	6509.29	6149.11	6746.03	7036.21	11779.4	30315	16221.1	12597	11119.7	8670.15	13617	11959	2	2	2	2	0	0	0	0		x
AT3G22230.1	4	0	48.0568					---	---	15728.7	| Ribosomal L27e protein family | Chr3:7844136-7844543 REVERSE LENGTH=135 | 201606									0	0	0	0	0	0	0	0	0	0	0	0	0	0	0	0	x
AT1G79940.1;AT1G79940.2;AT1G79940.3;AT1G79940.4;AT4G21180.1;AT4G21180.2	8	6	48.0042	6.3635e-05	3.41539e-05	2.45428	1	MEMB_N controle neg	MEMB_H huile	77474.6	| DnaJ / Sec63 Brl domains-containing protein | Chr1:30070023-30073237 FORWARD LENGTH=687 | 201606	26880.2	30209.3	23393.3	26445	11949.8	11760.4	8651.7	11205.9	41404.4	36996	42233.8	43844.1	20413.6	16582	17463.6	19045.8	3	2	5	3	0	0	0	0
AT4G35230.1	10	5	47.9899	0.00417323	0.00103914	1.20873	0.958956	MEMB_N controle neg	MEMB_H huile	57502.5	| BR-signaling kinase 1 | Chr4:16755325-16758041 REVERSE LENGTH=512 | 201606	14429.4	14870.6	13783.5	13490.7	11098.2	12726.2	10897.7	12082.7	22226.1	18211.4	24884.4	22366.8	18958.8	17943.7	21997.1	20536.2	1	2	3	0	0	0	0	2			x
AT3G29360.1;AT3G29360.2;AT5G15490.1;AT1G26570.1	8	3	47.9248	3.94117e-06	6.13949e-06	2.09555	1	MEMB_H huile	MEMB_N controle neg	53743.4	| UDP-glucose 6-dehydrogenase family protein | Chr3:11267375-11268817 REVERSE LENGTH=480 | 201606	3304.1	3571.9	3023.82	3370.58	7176.72	7378.56	6859.27	6394.23	5089.42	4374.36	5459.14	5588.19	12259.8	10403.7	13845.5	10867.9	0	0	0	0	3	2	1	0
AT1G55260.1;AT1G55260.2	7	1	47.9224	0.00620514	0.00148712	1.74488	0.926343	MEMB_N controle neg	MEMB_H huile	25764.1	| Bifunctional inhibitor/lipid-transfer protein/seed storage 2S albumin superfamily protein | Chr1:20614663-20616158 FORWARD LENGTH=227 | 201606	7012.66	8363.67	5365.42	5465.82	4237.6	4303.21	3182.08	3296.78	10801.8	10242.6	9686.62	9061.97	7238.97	6067.46	6423.08	5603.32	1	1	1	1	1	1	0	0	x
AT1G18800.1	7	2	47.8824	0.153742	0.0290728	1.16118	0.280642	MEMB_H huile	MEMB_N controle neg	29482.1	| NAP1-related protein 2 | Chr1:6481466-6483463 REVERSE LENGTH=256 | 201606	7209.65	8272.28	6889.16	5811.51	8931.5	9030.22	7618.28	7144.92	11105.3	10130.7	12437.5	9635.1	15257.5	12732.5	15377.6	12143.7	1	1	0	0	1	1	1	1	x
AT2G37170.1;AT2G37170.2	5	2	47.8669	1.39386e-05	1.24947e-05	3.10047	1	MEMB_N controle neg	MEMB_H huile	30681.3	| plasma membrane intrinsic protein 2 | Chr2:15613624-15614791 REVERSE LENGTH=285 | 201606	56315.4	57544.7	58251.3	57395.8	15855.3	20843.6	15526.8	21797.7	86744.4	70472.5	105166	95158.4	27085.3	29389.2	31341	37048.2	0	0	1	1	0	1	1	3	x
AT3G02360.1;AT3G02360.2	8	3	47.8523	1.55572e-05	1.36581e-05	1.59176	1	MEMB_H huile	MEMB_N controle neg	53862.4	| 6-phosphogluconate dehydrogenase family protein | Chr3:482498-483958 FORWARD LENGTH=486 | 201606	10625.8	11373.3	9849.41	10057.2	16676.8	16348.3	16131.9	17546.9	16367.3	13928.4	17781.9	16674.1	28488.5	23050.9	32562.5	29823.4	0	0	0	0	3	3	3	3			x
AT4G38220.1;AT4G38220.2	8	3	47.6259	0.422945	0.0739579	1.11135	0.112915	MEMB_N controle neg	MEMB_H huile	47796.5	| Peptidase M20/M25/M40 family protein | Chr4:17925251-17926919 FORWARD LENGTH=430 | 201606	10103.2	12751.1	11672.7	9208.46	8914.41	12025.4	11174.3	7239.17	15562.3	15615.7	21073.6	15267	15228.3	16955.7	22555.5	12303.9	1	1	2	0	0	0	0	0		x
AT5G64040.1;AT5G64040.2	7	4	47.5011	0.0140481	0.00314546	1.41537	0.813013	MEMB_N controle neg	MEMB_H huile	18714.2	| photosystem I reaction center subunit PSI-N%2C chloroplast%2C putative / PSI-N%2C putative (PSAN) | Chr5:25628724-25629409 REVERSE LENGTH=171 | 201606	60443.9	65581.3	45136.1	57559.2	43063.8	40985.5	33755.2	43793.7	93103.7	80314.6	81487.8	95429.4	73564.8	57788.9	68135.4	74433.3	5	0	5	0	1	4	4	4			x
AT2G42220.1	6	2	47.4954	2.57112e-05	1.88212e-05	3.35585	1	MEMB_N controle neg	MEMB_H huile	25738.3	| Rhodanese/Cell cycle control phosphatase superfamily protein | Chr2:17592105-17593305 FORWARD LENGTH=234 | 201606	11582.3	12417.8	9322.76	13936.3	3809.16	3138.46	3160.16	3974.88	17840.7	15207.6	16831.1	23105.5	6507.1	4425.18	6378.82	6755.83	2	3	1	1	0	0	0	0	x
AT1G20200.1;AT1G75990.1	9	3	47.4856	0.00131676	0.000380114	1.29675	0.996112	MEMB_N controle neg	MEMB_H huile	55924.5	| PAM domain (PCI/PINT associated module) protein | Chr1:7001409-7004154 REVERSE LENGTH=488 | 201606	17401.8	18131.5	15747.3	17244.3	13756.5	13668.5	11870.2	13548.1	26804.6	22204.8	28429.9	28589.9	23499.9	19272.5	23960.3	23026.8	0	3	0	0	1	1	1	1			x
AT1G64200.1;AT1G64200.2;AT1G64200.3	9	2	47.3001	0.769829	0.128558	1.01417	0.0578169	MEMB_H huile	MEMB_N controle neg	27370.3	| vacuolar H+-ATPase subunit E isoform 3 | Chr1:23828537-23830002 REVERSE LENGTH=237 | 201606	2128.24	1380.11	3188.55	2713.84	2604.04	2534.06	2266.04	2139.92	3278.2	1690.16	5756.54	4499.37	4448.42	3572.99	4574.03	3637.08	0	0	0	1	0	0	1	0	x
AT4G23230.1	8	1	47.0871	0.00214148	0.000580356	2.74637	0.987984	MEMB_H huile	MEMB_N controle neg	70560.2	| cysteine-rich RECEPTOR-like kinase | Chr4:12157827-12160279 REVERSE LENGTH=627 | 201606	1247.27	1530.83	1577.43	1264.5	4351.14	4889.86	4002.14	2191.5	1921.21	1874.74	2847.86	2096.45	7432.94	6894.63	8078.39	3724.74	0	0	0	0	0	0	0	0	x
AT5G10540.1	8	1	47.0863	0.308915	0.0553052	1.11186	0.156198	MEMB_H huile	MEMB_N controle neg	79272.2	| Zincin-like metalloproteases family protein | Chr5:3328119-3332462 FORWARD LENGTH=701 | 201606	3333.28	3175.62	2515.23	2492.97	3040.67	3727.69	3254.59	2782.42	5134.35	3889.05	4540.95	4133.18	5194.3	5255.98	6569.44	4729.1	0	0	0	0	0	1	0	0	x
AT2G42690.1	7	5	47.0495	0.0427863	0.00880813	1.16756	0.57383	MEMB_H huile	MEMB_N controle neg	46456.3	| alpha/beta-Hydrolases superfamily protein | Chr2:17776356-17777682 REVERSE LENGTH=412 | 201606	32668.6	31914.9	33417.1	28976	35687.3	37197.9	42210.6	33157.1	50320.5	39084.9	60330.6	48040.3	60963.7	52448.5	85202.7	56354.9	3	3	5	3	3	2	4	2			x
AT3G04920.1;AT3G04920.2	6	2	47.0337	0.000268838	0.000101301	1.99813	0.999985	MEMB_N controle neg	MEMB_H huile	15372.2	| Ribosomal protein S24e family protein | Chr3:1360989-1362065 FORWARD LENGTH=133 | 201606	30128.3	36097.9	31192.4	28880	18987.2	14201.7	16562.8	13456.4	46407.7	44207.5	56314.1	47881.1	32435.4	20024.2	33432.3	22871	2	2	3	2	2	2	2	2	x
AT1G14320.1;AT1G66580.1;AT1G14320.2;AT1G26910.1;AT1G26910.2	5	3	46.952	0.317264	0.0565621	1.12614	0.152192	MEMB_N controle neg	MEMB_H huile	25373.5	| Ribosomal protein L16p/L10e family protein | Chr1:4888270-4889408 FORWARD LENGTH=220 | 201606	70961.5	86840.9	56563.2	62233.8	62463.1	65378	61724.8	56050.8	109304	106350	102118	103179	106704	92182	124593	95265.8	0	3	3	2	0	2	3	2		x
AT1G16920.1;AT3G15060.1;AT4G18800.1;AT5G60860.1;AT2G33870.1	5	0	46.9311					---	---	24191.3	| RAB GTPase homolog A1B | Chr1:5787489-5789147 REVERSE LENGTH=216 | 201606									0	0	0	0	0	0	0	0	0	0	0	0	0	0	0	0	x
AT3G62120.1;AT3G62120.2;AT3G62120.3	8	5	46.7539	5.79979e-06	7.37168e-06	1.6784	1	MEMB_H huile	MEMB_N controle neg	61382.9	| Class II aaRS and biotin synthetases superfamily protein | Chr3:23001227-23003849 REVERSE LENGTH=530 | 201606	8568.22	8666.38	8621.05	9380.31	14376.7	15023.1	15809.5	13930.8	13197.9	10613.3	15564.3	15551.9	24559.3	21182.3	31911.7	23677.2	0	0	0	0	5	4	5	5			x
AT5G51970.1;AT5G51970.2	6	2	46.6935	0.000826945	0.000256079	1.86402	0.998941	MEMB_H huile	MEMB_N controle neg	40054.1	| GroES-like zinc-binding alcohol dehydrogenase family protein | Chr5:21111820-21113284 FORWARD LENGTH=364 | 201606	8110.27	9388.4	9473.77	8855.3	12568.6	18367.9	18689.4	17157.6	12492.5	11497.6	17103.8	14681.5	21470.7	25898.5	37724.8	29161.6	0	0	0	0	0	0	1	0	x
AT1G72860.1;AT1G72860.2;AT1G72860.3	8	2	46.6784	3.2046e-06	5.62241e-06	2.64893	1	MEMB_H huile	MEMB_N controle neg	134240	| Disease resistance protein (TIR-NBS-LRR class) family | Chr1:27417096-27420778 REVERSE LENGTH=1163 | 201606	2383.14	2114.84	1794.81	2123.78	5748.8	5482.74	5462.93	5600.46	3670.83	2589.95	3240.32	3521.09	9820.53	7730.58	11027	9518.72	0	0	0	0	1	0	1	1	x
AT5G37510.1;AT5G37510.2	9	3	46.6724	2.37979e-06	5.04863e-06	2.28834	1	MEMB_H huile	MEMB_N controle neg	82265.7	| NADH-ubiquinone dehydrogenase | Chr5:14897490-14900352 FORWARD LENGTH=745 | 201606	2142.46	1774.91	2114.72	2057.86	4710.01	4851.24	4433.81	4517.49	3300.11	2173.66	3817.88	3411.8	8045.99	6840.19	8949.71	7678.08	0	0	0	1	1	0	1	0
AT3G48990.1	8	4	46.6357	9.3365e-05	4.50899e-05	1.80937	1	MEMB_H huile	MEMB_N controle neg	55772.5	| AMP-dependent synthetase and ligase family protein | Chr3:18159031-18161294 REVERSE LENGTH=514 | 201606	10823.5	14784.7	12393.5	12257.2	22840.8	23144.9	22967.9	21983.3	16671.7	18106.2	22375	20321.6	39018.3	32634	46361	37363.6	0	0	1	0	1	1	1	2			x
AT1G09780.1	8	3	46.6085	0.00630467	0.00150955	1.47293	0.924745	MEMB_H huile	MEMB_N controle neg	60807.8	| Phosphoglycerate mutase%2C 2%2C3-bisphosphoglycerate-independent | Chr1:3165550-3167812 REVERSE LENGTH=557 | 201606	4909.28	5096.39	6095.81	5341.77	6396.91	7834.08	9456.74	7896.65	7561.93	6241.33	11005.3	8856.3	10927.7	11045.9	19088.6	13421.4	0	0	0	0	0	1	2	3			x
AT1G08450.1;AT1G08450.3;AT1G08450.2	7	3	46.5011	2.92127e-05	2.06736e-05	1.48187	1	MEMB_H huile	MEMB_N controle neg	50129.1	| calreticulin 3 | Chr1:2668008-2671800 REVERSE LENGTH=424 | 201606	10745.5	11812.2	11824.1	11649	16677.9	17544.5	17998	15991.2	16551.6	14465.9	21346.9	19313.3	28490.4	24737.5	36329.1	27179.2	0	2	1	2	0	0	0	0			x
AT4G34200.1	8	3	46.4105	0.697607	0.11795	1.0284	0.0639039	MEMB_H huile	MEMB_N controle neg	63610.2	| D-3-phosphoglycerate dehydrogenase | Chr4:16374041-16376561 REVERSE LENGTH=603 | 201606	10049.8	12384.4	13252.5	11357.4	10943.5	11819.1	13558	12059.4	15480.1	15166.7	23925.8	18829.8	18694.6	16664.7	27367	20496.6	0	0	0	0	1	1	3	1		x
AT1G09630.1	6	1	46.3574	0.00047728	0.000161288	2.96415	0.999837	MEMB_N controle neg	MEMB_H huile	24279.3	| RAB GTPase 11C | Chr1:3118350-3119571 REVERSE LENGTH=217 | 201606	1589.76	1477.78	2016.29	2047.79	516.67	420.108	754.399	714.785	2448.76	1809.78	3640.18	3395.1	882.613	592.347	1522.77	1214.87	0	0	1	0	0	0	0	0	x
AT3G55610.1;AT3G55610.2	9	0	46.3383					---	---	79213.6	| delta 1-pyrroline-5-carboxylate synthase 2 | Chr3:20624278-20628989 REVERSE LENGTH=726 | 201606									0	0	0	0	0	0	0	0	0	0	0	0	0	0	0	0	x
AT5G53560.1	5	5	46.2473	0.000176344	7.2314e-05	2.22221	0.999998	MEMB_N controle neg	MEMB_H huile	15141.2	| cytochrome B5 isoform E | Chr5:21759628-21760353 FORWARD LENGTH=134 | 201606	44086	58681.3	39159.3	41308.2	22017.8	21389.1	19024.4	20024.7	67907.1	71864.5	70697.4	68486.3	37612.4	30158.3	38401.1	34034.7	5	5	4	4	2	2	2	3
AT4G14030.1;AT4G14030.2	8	2	46.2442	0.000157916	6.64644e-05	2.53915	0.999999	MEMB_H huile	MEMB_N controle neg	54456.4	| selenium-binding protein 1 | Chr4:8098121-8100165 REVERSE LENGTH=490 | 201606	1832.26	1833.06	1660.07	2721.55	5017.88	4796.1	5101.64	5516.8	2822.29	2244.88	2997.06	4512.15	8571.92	6762.43	10297.7	9376.54	0	0	0	0	0	0	2	1	x
AT1G52290.1;AT1G52290.2	9	3	46.2351	0.71669	0.120617	1.05895	0.062097	MEMB_N controle neg	MEMB_H huile	56000.9	| Protein kinase superfamily protein | Chr1:19470251-19472362 REVERSE LENGTH=509 | 201606	11476.7	9185.4	15381.4	12282.6	11063.3	11684.5	11398.5	11489.3	17678	11249	27769.3	20363.7	18899.2	16475	23008	19527.7	0	0	1	0	0	2	0	0		x
AT1G15980.1	9	4	46.1673	0.280547	0.0506166	1.08256	0.171163	MEMB_N controle neg	MEMB_H huile	51307.6	| NDH-dependent cyclic electron flow 1 | Chr1:5489314-5491199 FORWARD LENGTH=461 | 201606	16957.9	18226.4	14630.1	15436.5	16563.5	15870.9	13807.3	14033	26120.8	22321.1	26412.9	25592.6	28295	22377.7	27870.3	23851	2	0	0	0	1	0	0	0		x
AT5G10260.1	7	0	46.1622					---	---	23247.4	| RAB GTPase homolog H1E | Chr5:3219991-3221301 FORWARD LENGTH=207 | 201606									0	0	0	0	0	0	0	0	0	0	0	0	0	0	0	0	x
AT5G47690.1;AT5G47690.2;AT5G47690.3;AT5G47690.4	9	5	46.08	2.5467e-06	5.07489e-06	4.09238	1	MEMB_N controle neg	MEMB_H huile	182807	| binding protein | Chr5:19317899-19327014 FORWARD LENGTH=1605 | 201606	14956.1	19394.3	20198.2	19609	4320.63	5136.87	4391.45	4271.94	23037.4	23751.4	36465.4	32510.3	7380.82	7242.91	8864.21	7260.74	0	2	3	4	0	0	0	0
AT4G24820.1;AT4G24820.2	7	1	46.0089	0.000156715	6.61768e-05	2.18723	0.999999	MEMB_H huile	MEMB_N controle neg	44453.3	| 26S proteasome regulatory subunit Rpn7 | Chr4:12790471-12792599 REVERSE LENGTH=387 | 201606	1139.32	1283.49	1625.29	1317.55	2702.53	2595.91	3300.23	3137.22	1754.93	1571.84	2934.26	2184.42	4616.66	3660.2	6661.57	5332.13	0	0	0	0	0	0	1	1	x
AT1G26480.1;AT2G42590.1;AT2G42590.2;AT2G42590.3	6	2	45.905	1.32924e-07	1.61399e-06	8.75974	1	MEMB_H huile	MEMB_N controle neg	30659.2	| general regulatory factor 12 | Chr1:9156573-9157845 REVERSE LENGTH=268 | 201606	1900.72	1793.65	1921.8	1953.98	20073.1	14087.2	16566.9	15585.3	2927.75	2196.6	3469.58	3239.57	34290.4	19862.8	33440.5	26489.3	0	0	0	0	0	0	0	1	x
AT5G16590.1	7	2	45.8199	0.00051012	0.000171478	1.76544	0.999791	MEMB_N controle neg	MEMB_H huile	68033.7	| Leucine-rich repeat protein kinase family protein | Chr5:5431862-5433921 FORWARD LENGTH=625 | 201606	6557.71	8985.43	6913.79	7063.97	4374.76	4540.56	3688.42	4117.81	10101.1	11004.1	12482	11711.6	7473.29	6402.12	7445.12	6998.77	1	1	2	1	0	0	0	0	x
AT4G03230.1;AT4G03230.4;AT4G03230.2;AT4G03230.3;AT4G03230.5;AT4G03230.6;AT4G03230.7;AT4G03230.8	9	1	45.7374	1.14561e-05	1.10444e-05	2.29964	1	MEMB_N controle neg	MEMB_H huile	115608	| G-type lectin S-receptor-like Serine/Threonine-kinase | Chr4:1419278-1422828 REVERSE LENGTH=1010 | 201606	31263.4	35056.5	27951	28381.6	12676.2	14320	12427.5	13911.7	48156	42932.2	50462.1	47054.8	21654.5	20191	25085.1	23644.9	0	0	1	0	0	1	0	0	x
AT1G20330.1	7	1	45.7112	5.58136e-05	3.12698e-05	2.98513	1	MEMB_N controle neg	MEMB_H huile	40792.5	| sterol methyltransferase 2 | Chr1:7038968-7040053 REVERSE LENGTH=361 | 201606	1948.81	2180.54	1495.1	1689.74	690.364	531.052	682.913	545.877	3001.82	2670.42	2699.23	2801.47	1179.33	748.776	1378.47	927.791	1	0	1	1	0	0	0	0	x
AT1G29880.1	9	2	45.7034	0.702181	0.11841	1.02141	0.0634571	MEMB_H huile	MEMB_N controle neg	82628.3	| glycyl-tRNA synthetase / glycine-tRNA ligase | Chr1:10459662-10462781 REVERSE LENGTH=729 | 201606	11877.6	14592.9	11591.5	12345.6	13172.6	13594.6	11828.2	12891.3	18295.5	17871.2	20927	20468.3	22502.4	19168.2	23875.3	21910.5	0	0	0	0	2	2	1	2	x
AT1G24320.1;AT1G24320.2	11	3	45.5985	3.93828e-06	6.13949e-06	4.72927	1	MEMB_N controle neg	MEMB_H huile	90893.9	| Six-hairpin glycosidases superfamily protein | Chr1:8626437-8630935 REVERSE LENGTH=789 | 201606	14375.5	19419.4	15835.9	14976.3	3628.19	3968.45	3202.98	2861.51	22143.1	23782.1	28589.8	24829.7	6197.95	5595.45	6465.26	4863.52	2	1	0	0	0	0	0	0
AT5G48375.1	6	0	45.5916					---	---	51157.1	| thioglucoside glucosidase 3 | Chr5:19601303-19603883 REVERSE LENGTH=439 | 201606									0	0	0	0	0	0	0	0	0	0	0	0	0	0	0	0	x
AT3G05560.1;AT3G05560.2;AT3G05560.3	6	1	45.5906	0.00140318	0.000400088	1.54028	0.995436	MEMB_H huile	MEMB_N controle neg	14075.2	| Ribosomal L22e protein family | Chr3:1614641-1615204 FORWARD LENGTH=124 | 201606	7311.11	7833.11	5522.28	6429.51	10580.9	10863.4	10057.6	10233.6	11261.5	9592.87	9969.82	10659.7	18075	15317.2	20301.4	17393.4	1	1	0	1	1	1	1	1	x
AT5G55480.1	8	5	45.5166	1.8283e-05	1.50488e-05	3.13928	1	MEMB_N controle neg	MEMB_H huile	84563.9	| SHV3-like 1 | Chr5:22474277-22477819 FORWARD LENGTH=766 | 201606	12175.1	16566.3	13978.3	11410.9	4281.28	4826.71	4205.98	3929.09	18753.7	20288	25236.2	18918.6	7313.6	6805.59	8489.83	6678.01	3	3	4	3	0	0	0	0
AT2G05710.1	9	1	45.3926	0.000422767	0.000145171	4.60513	0.999898	MEMB_H huile	MEMB_N controle neg	108829	| aconitase 3 | Chr2:2141591-2146350 FORWARD LENGTH=990 | 201606	622.709	438.053	262.435	302.924	1663.37	2518.17	1794.34	1512.63	959.179	536.465	473.795	502.228	2841.49	3550.58	3621.9	2570.91	0	0	0	0	0	0	1	0	x
AT1G09180.1	6	2	45.3829	0.00123272	0.000358282	2.27179	0.996721	MEMB_H huile	MEMB_N controle neg	22194.6	| secretion-associated RAS super family 1 | Chr1:2965147-2965941 FORWARD LENGTH=193 | 201606	4518.16	5081.37	2714.99	3136.18	8673.89	9144.15	8481.56	8801.11	6959.47	6222.94	4901.59	5199.57	14817.4	12893.1	17120.2	14958.7	0	0	0	0	0	0	0	1	x
AT1G74050.1;AT1G74060.1	6	0	45.3437					---	---	26106.8	| Ribosomal protein L6 family protein | Chr1:27847256-27848680 REVERSE LENGTH=233 | 201606									0	0	0	0	0	0	0	0	0	0	0	0	0	0	0	0	x
AT3G14600.1	6	0	45.1222					---	---	21480.2	| Ribosomal protein L18ae/LX family protein | Chr3:4910773-4911933 FORWARD LENGTH=178 | 201606									0	0	0	0	0	0	0	0	0	0	0	0	0	0	0	0	x
AT1G80300.1	8	1	45.0968	0.000181749	7.4124e-05	2.07727	0.999998	MEMB_N controle neg	MEMB_H huile	68533.7	| nucleotide transporter 1 | Chr1:30191954-30194280 FORWARD LENGTH=624 | 201606	2480.17	3451.48	3276.45	3164.21	1677.37	1493.72	1475.94	1309.02	3820.28	4226.88	5915.24	5246.06	2865.41	2106.13	2979.2	2224.85	0	0	0	1	0	0	0	0	x
AT1G18500.1	9	1	45.0363	0.000292518	0.000108464	23.1679	0.999978	MEMB_H huile	MEMB_N controle neg	69189.4	| methylthioalkylmalate synthase-like 4 | Chr1:6369347-6372861 FORWARD LENGTH=631 | 201606	21.0484	80.217	79.6946	27.5409	1270.24	888.476	2034.92	636.886	32.4215	98.2384	143.879	45.6611	2169.93	1252.74	4107.51	1082.47	0	0	0	0	0	0	1	0	x
AT4G14040.1	8	5	45.0357	4.96137e-06	6.9263e-06	1.98642	1	MEMB_H huile	MEMB_N controle neg	54336.4	| selenium-binding protein 2 | Chr4:8100691-8102828 REVERSE LENGTH=487 | 201606	7503.49	7604.58	7206.54	6773.59	14583.7	13004.3	15447.1	14746.4	11557.9	9313	13010.6	11230.2	24912.9	18335.8	31180.2	25063.4	0	0	0	0	2	3	3	3			x
AT5G16710.1	7	4	44.9863	0.22018	0.0405264	1.19483	0.212077	MEMB_H huile	MEMB_N controle neg	28742	| dehydroascorbate reductase 1 | Chr5:5483312-5484926 FORWARD LENGTH=258 | 201606	10905.5	8152.19	6094.49	6749.5	7860.54	10634.6	9515.49	10106.4	16798.2	9983.64	11002.9	11190.2	13428	14994.7	19207.2	17177.1	0	0	0	0	0	1	2	4		x
AT2G20610.1;AT2G20610.2	8	3	44.9645	7.35106e-05	3.75495e-05	2.21976	1	MEMB_H huile	MEMB_N controle neg	51715.3	| Tyrosine transaminase family protein | Chr2:8878150-8880298 REVERSE LENGTH=462 | 201606	4375.97	4960.41	4627.77	4329.62	9120.54	8882.37	12422	10182.9	6740.46	6074.81	8354.88	7178.22	15580.4	12524	25074	17307.2	0	0	0	1	2	2	3	2
AT1G08260.2	10	0	44.8371					---	---	246171	| DNA polymerase epsilon catalytic subunit | Chr1:2590944-2606414 FORWARD LENGTH=2114 | 201606									0	0	0	0	0	0	0	0	0	0	0	0	0	0	0	0	x
AT5G53460.1;AT5G53460.2;AT5G53460.3	9	4	44.8159	9.4616e-05	4.55219e-05	2.15518	1	MEMB_H huile	MEMB_N controle neg	243895	| NADH-dependent glutamate synthase 1 | Chr5:21700518-21709629 FORWARD LENGTH=2208 | 201606	6601.92	7322.59	5078.91	5702.38	12877.5	13492.4	12648.2	14227.4	10169.2	8967.66	9169.36	9454.17	21998.3	19024	25530.7	24181.3	0	0	0	0	0	0	4	0
AT1G15140.1;AT1G15140.2;AT1G15140.3	8	4	44.7963	1.23729e-05	1.15364e-05	1.48063	1	MEMB_H huile	MEMB_N controle neg	32037.7	| FAD/NAD(P)-binding oxidoreductase | Chr1:5210403-5212137 REVERSE LENGTH=295 | 201606	12421.2	12497.1	11433.8	12144.4	19136.1	17416.5	17804.1	17448.6	19132.9	15304.7	20642.4	20134.5	32689.8	24556.9	35937.8	29656.3	0	0	0	0	3	2	2	3			x
AT2G27680.1	7	2	44.7954	1.7609e-06	4.28446e-06	2.52933	1	MEMB_H huile	MEMB_N controle neg	43382.7	| NAD(P)-linked oxidoreductase superfamily protein | Chr2:11803981-11805965 REVERSE LENGTH=384 | 201606	4892.79	5688.87	4688.48	5395.91	12610.1	12535.8	13127.4	13998	7536.53	6966.91	8464.49	8946.07	21541.5	17675.3	26497.8	23791.4	0	0	0	0	2	2	2	2	x
AT5G66760.1	9	3	44.7497	0.0188003	0.00409466	1.19364	0.757871	MEMB_H huile	MEMB_N controle neg	70283.8	| succinate dehydrogenase 1-1 | Chr5:26653776-26657224 FORWARD LENGTH=634 | 201606	5571.11	5906.7	4911.75	5435.87	7040.24	6865.2	6163.23	5982.99	8581.37	7233.68	8867.57	9012.31	12026.7	9679.83	12440.6	10168.9	0	0	0	0	1	0	1	2			x
AT4G17160.1	7	0	44.6997					---	---	23173	| RAB GTPase homolog B1A | Chr4:9641980-9643541 REVERSE LENGTH=205 | 201606									0	0	0	0	0	0	0	0	0	0	0	0	0	0	0	0	x
AT4G35860.1;AT4G35860.2	6	3	44.6716	0.000333014	0.000118989	1.51629	0.999962	MEMB_N controle neg	MEMB_H huile	23403.3	| GTP-binding 2 | Chr4:16987118-16988839 REVERSE LENGTH=211 | 201606	12290.9	14348.5	12728.5	11449	8525.06	8990.28	7736.48	8262.05	18932.1	17572	22979.8	18981.7	14563.1	12676.2	15616.2	14042.5	2	2	2	2	0	0	0	0			x
AT1G50200.1;AT1G50200.2	7	3	44.4895	0.434737	0.0759159	1.23601	0.10955	MEMB_N controle neg	MEMB_H huile	111345	| Alanyl-tRNA synthetase | Chr1:18591429-18598311 REVERSE LENGTH=1003 | 201606	6418.55	8162.77	4225.23	3591.6	4560.34	5019.28	4423.53	4118.14	9886.71	9996.59	7628.14	5954.63	7790.3	7077.11	8928.96	6999.33	0	0	0	0	1	0	1	1		x
AT1G34130.1	7	4	44.4892	0.0021258	0.000578373	5.47686	0.988169	MEMB_N controle neg	MEMB_H huile	83436	| staurosporin and temperature sensitive 3-like b | Chr1:12430000-12432985 FORWARD LENGTH=735 | 201606	31788	11151.5	36325	37029.1	5131.18	5908.62	3625.66	6568.19	48964.1	13656.8	65580.5	61391.8	8765.46	8331.07	7318.45	11163.5	1	1	1	2	0	0	0	0
AT1G02560.1	6	1	44.4061	1.49698e-06	4.02573e-06	2.03662	1	MEMB_H huile	MEMB_N controle neg	32527.1	| nuclear encoded CLP protease 5 | Chr1:538000-539805 FORWARD LENGTH=298 | 201606	8280.35	7891.13	7196.82	7539.61	14996.4	15224.2	16364.1	16362.8	12754.5	9663.93	12993	12500.2	25617.9	21466	33031.2	27810.8	0	0	0	0	1	1	1	1	x
AT5G20280.1	10	3	44.381	0.000319254	0.000115617	4.77175	0.999968	MEMB_N controle neg	MEMB_H huile	117891	| sucrose phosphate synthase 1F | Chr5:6844994-6849997 REVERSE LENGTH=1043 | 201606	181394	189547	137723	175531	43005.2	44270.1	18413.1	37696	279407	232130	248643	291018	73464.6	62420.1	37167.2	64069.4	1	1	1	1	4	0	1	1
AT1G06290.1;AT1G06310.1;AT3G06690.1	8	5	44.2486	1.22271e-06	3.66024e-06	1.73813	1	MEMB_H huile	MEMB_N controle neg	76303.8	| acyl-CoA oxidase 3 | Chr1:1922423-1926002 FORWARD LENGTH=675 | 201606	5326.66	5684.51	5807.71	5398.02	9483.98	9546.55	10223.9	9361.49	8204.83	6961.58	10485.1	8949.56	16201.2	13460.5	20637	15911.1	0	0	0	0	2	0	2	4			x
AT5G11520.1	7	4	44.1471	0.0348745	0.00728504	1.26234	0.622203	MEMB_H huile	MEMB_N controle neg	49182.5	| aspartate aminotransferase 3 | Chr5:3685257-3687721 REVERSE LENGTH=449 | 201606	199692	242232	181482	167060	253462	275259	233469	235649	307592	296652	327643	276975	432982	388111	471260	400517	0	0	0	0	2	2	2	2			x
AT1G43670.1	8	4	44.0698	7.13834e-06	8.19575e-06	2.1024	1	MEMB_N controle neg	MEMB_H huile	37686.7	| Inositol monophosphatase family protein | Chr1:16468184-16470347 FORWARD LENGTH=341 | 201606	21964.8	19919.7	19606	23096.2	10466.4	10180.1	9096.63	10490.2	33833.1	24394.8	35396.3	38292	17879.5	14353.8	18361.7	17829.6	2	2	1	2	0	0	0	0
AT2G24420.1;AT2G24420.2	7	3	44.0674	0.194301	0.0360752	1.58992	0.234927	MEMB_N controle neg	MEMB_H huile	50523.1	| DNA repair ATPase-like protein | Chr2:10380147-10382624 FORWARD LENGTH=440 | 201606	30370.4	23899	10142.5	16751.7	13209.1	15202.4	7740.24	14896.9	46780.6	29268.1	18311.1	27773.1	22564.8	21435.2	15623.8	25319.3	2	2	1	1	0	0	0	0		x
AT3G57610.1	7	1	43.9015	0.000966222	0.000291093	1.56296	0.99832	MEMB_H huile	MEMB_N controle neg	53420.6	| adenylosuccinate synthase | Chr3:21334519-21336603 REVERSE LENGTH=490 | 201606	8544.95	9562.36	9133.93	9050.13	11561.9	14144	15826.3	15189.9	13162.1	11710.6	16490.2	15004.5	19750.9	19942.8	31945.7	25817.2	0	0	0	0	0	2	2	0	x
AT1G72320.1;AT1G72320.4;AT1G72320.2;AT1G72320.3	10	3	43.8182	0.000650994	0.000207892	3.48909	0.999508	MEMB_H huile	MEMB_N controle neg	85911.2	| pumilio 23 | Chr1:27228984-27232580 REVERSE LENGTH=753 | 201606	1756.72	2821.07	3024.06	1359.63	8968.04	7400.27	8113	6786.09	2705.93	3454.85	5459.58	2254.17	15319.9	10434.3	16376.2	11533.9	0	0	0	0	0	0	0	0
AT2G21660.1;AT2G21660.2	6	3	43.7612	1.16235e-05	1.10803e-05	2.40149	1	MEMB_H huile	MEMB_N controle neg	16946.8	| cold%2C circadian rhythm%2C and rna binding 2 | Chr2:9265477-9266316 REVERSE LENGTH=176 | 201606	6298.45	7382.46	5655.37	6522.58	15945.1	14109	15205.5	16840.2	9701.71	9040.98	10210.1	10814	27238.6	19893.5	30692.4	28622.2	1	2	1	1	2	1	1	1
AT3G22200.1;AT3G22200.2	7	3	43.5632	0.0399393	0.00826868	1.47055	0.590225	MEMB_H huile	MEMB_N controle neg	55586.8	| Pyridoxal phosphate (PLP)-dependent transferases superfamily protein | Chr3:7835286-7838863 FORWARD LENGTH=504 | 201606	6196.39	3825	7508	7412.08	8745.42	8738.35	9436.11	9757.86	9544.5	4684.32	13554.8	12288.7	14939.6	12320.9	19046.9	16584.8	0	0	0	0	2	3	3	3			x
AT3G58730.1	7	4	43.4899	0.0135608	0.003039	1.35086	0.819209	MEMB_N controle neg	MEMB_H huile	29115.8	| vacuolar ATP synthase subunit D (VATD) / V-ATPase D subunit / vacuolar proton pump D subunit (VATPD) | Chr3:21718495-21719280 REVERSE LENGTH=261 | 201606	57032.7	62903.2	54015.3	52477.1	35262	51648.4	39778.6	40929	87849.3	77034.9	97518.2	87003.5	60237.2	72823.5	80293.6	69564.3	1	0	0	4	2	1	0	1			x
AT5G64940.1;AT5G64940.2	7	5	43.4172	2.88267e-06	5.3657e-06	2.22033	1	MEMB_N controle neg	MEMB_H huile	86137.6	| ABC2 homolog 13 | Chr5:25949116-25953326 FORWARD LENGTH=761 | 201606	15272.8	15121.8	14439.5	17097.6	7239.79	7448.08	6588.14	6616.95	23525.1	18519	26068.8	28346.7	12367.5	10501.7	13298.3	11246.4	3	3	5	5	0	0	0	0
AT3G27820.1	6	4	43.4151	3.92174e-05	2.48371e-05	1.89795	1	MEMB_N controle neg	MEMB_H huile	53811.6	| monodehydroascorbate reductase 4 | Chr3:10315249-10317881 FORWARD LENGTH=488 | 201606	16238.8	17238.2	15676.8	14634.2	8783.92	9339.95	7468.85	8016.04	25013.1	21110.8	28302.5	24262.5	15005.3	13169.2	15076	13624.3	3	3	4	4	0	0	0	0			x
AT5G01540.1	7	2	43.3675	0.0238492	0.00508099	1.89527	0.708153	MEMB_H huile	MEMB_N controle neg	76096	| lectin receptor kinase a4.1 | Chr5:211285-213333 REVERSE LENGTH=682 | 201606	18178.9	15596.4	12002.9	12085.3	34217	22091	36000.4	17358.5	28001.5	19100.3	21669.9	20036.7	58451.9	31148	72667.3	29503.1	0	0	0	0	0	0	3	0	x
ATCG00160.1	5	3	43.3201	0.439799	0.0765905	1.03773	0.108155	MEMB_N controle neg	MEMB_H huile	27189.4	| ribosomal protein S2 | ChrC:15013-15723 REVERSE LENGTH=236 | 201606	42658.9	42650.4	38034.4	44928.9	42644.1	41233.3	37694.6	40582.7	65708.9	52232.1	68666.5	74489.2	72847.8	58138.4	76087.2	68975.7	3	2	2	3	4	3	3	4		x
AT3G28715.1;AT3G28710.1;AT3G28715.2	6	2	42.9817	0.000208647	8.27456e-05	1.99932	0.999996	MEMB_N controle neg	MEMB_H huile	41358.1	| ATPase%2C V0/A0 complex%2C subunit C/D | Chr3:10778025-10780350 FORWARD LENGTH=351 | 201606	6527.69	7139.26	6816.33	5833.64	2721.6	3160.48	3341.58	3939.24	10054.8	8743.15	12306.1	9671.79	4649.24	4456.23	6745.04	6695.26	3	3	3	2	0	0	1	0	x
AT2G45590.1	7	3	42.9453	0.260187	0.0473783	1.17487	0.183392	MEMB_H huile	MEMB_N controle neg	76409.8	| Protein kinase superfamily protein | Chr2:18786725-18788776 FORWARD LENGTH=683 | 201606	5797.94	8212.47	5251.49	4598.15	5901.7	8186.4	7382.4	6561.86	8930.76	10057.5	9480.94	7623.43	10081.7	11542.7	14901.5	11152.8	0	2	0	0	0	0	1	0		x
AT3G16470.1;AT3G16470.2;AT3G16470.4;AT3G16470.3	8	3	42.8627	0.00617102	0.00148172	1.4308	0.926892	MEMB_H huile	MEMB_N controle neg	48553.6	| Mannose-binding lectin superfamily protein | Chr3:5596096-5597709 REVERSE LENGTH=451 | 201606	4188.5	4767.02	3498.22	5231.39	6501.56	6428.6	5964.74	6409.03	6451.69	5837.96	6315.61	8673.3	11106.4	9064.24	12039.9	10893	0	0	0	1	0	0	2	1			x
AT5G41740.1;AT5G41740.2;AT5G41740.3	8	3	42.8087	0.000135442	5.96592e-05	2.02971	1	MEMB_H huile	MEMB_N controle neg	118811	| Disease resistance protein (TIR-NBS-LRR class) family | Chr5:16688687-16692235 FORWARD LENGTH=1046 | 201606	5990.81	7028.54	5816.18	5115.53	11748.2	13430.8	12771.6	10663	9227.84	8607.55	10500.4	8481.21	20069.1	18937.2	25779.7	18123.2	0	0	0	0	0	1	0	2
AT2G44640.1	7	4	42.6562	2.31726e-06	5.04863e-06	2.91433	1	MEMB_N controle neg	MEMB_H huile	49944.9	| TRIGALACTOSYLDIACYLGLYCEROL-like protein | Chr2:18417286-18419063 FORWARD LENGTH=451 | 201606	14694.5	14167.6	12276.4	12115.7	4762.49	4811.24	4098.38	4601.15	22634.5	17350.5	22163.6	20087	8135.64	6783.79	8272.64	7820.27	4	2	3	4	0	0	0	0
AT3G07160.1;AT3G07160.2;AT3G07160.3	9	3	42.6337	0.000970887	0.000292154	1.70447	0.998297	MEMB_N controle neg	MEMB_H huile	217886	| glucan synthase-like 10 | Chr3:2265142-2279383 REVERSE LENGTH=1890 | 201606	7594.78	8729.87	8359	6279.86	4634.42	4091.13	5137.03	4303.43	11698.5	10691.1	15091.2	10411.6	7916.87	5768.43	10369.2	7314.26	3	0	2	0	0	0	0	0			x
AT3G01780.1;AT3G01780.2	8	2	42.5775	0.00260376	0.000684013	1.53101	0.982162	MEMB_N controle neg	MEMB_H huile	132334	| ARM repeat superfamily protein | Chr3:279171-283399 FORWARD LENGTH=1176 | 201606	3351.64	3691.68	4483.54	3135.81	2214.49	2333.02	2592.11	2437.48	5162.64	4521.04	8094.5	5198.96	3782.96	3289.53	5232.22	4142.82	2	1	2	1	0	0	0	0	x
AT1G15500.1	8	1	42.4499	1.79064e-06	4.30829e-06	4.47632	1	MEMB_N controle neg	MEMB_H huile	67929.3	| TLC ATP/ADP transporter | Chr1:5326426-5328688 FORWARD LENGTH=618 | 201606	1106.88	1150.43	1319.8	1183.2	271.991	314.732	220.421	256.299	1704.96	1408.88	2382.75	1961.67	464.636	443.767	444.923	435.614	0	0	1	0	0	0	0	0	x
ATCG01010.1	9	5	42.297	0.00869728	0.00201081	1.53397	0.887272	MEMB_N controle neg	MEMB_H huile	85751.9	| NADH-Ubiquinone oxidoreductase (complex I)%2C chain 5 protein | ChrC:110398-112638 REVERSE LENGTH=746 | 201606	52162.9	52466.4	36047.6	50923.7	32354.9	33956.8	25845	32748.5	80348.2	64253.4	65079.7	84428.2	55271	47878.5	52168.4	55660.4	2	2	2	3	0	0	0	0			x
AT5G46290.1;AT5G46290.2;AT5G46290.3	6	3	42.2622	9.57139e-07	3.44403e-06	3.1145	1	MEMB_H huile	MEMB_N controle neg	50926.6	| 3-ketoacyl-acyl carrier protein synthase I | Chr5:18774439-18776629 REVERSE LENGTH=473 | 201606	5790.96	5683.48	5956.36	5984.8	16452.3	16836.6	18769.9	20869.1	8920.01	6960.32	10753.5	9922.4	28105.1	23739.4	37887.4	35469.8	1	1	0	0	2	2	4	4
AT2G33150.1	9	6	42.2492	0.856224	0.141126	1.00876	0.0529763	MEMB_H huile	MEMB_N controle neg	49092	| peroxisomal 3-ketoacyl-CoA thiolase 3 | Chr2:14047814-14050983 REVERSE LENGTH=462 | 201606	18991.1	21679.2	21730.5	22011.9	20994.4	21868.1	19558	22731.5	29252.7	26549.6	39231.8	36494.3	35864.2	30833.8	39478.1	38635.3	0	0	0	0	3	3	2	4		x
AT3G53430.1	6	1	42.2197	0.111424	0.0215002	1.28979	0.348984	MEMB_N controle neg	MEMB_H huile	18083.9	| Ribosomal protein L11 family protein | Chr3:19809895-19810395 REVERSE LENGTH=166 | 201606	4413.42	4684.9	2980.35	3487.47	3052.15	3668.3	2468.82	2879.46	6798.14	5737.4	5380.67	5782	5213.9	5172.25	4983.35	4894.03	1	1	1	0	1	1	1	1	x
AT5G56950.1	7	4	42.2099	0.355775	0.0627526	1.09592	0.135667	MEMB_N controle neg	MEMB_H huile	43521.7	| nucleosome assembly protein 1%3B3 | Chr5:23032618-23035299 FORWARD LENGTH=374 | 201606	7404.51	10573.3	9685.77	8728.59	7677.07	7915.91	9003.97	8610	11405.4	12948.7	17486.5	14471.4	13114.5	11161.3	18174.7	14633.8	1	2	0	0	0	0	3	0		x
AT1G55480.1	7	4	42.1998	0.000484041	0.000163357	2.02529	0.999828	MEMB_N controle neg	MEMB_H huile	37581.2	| protein containing PDZ domain%2C a K-box domain%2C and a TPR region | Chr1:20713822-20715351 FORWARD LENGTH=335 | 201606	29220.9	29408.7	19959.6	23590.9	12270.8	13678.4	11359.4	13143.4	45010	36015.5	36034.6	39112.1	20961.9	19286.4	22929.2	22339	0	0	0	0	0	0	1	2
AT5G14260.1;AT5G14260.2;AT5G14260.3;AT5G14260.4	7	2	42.0392	0.484004	0.0839454	1.03392	0.0971059	MEMB_H huile	MEMB_N controle neg	58326.7	| Rubisco methyltransferase family protein | Chr5:4601139-4603873 FORWARD LENGTH=514 | 201606	8145.98	8259.64	7840.14	8017.2	9110.17	8664.89	7950.04	7632.28	12547.5	10115.2	14154.4	13292	15562.7	12217.4	16047.3	12972.1	0	0	0	0	0	0	0	2	x
AT1G74360.1	9	2	42.0106	1.23228e-06	3.66024e-06	2.54763	1	MEMB_H huile	MEMB_N controle neg	122979	| Leucine-rich repeat protein kinase family protein | Chr1:27954299-27957911 FORWARD LENGTH=1106 | 201606	6734.79	6431.71	6241.82	6237.57	17443.8	14387.1	16178.4	17326.8	10373.8	7876.64	11268.9	10341.5	29798.8	20285.6	32656.4	29449.3	0	1	0	0	0	0	0	0	x
AT3G07390.1	5	3	42.0097	2.75696e-05	1.98966e-05	3.2884	1	MEMB_N controle neg	MEMB_H huile	28154.6	| auxin-induced in root cultures-like protein | Chr3:2365452-2366273 FORWARD LENGTH=273 | 201606	31146	37359.1	37706.3	29272.1	10870.9	11768.6	8029.21	10531.7	47975.2	45752	68074.3	48531.3	18570.5	16593.6	16207.1	17900.1	1	2	0	2	1	1	1	1
AT3G18000.1	7	0	41.9783					---	---	56730.1	| S-adenosyl-L-methionine-dependent methyltransferases superfamily protein | Chr3:6154578-6157331 FORWARD LENGTH=491 | 201606									0	0	0	0	0	0	0	0	0	0	0	0	0	0	0	0	x
AT5G08590.1;AT5G08590.2	7	0	41.8961					---	---	40653.8	| SNF1-related protein kinase 2.1 | Chr5:2783537-2785869 FORWARD LENGTH=353 | 201606									0	0	0	0	0	0	0	0	0	0	0	0	0	0	0	0	x
AT4G24620.1;AT4G24620.2	7	4	41.8389	6.26444e-07	3.01965e-06	2.15264	1	MEMB_H huile	MEMB_N controle neg	67447.7	| phosphoglucose isomerase 1 | Chr4:12708972-12712610 REVERSE LENGTH=613 | 201606	2768.9	3161.34	3131.02	2840.81	6531.96	6387.21	6487.29	6214.38	4265.02	3871.56	5652.68	4709.87	11158.4	9005.87	13094.7	10562.2	0	0	0	0	0	0	3	3
AT3G23400.1;AT3G23400.4;AT3G23400.2;AT3G23400.3	7	2	41.7971	0.000723649	0.000227399	1.39577	0.999303	MEMB_H huile	MEMB_N controle neg	30511.6	| Plastid-lipid associated protein PAP / fibrillin family protein | Chr3:8376636-8378225 REVERSE LENGTH=284 | 201606	5324.08	6084.15	5405.04	4940.46	7233.31	7887.2	8086.2	7156.54	8200.85	7451	9758.16	8190.96	12356.5	11120.8	16322.1	12163.5	0	0	0	0	0	1	0	1	x
AT1G01090.1	7	4	41.7885	1.3169e-05	1.21897e-05	2.10895	1	MEMB_N controle neg	MEMB_H huile	47630.3	| pyruvate dehydrogenase E1 alpha | Chr1:47705-49166 REVERSE LENGTH=428 | 201606	56973.3	68060.9	56003.3	53731.2	28323.9	29368.3	26256.3	27371.6	87757.8	83351.3	101107	89082.7	48385	41408.9	52998.7	46521.7	0	0	0	0	0	0	5	0
AT5G03650.1	8	4	41.5149	2.78468e-06	5.30911e-06	2.41344	1	MEMB_H huile	MEMB_N controle neg	92990.8	| starch branching enzyme 2.2 | Chr5:931924-937470 FORWARD LENGTH=805 | 201606	4796.53	4694.89	4681.12	5496.58	11353.6	11063.9	12067.8	12985	7388.25	5749.63	8451.21	9112.97	19395.1	15600	24359	22069.8	0	0	0	0	1	0	3	2
AT1G16080.1	7	3	41.4895	5.19827e-06	7.10179e-06	2.24492	1	MEMB_H huile	MEMB_N controle neg	34472.4	| nuclear protein | Chr1:5514394-5515761 FORWARD LENGTH=313 | 201606	10326.1	11426	9815.26	9647.85	21224.6	25262.4	23668.5	22369.3	15905.7	13992.9	17720.3	15995.5	36257.4	35619.6	47775.1	38019.6	1	1	1	1	1	1	2	2
AT1G18540.1	8	2	41.4892	0.00045489	0.000154846	2.42526	0.999864	MEMB_H huile	MEMB_N controle neg	26152.7	| Ribosomal protein L6 family protein | Chr1:6377448-6378548 REVERSE LENGTH=233 | 201606	4349.01	3413.13	4239.38	4269.5	8970.65	7318.93	12116.9	11054.9	6698.93	4179.92	7653.7	7078.55	15324.3	10319.6	24458.2	18789.4	1	0	0	0	1	1	1	1	x
AT3G44330.1	7	4	41.4825	6.39578e-06	7.85562e-06	2.27417	1	MEMB_N controle neg	MEMB_H huile	62373.5	| M28 Zn-peptidase nicastrin | Chr3:16006754-16010671 FORWARD LENGTH=565 | 201606	14145.6	16736.5	13507.1	14186	7039.32	6200.22	6310.23	6206.99	21789	20496.5	24385.5	23519.5	12025.1	8742.22	12737.3	10549.6	3	0	2	1	0	0	0	0
AT5G11170.1;AT5G11200.1;AT5G11200.2;AT5G11200.3;AT5G11170.2	7	4	41.2177	5.47443e-07	2.90078e-06	2.46291	1	MEMB_H huile	MEMB_N controle neg	48850.8	| DEAD/DEAH box RNA helicase family protein | Chr5:3553334-3556646 FORWARD LENGTH=427 | 201606	4592.04	4581.72	4395.19	3892.03	10954.4	10998.5	10557	10494.8	7073.27	5611.04	7934.99	6452.73	18713.1	15507.8	21309.6	17837.3	0	0	0	0	2	3	2	3
AT5G04590.1	7	2	41.1483	5.90867e-05	3.26737e-05	2.68914	1	MEMB_H huile	MEMB_N controle neg	72406.5	| sulfite reductase | Chr5:1319404-1322298 FORWARD LENGTH=642 | 201606	5020.76	3909.67	3681.7	4472.98	12997.2	9536.62	10875	12535.5	7733.64	4788.01	6646.86	7415.91	22202.8	13446.5	21951.4	21305.7	0	0	0	0	0	0	0	0	x
AT1G28550.1	4	0	41.1462					---	---	24442.4	| RAB GTPase homolog A1I | Chr1:10036966-10037698 REVERSE LENGTH=218 | 201606									0	0	0	0	0	0	0	0	0	0	0	0	0	0	0	0	x
AT5G16620.1	7	2	41.079	0.00318935	0.000819721	1.61443	0.973962	MEMB_N controle neg	MEMB_H huile	49131.4	| hydroxyproline-rich glycoprotein family protein | Chr5:5450808-5454256 FORWARD LENGTH=447 | 201606	4475.65	4704.45	3413.26	4266.3	2796.71	2834.14	2090.01	2722.22	6894	5761.34	6162.24	7073.25	4777.55	3996.09	4218.72	4626.78	0	0	0	1	0	0	0	0	x
AT1G79560.1;AT1G79560.2;AT1G79560.3	9	1	41.0361	0.504577	0.086909	1.09498	0.0925862	MEMB_H huile	MEMB_N controle neg	115390	| FTSH protease 12 | Chr1:29926976-29932308 FORWARD LENGTH=1008 | 201606	6381.19	4618.92	4057.43	7223.96	5970.14	7422.37	5207.02	5798.21	9829.15	5656.59	7325.2	11976.8	10198.6	10465.4	10510.5	9854.84	0	1	0	0	0	0	0	0	x
AT5G09590.1	9	0	40.959					---	---	73218.7	| mitochondrial HSO70 2 | Chr5:2975721-2978508 FORWARD LENGTH=682 | 201606									0	0	0	0	0	0	0	0	0	0	0	0	0	0	0	0	x
AT4G14680.2	5	1	40.8706	1.16145e-05	1.10803e-05	2.15903	1	MEMB_N controle neg	MEMB_H huile	57754.4	| Pseudouridine synthase/archaeosine transglycosylase-like family protein | Chr4:8413402-8415311 REVERSE LENGTH=510 | 201606	6415.62	7224.67	6631.44	6952.66	2946.35	3420.88	3441.54	2800.78	9882.19	8847.74	11972.3	11527	5033.17	4823.4	6946.81	4760.29	0	0	1	0	0	0	0	0	x
AT1G07770.1;AT1G07770.2;AT1G07770.3;AT5G59850.1;AT3G46040.1;AT2G39590.1	5	2	40.8655	0.000157379	6.63474e-05	2.13547	0.999999	MEMB_H huile	MEMB_N controle neg	14861.4	| ribosomal protein S15A | Chr1:2408413-2409065 REVERSE LENGTH=130 | 201606	5843.68	5768.14	4073.91	5658.18	11552.4	11035.7	12282.7	10708.6	9001.22	7063.99	7354.96	9380.89	19734.7	15560.2	24792.8	18200.7	0	2	2	2	2	2	2	2	x
AT5G38990.1;AT5G39000.1	8	4	40.7648	0.00169501	0.000471715	1.70041	0.992822	MEMB_N controle neg	MEMB_H huile	98580.6	| Malectin/receptor-like protein kinase family protein | Chr5:15608824-15611466 FORWARD LENGTH=880 | 201606	14662	18332.1	14863.6	13094.3	10055.2	9846.9	7487.97	8455.49	22584.3	22450.5	26834.4	21709.4	17177	13884	15114.6	14371.2	2	2	1	2	0	0	0	0			x
AT3G26060.1;AT3G26060.2;AT3G26060.3	7	1	40.6687	1.40161e-06	3.85031e-06	3.00261	1	MEMB_H huile	MEMB_N controle neg	23849.1	| Thioredoxin superfamily protein | Chr3:9524807-9526123 FORWARD LENGTH=216 | 201606	704.211	658.302	670.13	728.761	2072.29	1989.68	2380.13	1849.31	1084.72	806.194	1209.84	1208.24	3540.04	2805.42	4804.32	3143.15	0	0	0	0	0	0	0	1	x
AT3G16520.1;AT3G16520.2;AT3G16520.3	6	1	40.5937	0.00012159	5.42119e-05	2.26545	1	MEMB_H huile	MEMB_N controle neg	50571	| UDP-glucosyl transferase 88A1 | Chr3:5618807-5620833 REVERSE LENGTH=451 | 201606	1614.72	1771.69	2455.99	1981.01	4394.63	4113.05	4690.95	4524.88	2487.2	2169.71	4434	3284.39	7507.23	5799.35	9468.76	7690.63	0	0	0	0	1	1	1	1	x
AT5G27770.1	5	1	40.5708	0.00086666	0.000266439	1.60013	0.99878	MEMB_H huile	MEMB_N controle neg	14104.2	| Ribosomal L22e protein family | Chr5:9836166-9837113 FORWARD LENGTH=124 | 201606	5783.87	6191.25	4571.2	4888.9	8906.33	9075.91	7861.97	8454.83	8909.08	7582.16	8252.76	8105.47	15214.5	12796.9	15869.5	14370.1	1	1	1	1	1	1	1	1	x
AT1G17290.1	7	4	40.4445	2.4143e-06	5.04863e-06	1.8037	1	MEMB_H huile	MEMB_N controle neg	60448.5	| alanine aminotransferas | Chr1:5922771-5926093 FORWARD LENGTH=543 | 201606	6157.68	6432.81	5599.08	5751.23	10428.4	11036.2	10732.4	10985	9484.88	7877.99	10108.5	9535.16	17814.6	15560.9	21663.5	18670.5	0	0	0	0	2	3	3	2			x
AT1G73060.1	7	2	40.373	3.89188e-06	6.13949e-06	2.08276	1	MEMB_H huile	MEMB_N controle neg	40257.5	| Low PSII Accumulation 3 | Chr1:27479027-27481258 FORWARD LENGTH=358 | 201606	3128.02	2819.72	3277.52	3089.46	5964.29	6500.66	6207.96	6975.68	4818.2	3453.19	5917.17	5122.12	10188.6	9165.83	12530.9	11856.1	0	0	0	0	1	1	2	0	x
AT2G44450.1;AT5G42260.1	6	1	40.3489	4.11951e-05	2.56742e-05	1.33567	1	MEMB_H huile	MEMB_N controle neg	57247.7	| beta glucosidase 15 | Chr2:18340966-18343744 FORWARD LENGTH=506 | 201606	6046.99	5755.06	5517.48	5645.09	7558.77	8040.34	7345.39	7728.63	9314.38	7047.98	9961.14	9359.18	12912.5	11336.8	14826.8	13135.8	0	0	0	0	0	0	0	0	x
AT5G64290.1	5	4	40.3165	5.29356e-06	7.1428e-06	6.86672	1	MEMB_N controle neg	MEMB_H huile	60333.8	| dicarboxylate transport 2.1 | Chr5:25714495-25716642 REVERSE LENGTH=563 | 201606	41194.4	50904.5	44432.6	38736.4	6989.05	7723.88	4563.61	6247.72	63453.1	62340.5	80217.8	64222.4	11939.2	10890.6	9211.72	10618.8	3	5	4	4	1	1	1	1
AT2G47840.1	5	4	40.1791	9.42693e-06	9.95189e-06	1.94212	1	MEMB_N controle neg	MEMB_H huile	23083	| Uncharacterized conserved protein ycf60 | Chr2:19594331-19594957 REVERSE LENGTH=208 | 201606	28041.7	29755	31660.3	26524.7	16216.8	14639.5	14775.5	14087.3	43193.5	36439.7	57158.8	43976.2	27702.7	20641.5	29824.5	23943.3	4	4	3	3	0	0	0	0			x
AT5G65620.1;AT5G65620.2	7	1	40.1396	8.4915e-07	3.28694e-06	1.67393	1	MEMB_H huile	MEMB_N controle neg	89099.2	| Zincin-like metalloproteases family protein | Chr5:26221951-26225784 FORWARD LENGTH=791 | 201606	4967.42	5110.25	4833.53	4708.47	8536.13	8304.01	7843.52	8158.29	7651.48	6258.3	8726.36	7806.33	14582	11708.5	15832.3	13866.1	0	0	0	0	0	0	0	1	x
AT5G62390.1	7	2	40.0575	5.07746e-05	2.92156e-05	2.84235	1	MEMB_N controle neg	MEMB_H huile	51738.5	| BCL-2-associated athanogene 7 | Chr5:25052377-25054170 REVERSE LENGTH=446 | 201606	25715.3	29431.5	24691.9	30332.3	9998.48	10565.3	7354.92	10841.8	39610.2	36043.5	44578.4	50289	17080.1	14897	14846	18427.1	0	1	3	0	0	0	0	0	x
AT2G40010.1	6	3	40.0441	2.89745e-06	5.3657e-06	3.88517	1	MEMB_N controle neg	MEMB_H huile	33723.9	| Ribosomal protein L10 family protein | Chr2:16708578-16710448 REVERSE LENGTH=317 | 201606	4595.74	3995.62	4991.47	5335.93	1333.98	1080.66	1143.03	1311.82	7078.98	4893.27	9011.51	8846.62	2278.8	1523.71	2307.22	2229.61	1	0	2	3	0	0	0	0
AT2G18450.1	8	1	40.0397	7.80164e-07	3.21473e-06	6.33321	1	MEMB_H huile	MEMB_N controle neg	70047.8	| succinate dehydrogenase 1-2 | Chr2:7997510-8000801 REVERSE LENGTH=632 | 201606	284.339	226.764	317.61	255.798	1646.28	1515.19	1921.88	1785.08	437.977	277.708	573.407	424.096	2812.3	2136.4	3879.35	3033.99	0	0	0	0	1	0	0	0	x
AT1G11303.1	6	0	40.0358					---	---	92791.4	| G-type lectin S-receptor-like Serine/Threonine-kinase | Chr1:3797769-3800719 FORWARD LENGTH=820 | 201606									0	0	0	0	0	0	0	0	0	0	0	0	0	0	0	0	x
AT4G20260.1;AT4G20260.10;AT4G20260.2;AT4G20260.3;AT4G20260.4;AT4G20260.7;AT4G20260.8;AT4G20260.9;AT4G20260.5;AT4G20260.6	6	4	40.0341	0.0146413	0.00326967	1.32828	0.805617	MEMB_H huile	MEMB_N controle neg	24583.8	| plasma-membrane associated cation-binding protein 1 | Chr4:10941593-10943227 FORWARD LENGTH=225 | 201606	22961	24937.6	21795.9	21640	26306.5	36406.3	27123.4	31481.8	35367.6	30540	39350	35877.7	44938.7	51332.4	54748.9	53507.6	2	2	3	3	3	3	4	3			x
AT5G17770.1	6	1	40.0206	3.61437e-06	5.9442e-06	2.73353	1	MEMB_N controle neg	MEMB_H huile	31718.6	| NADH:cytochrome B5 reductase 1 | Chr5:5864543-5866495 REVERSE LENGTH=281 | 201606	2874.01	2975.85	2676.28	2340.05	993.58	1052.93	906.713	1021.92	4426.93	3644.39	4831.7	3879.64	1697.31	1484.61	1830.21	1736.9	0	1	0	1	0	0	0	0	x
AT1G64190.1	7	3	39.9886	0.000242014	9.3397e-05	1.64258	0.999991	MEMB_H huile	MEMB_N controle neg	53719.8	| 6-phosphogluconate dehydrogenase family protein | Chr1:23825549-23827012 REVERSE LENGTH=487 | 201606	6791.22	5540.88	5147.26	5758.8	9771.48	9626.09	8814.13	9958.86	10460.7	6785.68	9292.76	9547.71	16692.4	13572.7	17791.4	16926.4	0	0	0	0	3	2	3	3			x
AT4G26780.1	7	4	39.9252	0.000519004	0.000173779	1.66404	0.999777	MEMB_N controle neg	MEMB_H huile	36116.2	| Co-chaperone GrpE family protein | Chr4:13485066-13486560 REVERSE LENGTH=327 | 201606	10643.3	10988.9	9173.52	8080.2	5714.32	6083.15	6036.57	5534.4	16394.3	13457.6	16561.7	13396.4	9761.63	8577.15	12184.9	9406.46	3	3	2	1	0	0	0	0			x
AT1G14810.1;AT1G14810.2	7	5	39.859	8.6242e-06	9.21875e-06	5.18949	1	MEMB_N controle neg	MEMB_H huile	41030.9	| semialdehyde dehydrogenase family protein | Chr1:5102684-5104633 REVERSE LENGTH=375 | 201606	62751.6	68790.8	47163.4	58607.7	9414.76	10595.4	14243.1	11476.4	96658.3	84245.2	85148	97167.7	16083	14939.3	28749.9	19505.7	0	0	0	0	0	0	3	0
AT3G09740.1	7	4	39.7843	0.000861654	0.00026522	1.86852	0.998801	MEMB_N controle neg	MEMB_H huile	30154.1	| syntaxin of plants 71 | Chr3:2989615-2991354 FORWARD LENGTH=266 | 201606	12692.8	17778.7	13891	12221.5	7724.15	8594.61	6571.27	7392.68	19551.1	21772.8	25078.5	20262.4	13195	12118.3	13264.2	12564.8	3	3	3	3	1	1	1	2			x
AT2G37190.1	7	1	39.7563	0.00277059	0.000723742	2.08083	0.979905	MEMB_N controle neg	MEMB_H huile	18055.9	| Ribosomal protein L11 family protein | Chr2:15619559-15620059 REVERSE LENGTH=166 | 201606	1379.34	1011.93	870.385	1300.83	420.294	628.754	651.885	491.699	2124.65	1239.27	1571.38	2156.69	717.977	886.534	1315.84	835.709	1	0	0	1	0	0	0	0	x
AT5G26830.1	7	2	39.7521	0.000311536	0.000113215	2.91009	0.999971	MEMB_H huile	MEMB_N controle neg	81677.9	| Threonyl-tRNA synthetase | Chr5:9437351-9441568 FORWARD LENGTH=709 | 201606	1365.74	1197.02	1797.83	2004.62	4252.41	3759.22	5411.32	5100.44	2103.7	1465.94	3245.77	3323.53	7264.28	5300.45	10922.8	8668.87	0	0	0	0	1	0	1	2	x
AT1G01620.1;AT1G01620.2	6	4	39.7258	0.00400746	0.00100604	1.78384	0.961554	MEMB_N controle neg	MEMB_H huile	30860.8	| plasma membrane intrinsic protein 1C | Chr1:225986-227176 REVERSE LENGTH=286 | 201606	26204.7	38046.9	30654.9	23169.2	15960.3	19848.6	14626.5	15756.5	40364	46594.4	55343.8	38413.1	27264.5	27986.2	29523.8	26780.2	0	4	3	2	1	0	2	1			x
AT4G03520.1;AT4G03520.2	7	2	39.6802	0.795296	0.132278	1.01612	0.0561307	MEMB_H huile	MEMB_N controle neg	20540.6	| Thioredoxin superfamily protein | Chr4:1562585-1564055 REVERSE LENGTH=186 | 201606	5041.33	4409.24	5315.48	3731.26	4823.47	4991.37	4252.72	4727.96	7765.33	5399.81	9596.46	6186.18	8239.81	7037.75	8584.18	8035.8	0	1	2	1	1	1	1	1	x
AT5G24300.1;AT5G24300.2	8	3	39.5979	0.00340348	0.000866908	1.42391	0.970799	MEMB_H huile	MEMB_N controle neg	72554.9	| Glycogen/starch synthases%2C ADP-glucose type | Chr5:8266934-8270860 FORWARD LENGTH=652 | 201606	11525.2	10945.9	8840.7	12095.9	15468.7	15816.5	14070.2	16453.4	17752.6	13405	15960.8	20054.2	26424.9	22301	28401	27964.8	0	0	0	0	1	0	0	2			x
AT1G30580.1	8	5	39.5872	0.0503435	0.0102401	1.1976	0.534855	MEMB_N controle neg	MEMB_H huile	44756.3	| GTP binding protein | Chr1:10831953-10835454 REVERSE LENGTH=394 | 201606	21571.8	26120.8	22314.3	20228.2	19815.1	20971.9	17021.2	17538.2	33227.8	31989.1	40285.9	33537	33849.7	29570	34357.6	29808.6	0	0	0	0	1	1	1	2		x
AT1G74560.1;AT1G74560.3	6	1	39.5639	3.89476e-05	2.47517e-05	3.23783	1	MEMB_H huile	MEMB_N controle neg	29416	| NAP1-related protein 1 | Chr1:28017815-28019900 REVERSE LENGTH=256 | 201606	519.478	659.733	599.715	565.842	2055.57	1748.79	2305.83	1481.77	800.169	807.946	1082.71	938.128	3511.48	2465.77	4654.34	2518.47	0	0	0	0	0	0	1	0	x
AT2G37270.1;AT2G37270.2;AT3G11940.1;AT3G11940.2	4	2	39.4724	0.000208907	8.27456e-05	1.74815	0.999996	MEMB_H huile	MEMB_N controle neg	23104.6	| ribosomal protein 5B | Chr2:15647883-15649042 REVERSE LENGTH=207 | 201606	25734.6	24414	19470.1	25880.9	41360.2	41898.1	44155.8	39534	39639.9	29898.7	35150.9	42908.9	70654.6	59075.7	89129.1	67193.3	2	3	3	2	2	2	3	3	x
AT5G60640.1;AT5G60640.3;AT5G60640.2	7	2	39.4478	0.0677331	0.0135719	1.22539	0.463775	MEMB_H huile	MEMB_N controle neg	66585.3	| PDI-like 1-4 | Chr5:24371141-24373993 REVERSE LENGTH=597 | 201606	5062.43	5403.39	5901.2	4711.94	5665.47	7920.5	6363.61	5880.41	7797.83	6617.31	10653.9	7812.09	9678.17	11167.8	12845	9994.54	1	1	1	1	0	0	0	1	x
AT2G20580.1	8	2	39.4451	0.000342463	0.000121854	1.39239	0.999957	MEMB_H huile	MEMB_N controle neg	98829	| 26S proteasome regulatory subunit S2 1A | Chr2:8859211-8864699 FORWARD LENGTH=891 | 201606	2103.2	2150.88	2153.15	2375.16	3234.21	2859.31	3264.03	2870.97	3239.63	2634.09	3887.26	3937.85	5524.91	4031.59	6588.49	4879.6	0	0	0	0	0	0	2	1	x
AT1G52510.1;AT1G52510.2	7	3	39.4432	0.000241215	9.32297e-05	1.61445	0.999991	MEMB_H huile	MEMB_N controle neg	41953.4	| alpha/beta-Hydrolases superfamily protein | Chr1:19563039-19565260 REVERSE LENGTH=380 | 201606	13352.7	12138.1	10145.5	11428.4	18594.8	19907.7	17926.8	19554.4	20567.6	14865	18316.4	18947.5	31764.9	28069.6	36185.4	33235.3	0	0	0	0	1	0	2	3			x
AT2G14510.1;AT2G14510.2	7	3	39.4375	0.101074	0.0196665	1.31036	0.370739	MEMB_N controle neg	MEMB_H huile	98376.2	| Leucine-rich repeat protein kinase family protein | Chr2:6171133-6175052 REVERSE LENGTH=868 | 201606	11678.3	8536.53	13305.8	14053	11247.6	8423.45	7988.15	8646.56	17988.4	10454.3	24022	23298.9	19214	11876.9	16124.2	14696	0	0	0	3	0	1	0	0		x
AT4G38030.1	8	3	39.3458	0.0170003	0.00373447	1.18661	0.777692	MEMB_H huile	MEMB_N controle neg	76735	| Rhamnogalacturonate lyase family protein | Chr4:17863206-17866730 REVERSE LENGTH=667 | 201606	5727.02	6699.14	6710.36	6359.94	7611.22	7173.47	7120.16	8349.39	8821.52	8204.15	12114.8	10544.4	13002.1	10114.5	14372.2	14190.9	0	0	0	0	2	0	0	0			x
AT2G19210.1;AT1G51880.1;AT1G51880.2;AT1G51880.3;AT1G51910.1;AT3G46370.1;AT3G46370.2	7	1	39.2482	0.000406564	0.000140551	2.24782	0.999912	MEMB_N controle neg	MEMB_H huile	99060.6	| Leucine-rich repeat transmembrane protein kinase protein | Chr2:8335639-8339307 REVERSE LENGTH=881 | 201606	4379.67	4473.22	3925.13	4131.06	2328.47	2141.39	1446.13	1606.45	6746.15	5478.17	7086.35	6849.03	3977.67	3019.32	2919.03	2730.37	0	1	0	0	0	0	0	0	x
AT2G04842.1;AT2G04842.2	8	3	39.175	0.000252127	9.67301e-05	1.7893	0.999989	MEMB_H huile	MEMB_N controle neg	75297.9	| threonyl-tRNA synthetase%2C putative / threonine-tRNA ligase | Chr2:1698466-1701271 REVERSE LENGTH=650 | 201606	3112.51	3868.97	3639.96	3316.92	5389.17	6755.02	5910.82	6884.84	4794.29	4738.16	6571.52	5499.23	9206.17	9524.48	11931.1	11701.7	0	0	0	0	0	1	1	3			x
AT5G57110.1;AT5G57110.2;AT5G57110.3	8	4	39.0917	5.09881e-05	2.92725e-05	2.62008	1	MEMB_N controle neg	MEMB_H huile	116802	| autoinhibited Ca2+ -ATPase%2C isoform 8 | Chr5:23109729-23116857 REVERSE LENGTH=1074 | 201606	5550.37	7174.47	6408.49	5338.82	2697.85	2352.72	2326.99	1962.68	8549.41	8786.27	11569.8	8851.42	4608.67	3317.3	4697.07	3335.83	1	2	3	3	0	0	0	0
AT4G00430.1;AT4G00430.2	3	2	39.0344	0.0434664	0.00893374	1.43718	0.570063	MEMB_N controle neg	MEMB_H huile	30920.9	| plasma membrane intrinsic protein 1%3B4 | Chr4:186143-187531 REVERSE LENGTH=287 | 201606	13541.1	21471.3	15386.4	11756.3	10277.2	11510.2	10144.1	11316.5	20857.8	26295	27778.4	19491.2	17556.3	16229.2	20476	19233.8	1	2	1	2	0	0	2	1	x
AT2G19230.1;AT2G19230.2	7	0	39.032					---	---	116243	| Leucine-rich repeat transmembrane protein kinase protein | Chr2:8343452-8348431 REVERSE LENGTH=1025 | 201606									0	0	0	0	0	0	0	0	0	0	0	0	0	0	0	0	x
AT4G01037.1	8	5	39.0234	0.016563	0.00366043	1.19945	0.782696	MEMB_N controle neg	MEMB_H huile	61403.8	| Ubiquitin carboxyl-terminal hydrolase family protein | Chr4:451444-453030 REVERSE LENGTH=528 | 201606	20325.5	25432.2	21642.4	20368.7	17788.1	18812	18139.4	18434.7	31308	31145.8	39072.8	33770	30387	26524.7	36614.6	31332.2	3	2	0	2	0	0	0	0			x
AT5G19990.1;AT5G19990.3;AT5G19990.2;AT5G20000.1	8	4	38.9843	0.118881	0.0228355	1.21259	0.33478	MEMB_N controle neg	MEMB_H huile	47419	| regulatory particle triple-A ATPase 6A | Chr5:6752144-6754918 FORWARD LENGTH=419 | 201606	24720.4	20883	18976.1	26216.6	19182.1	17739.8	15586.5	22369.2	38077.7	25574.6	34259.1	43465.5	32768.3	25012.9	31461.6	38019.5	0	0	0	0	2	3	2	2		x
AT5G67030.1;AT5G67030.2	8	2	38.6748	7.67046e-06	8.5201e-06	4.21783	1	MEMB_N controle neg	MEMB_H huile	74412.4	| zeaxanthin epoxidase (ZEP) (ABA1) | Chr5:26753745-26757090 REVERSE LENGTH=667 | 201606	8915.54	11067.3	9609.73	11053.2	2623.72	2775.03	1874.39	2363.5	13732.9	13553.6	17349.2	18325.4	4482.04	3912.75	3783.48	4017.09	0	0	0	0	0	0	0	0	x
AT5G06530.1;AT5G06530.2;AT5G06530.3;AT5G06530.4	6	3	38.6695	0.031633	0.00664595	1.90367	0.644864	MEMB_N controle neg	MEMB_H huile	83273.7	| ABC-2 type transporter family protein | Chr5:1990060-1994605 REVERSE LENGTH=751 | 201606	4619.7	10867	5900.39	4677.15	3085.96	3607.07	3080.72	3917.86	7115.87	13308.4	10652.4	7754.4	5271.67	5085.91	6218.49	6658.93	2	3	2	2	0	0	0	0			x
AT3G44300.1	6	1	38.6407	0.141356	0.0268898	1.33475	0.297904	MEMB_N controle neg	MEMB_H huile	37552.4	| nitrilase 2 | Chr3:15983351-15985172 FORWARD LENGTH=339 | 201606	903.655	908.166	1578.15	1306.53	970.616	777.581	749.707	1020.72	1391.93	1112.19	2849.15	2166.14	1658.08	1096.38	1513.29	1734.86	0	0	0	0	0	0	0	0	x
AT3G12110.1	5	0	38.6317					---	---	41902.8	| actin-11 | Chr3:3858116-3859609 FORWARD LENGTH=377 | 201606									0	0	0	0	0	0	0	0	0	0	0	0	0	0	0	0	x
AT3G25920.1	6	3	38.5948	0.0132187	0.00297539	1.58561	0.823623	MEMB_N controle neg	MEMB_H huile	29878.4	| ribosomal protein L15 | Chr3:9491268-9492558 REVERSE LENGTH=277 | 201606	33618.2	39417.4	24512	26212.5	22556	20842.8	16894.3	17758.8	51783.2	48272.8	44253.6	43458.5	38531.9	29388.1	34101.4	30183.5	2	1	1	1	2	1	1	1			x
AT3G28860.1	7	3	38.4468	0.110467	0.0213639	1.14826	0.350891	MEMB_N controle neg	MEMB_H huile	137302	| ATP binding cassette subfamily B19 | Chr3:10870287-10877286 REVERSE LENGTH=1252 | 201606	7364.25	8604.76	6747.78	6438.63	6734.58	6538.09	6309.57	5808.71	11343.4	10537.9	12182.3	10674.8	11504.5	9218.62	12736	9872.68	1	0	2	1	0	0	0	0		x
AT5G56720.1	6	2	38.3571	7.81596e-06	8.56993e-06	2.46507	1	MEMB_N controle neg	MEMB_H huile	41292.6	| Lactate/malate dehydrogenase family protein | Chr5:22945438-22946718 FORWARD LENGTH=372 | 201606	53547.6	53823.5	52002.2	45746.2	20987.8	22749.5	17915.8	21557.4	82481.1	65915.3	93883.8	75844.2	35852.9	32076.5	36163.2	36639.6	0	0	1	0	2	2	0	0	x
AT1G20950.1	6	3	38.3168	5.90086e-05	3.26737e-05	1.70517	1	MEMB_H huile	MEMB_N controle neg	67917.7	| Phosphofructokinase family protein | Chr1:7297467-7301336 REVERSE LENGTH=614 | 201606	2239.12	2540.26	2690.92	2232.4	4090.09	3847.85	4324.79	4282.07	3449	3110.95	4858.14	3701.17	6986.99	5425.42	8729.66	7277.95	0	0	0	0	3	0	2	2			x
AT1G76400.1;AT1G76400.2	7	4	38.0876	1.14376e-06	3.56841e-06	2.01419	1	MEMB_N controle neg	MEMB_H huile	68813.2	| Ribophorin I | Chr1:28658713-28661672 REVERSE LENGTH=614 | 201606	8252.55	7934.61	8205.8	7762.99	3802.28	3995.91	3799.32	4367.22	12711.7	9717.17	14814.6	12870.5	6495.34	5634.18	7668.98	7422.68	0	2	4	4	0	0	0	0
AT4G02710.1	10	5	38.0747	8.74611e-06	9.3101e-06	2.31203	1	MEMB_H huile	MEMB_N controle neg	128394	| Kinase interacting (KIP1-like) family protein | Chr4:1193516-1197061 REVERSE LENGTH=1111 | 201606	4671.07	5165.06	4949.4	4728.98	10211	10777.8	13182.4	10947	7195.01	6325.43	8935.54	7840.33	17443.1	15196.6	26608.8	18605.8	0	0	0	0	0	0	0	5
AT1G04430.1;AT1G04430.2;AT1G04430.3	7	2	38.0568	2.33221e-06	5.04863e-06	8.09722	1	MEMB_N controle neg	MEMB_H huile	71363.8	| S-adenosyl-L-methionine-dependent methyltransferases superfamily protein | Chr1:1198860-1201301 FORWARD LENGTH=623 | 201606	1683.38	1603.34	2076.68	1799.92	171.739	201.022	226.073	285.83	2592.96	1963.54	3749.2	2984.14	293.377	283.438	456.331	485.806	1	0	1	1	0	0	0	0	x
AT3G25770.1	4	1	37.9568	0.00614216	0.00147697	1.64713	0.927356	MEMB_N controle neg	MEMB_H huile	27749.3	| allene oxide cyclase 2 | Chr3:9406975-9407839 FORWARD LENGTH=253 | 201606	1781.95	1502.87	1228.57	1526.71	866.939	757.314	857.504	1185.3	2744.8	1840.5	2218.03	2531.19	1480.97	1067.8	1730.88	2014.57	1	0	0	0	0	0	0	0	x
AT3G11510.1;AT2G36160.1;AT3G52580.1	5	3	37.9216	0.788939	0.131392	1.01286	0.0565306	MEMB_N controle neg	MEMB_H huile	16329.8	| Ribosomal protein S11 family protein | Chr3:3623757-3624866 REVERSE LENGTH=150 | 201606	20220.1	26140.3	18200.5	19381.8	16544	17244.6	15846.2	33242.5	31145.7	32012.9	32858.8	32133.8	28261.8	24314.6	31985.8	56500	1	2	1	1	1	1	1	1		x
AT2G43090.1;AT2G43090.2	7	1	37.9171	0.75731	0.126703	166.064	0.0587301	MEMB_N controle neg	MEMB_H huile	27075.4	| Aconitase/3-isopropylmalate dehydratase protein | Chr2:17918957-17919712 FORWARD LENGTH=251 | 201606	0	3075.71	0	0	0	0	12.6662	5.85504	0	3766.69	0	0	0	0	25.567	9.95143	0	0	0	0	0	0	0	0	x
AT1G23410.1;AT2G47110.1;AT2G47110.2;AT3G62250.1;AT1G31340.1;AT1G55060.1;AT1G65350.1;AT2G35635.1;AT4G02890.1;AT4G02890.2;AT4G02890.3;AT4G02890.4;AT4G05050.1;AT4G05050.2;AT4G05050.3;AT4G05050.4;AT4G05320.1;AT4G05320.2;AT4G05320.3;AT4G05320.4;AT4G05320.5;AT4G05320.6;AT4G05320.7;AT4G05320.8;AT5G03240.1;AT5G03240.2;AT5G03240.3;AT5G20620.1;AT5G20620.2;AT5G37640.1	11	6	37.843	0.00130971	0.000378506	1.65881	0.996165	MEMB_N controle neg	MEMB_H huile	17899.7	| Ribosomal protein S27a / Ubiquitin family protein | Chr1:8314940-8315410 FORWARD LENGTH=156 | 201606	33839.2	39824.8	36127.1	30162.4	22582.6	23552.8	20927.1	17307.1	52123.6	48771.7	65223.1	50007.3	38577.3	33209.2	42241.7	29415.8	5	6	4	4	0	1	1	1			x
AT1G05500.1;AT1G05500.2	6	3	37.7895	4.14939e-05	2.56903e-05	1.82928	1	MEMB_N controle neg	MEMB_H huile	63157	| Calcium-dependent lipid-binding (CaLB domain) family protein | Chr1:1625098-1628940 FORWARD LENGTH=560 | 201606	11471.5	12586.4	10183.5	10919.3	6533.54	6466.68	5601.25	6086.17	17670	15414	18385.1	18103.5	11161.1	9117.92	11306.2	10344.3	3	2	2	3	0	0	0	0			x
ATCG00780.1	6	4	37.785	0.487922	0.0844529	1.05657	0.096217	MEMB_H huile	MEMB_N controle neg	13695.8	| ribosomal protein L14 | ChrC:80696-81064 REVERSE LENGTH=122 | 201606	13460.6	14903.2	11818.6	12054.5	14044.5	15697.3	12283.6	13166.5	20733.8	18251.3	21337	19985.5	23991.9	22133	24794.7	22378.2	3	3	0	1	2	2	3	3		x
AT4G23650.1	8	2	37.748	0.118774	0.0228321	1.33454	0.334976	MEMB_N controle neg	MEMB_H huile	59564.6	| calcium-dependent protein kinase 6 | Chr4:12324967-12327415 REVERSE LENGTH=529 | 201606	1406.32	1563.39	1361.42	1225.01	805.408	779.181	1671.98	906.764	2166.2	1914.62	2457.88	2030.99	1375.86	1098.63	3374.91	1541.17	0	0	1	0	0	0	1	0	x
AT5G54190.1;AT5G54190.2	5	0	37.6973					---	---	44148.2	| protochlorophyllide oxidoreductase A | Chr5:21991183-21992773 REVERSE LENGTH=405 | 201606									0	0	0	0	0	0	0	0	0	0	0	0	0	0	0	0	x
AT5G46110.1;AT5G46110.3;AT5G46110.4;AT5G46110.2	5	4	37.6852	1.75661e-05	1.45706e-05	4.13553	1	MEMB_N controle neg	MEMB_H huile	44803.8	| Glucose-6-phosphate/phosphate translocator-like protein | Chr5:18697606-18700212 FORWARD LENGTH=410 | 201606	59433.2	70872.9	58788.3	52875	16159.9	17760.1	11475.2	13114.6	91546.9	86795	106135	87663.3	27605.5	25041.5	23162.9	22290	0	4	0	0	1	1	1	2
AT1G27770.1;AT1G27770.2;AT1G27770.4;AT1G27770.3	8	2	37.6366	0.000566981	0.000185944	2.32869	0.999694	MEMB_N controle neg	MEMB_H huile	112288	| autoinhibited Ca2+-ATPase 1 | Chr1:9671912-9676010 REVERSE LENGTH=1020 | 201606	2691.88	3639.46	3341.37	3040.48	1166.8	1060.25	1515.42	1716.89	4146.39	4457.09	6032.45	5040.91	1993.22	1494.93	3058.9	2918.09	0	1	2	0	0	0	0	0	x
AT2G06050.1;AT2G06050.2;AT2G06050.3	6	1	37.5796	0.402349	0.0705496	1.058	0.119204	MEMB_H huile	MEMB_N controle neg	42919.4	| oxophytodienoate-reductase 3 | Chr2:2359240-2361971 REVERSE LENGTH=391 | 201606	9025.3	9687.68	7775.26	7836.42	9442.97	9488.23	8129.86	9254.32	13902	11864.1	14037.3	12992.3	16131.2	13378.3	16410.3	15728.9	0	0	0	0	1	0	0	1	x
AT2G04350.1;AT2G04350.2	8	2	37.4457	2.58238e-06	5.07489e-06	4.25843	1	MEMB_N controle neg	MEMB_H huile	78913.6	| AMP-dependent synthetase and ligase family protein | Chr2:1516086-1519178 FORWARD LENGTH=720 | 201606	3038.49	3409.03	3134.57	2382.6	722.588	682.863	758.602	645.599	4680.29	4174.9	5659.1	3950.19	1234.38	962.827	1531.25	1097.28	2	0	1	0	0	0	0	0	x
AT5G47700.1;AT5G47700.2	3	3	37.3213	4.94249e-05	2.87629e-05	2.64385	1	MEMB_N controle neg	MEMB_H huile	11303.8	| 60S acidic ribosomal protein family | Chr5:19328019-19328724 REVERSE LENGTH=113 | 201606	36391.7	40396.3	28101.6	33391	13668.5	14154.3	11097.4	13382.5	56055.4	49471.6	50734.1	55360	23349.5	19957.3	22400.3	22745.4	0	6	6	6	0	0	0	0
AT1G70820.1;AT1G70820.2	6	3	37.2985	1.54795e-05	1.36367e-05	2.05535	1	MEMB_H huile	MEMB_N controle neg	67768.8	| phosphoglucomutase%2C putative / glucose phosphomutase | Chr1:26705594-26708034 FORWARD LENGTH=615 | 201606	7341.12	6589.21	6301.96	6688.47	12931.3	12513.4	14732	15154.8	11307.8	8069.53	11377.4	11089	22090.2	17643.7	29736.8	25757.6	0	0	0	0	2	1	3	4
AT2G42740.1;AT3G58700.1;AT4G18730.1;AT5G45775.1;AT5G45775.2	6	3	37.2344	3.42976e-05	2.3242e-05	1.86746	1	MEMB_H huile	MEMB_N controle neg	21002.3	| ribosomal protein large subunit 16A | Chr2:17791794-17792946 FORWARD LENGTH=182 | 201606	24198.8	26638.7	21211.7	21593.6	43834.2	45196.9	44744.5	41098.2	37274.2	32623.3	38295.2	35800.7	74880.9	63726.9	90317.5	69851.8	2	1	1	1	1	1	1	1			x
AT1G16410.1;AT1G16410.2	6	1	37.1929	1.37688e-05	1.2476e-05	4.8394	1	MEMB_N controle neg	MEMB_H huile	62265.9	| cytochrome p450 79f1 | Chr1:5608862-5611118 FORWARD LENGTH=538 | 201606	8907.71	10170.3	6960.92	8875.03	1948.96	2223.27	1536.68	1505.61	13720.8	12455.1	12567.1	14714.2	3329.37	3134.77	3101.81	2558.98	0	0	0	2	0	0	0	0	x
AT1G16720.1;AT1G16720.2;AT1G16720.3	7	2	37.1877	7.51464e-05	3.82433e-05	2.1032	1	MEMB_H huile	MEMB_N controle neg	66165	| high chlorophyll fluorescence phenotype 173 | Chr1:5723161-5726248 FORWARD LENGTH=598 | 201606	7465.58	8255.64	7770.39	7334.4	19090.7	15754.7	16555.8	13431.9	11499.5	10110.3	14028.5	12160	32612.2	22214	33418.2	22829.4	0	0	0	0	1	0	0	1	x
AT5G63650.1	8	1	37.1836	0.00147212	0.000416031	1.95957	0.994864	MEMB_N controle neg	MEMB_H huile	42010.2	| SNF1-related protein kinase 2.5 | Chr5:25481631-25483495 REVERSE LENGTH=360 | 201606	7516.55	6574.79	5496.42	7922.12	3881.34	3631.53	2652.95	3872.89	11578	8051.87	9923.12	13134.4	6630.4	5120.4	5355.02	6582.49	0	0	1	0	0	0	0	0	x
AT5G25754.1;AT5G25757.1	7	4	37.1443	1.38665e-05	1.2476e-05	1.60469	1	MEMB_H huile	MEMB_N controle neg	60696.4	| RNA polymerase I-associated factor PAF67 | Chr5:8953564-8955511 FORWARD LENGTH=514 | 201606	4748.41	4734.21	4678.42	4532.56	7960.39	6769.48	7712.33	7555.23	7314.14	5797.78	8446.32	7514.68	13598.5	9544.87	15567.5	12841.1	0	0	0	0	2	0	3	2			x
AT1G29470.1;AT1G29470.2	7	3	37.1326	0.110758	0.0213879	1.0555	0.350309	MEMB_N controle neg	MEMB_H huile	88003.1	| S-adenosyl-L-methionine-dependent methyltransferases superfamily protein | Chr1:10310424-10313369 REVERSE LENGTH=770 | 201606	11045.2	10189.4	10971.1	10776	10712.3	9596.33	10197.9	10215.2	17013.2	12478.6	19806.9	17865.9	18299.5	13530.7	20584.5	17362.1	3	0	3	4	0	0	0	0		x
AT2G27860.1	6	1	37.0868	3.86404e-08	9.87172e-07	3.82571	1	MEMB_H huile	MEMB_N controle neg	44094.2	| UDP-D-apiose/UDP-D-xylose synthase 1 | Chr2:11864684-11866843 REVERSE LENGTH=389 | 201606	850.072	950.554	972.567	937.344	3673.28	3386.59	3728.34	3407.24	1309.39	1164.1	1755.85	1554.05	6274.97	4775.05	7525.71	5791.06	0	0	0	0	1	1	1	1	x
AT4G28650.1	7	4	37.0657	0.189148	0.0352465	1.17211	0.239986	MEMB_H huile	MEMB_N controle neg	111334	| Leucine-rich repeat transmembrane protein kinase family protein | Chr4:14144155-14147276 REVERSE LENGTH=1013 | 201606	21208.4	20584.3	13523.6	17002.9	22079	21228.5	18339.3	23119.6	32668	25208.7	24415.2	28189.8	37717.1	29931.9	37018.1	39294.8	0	0	0	0	0	1	0	0		x
AT1G17745.1;AT1G17745.2	8	1	37.014	0.197261	0.0365981	1.24886	0.232105	MEMB_H huile	MEMB_N controle neg	66796.3	| D-3-phosphoglycerate dehydrogenase | Chr1:6101157-6104979 FORWARD LENGTH=624 | 201606	2313.85	2533.07	1667.59	1621.88	3089	2894.24	2007.07	2170.86	3564.1	3102.15	3010.63	2688.96	5276.85	4080.84	4051.31	3689.67	0	0	0	0	1	0	0	0	x
AT2G01720.1	6	4	36.9825	0.0501283	0.0102045	1.35387	0.535884	MEMB_N controle neg	MEMB_H huile	52276.1	| Ribophorin I | Chr2:317193-320016 REVERSE LENGTH=464 | 201606	31987.2	28898.1	20920.6	29294.7	24223.6	21263.9	16490.8	20082.9	49270.9	35390.3	37769.7	48568.7	41380.6	29981.8	33287	34133.6	4	1	2	4	0	0	0	0		x
AT5G10270.1;AT5G64960.1;AT5G64960.2	7	1	36.9073	0.000637557	0.000204864	2.50034	0.999541	MEMB_N controle neg	MEMB_H huile	57071.4	| cyclin-dependent kinase C%3B1 | Chr5:3221715-3224674 REVERSE LENGTH=505 | 201606	2431.66	1843.59	2269.56	2881.07	1145.73	802.359	740.967	1080.79	3745.57	2257.77	4097.43	4776.62	1957.22	1131.32	1495.65	1836.95	0	0	0	0	0	0	0	0	x
AT5G57655.2;AT5G57655.1	7	4	36.8686	0.514263	0.0883537	1.07582	0.0905805	MEMB_N controle neg	MEMB_H huile	54062.2	| xylose isomerase family protein | Chr5:23347030-23349805 FORWARD LENGTH=477 | 201606	23233.1	28321.3	28361.6	19796.1	23297.5	23890	21373.6	24123.3	35786.7	34683.9	51203.5	32820.6	39798.5	33684.6	43143	41000.7	0	3	2	1	0	1	0	0		x
AT1G34760.1;AT1G34760.2	4	0	36.734					---	---	29235.8	| general regulatory factor 11 | Chr1:12744062-12745603 REVERSE LENGTH=255 | 201606									0	0	0	0	0	0	0	0	0	0	0	0	0	0	0	0	x
AT5G12110.1	6	0	36.7177					---	---	24788.6	| elongation factor 1-beta 1 | Chr5:3914483-3915732 FORWARD LENGTH=228 | 201606									0	0	0	0	0	0	0	0	0	0	0	0	0	0	0	0	x
AT1G62800.1;AT1G62800.2;AT1G62800.3	7	1	36.6937	0.501736	0.0865507	1.08887	0.0931891	MEMB_H huile	MEMB_N controle neg	44643.2	| aspartate aminotransferase 4 | Chr1:23253934-23257416 REVERSE LENGTH=403 | 201606	958.827	1183.1	1134.21	1020.55	1246.44	1399.91	1134.66	897.537	1476.91	1448.89	2047.68	1692.01	2129.26	1973.86	2290.34	1525.48	0	0	0	0	0	1	0	0	x
AT3G56190.1;AT3G56190.2;AT3G56450.1	6	4	36.6854	0.00781196	0.00182211	1.26708	0.900881	MEMB_H huile	MEMB_N controle neg	33211.3	| alpha-soluble NSF attachment protein 2 | Chr3:20846119-20848356 REVERSE LENGTH=289 | 201606	8865.57	8850.11	8370.87	8307.59	11724.8	10479.8	11996.6	9378.83	13655.9	10838.4	15112.6	13773.4	20029.2	14776.4	24215.3	15940.6	0	0	0	0	2	1	2	1			x
AT2G26340.1;AT2G26340.2	6	1	36.6438	0.952693	0.154629	2.25516	0.0503178	MEMB_N controle neg	MEMB_H huile	27995	| hypothetical protein | Chr2:11215254-11216480 FORWARD LENGTH=253 | 201606	1633.59	14.8762	2055.37	2003.13	666.404	482.759	454.558	926.903	2516.27	18.2182	3710.73	3321.05	1138.4	680.683	917.532	1575.39	1	0	1	1	0	0	0	0	x
AT4G09320.1	5	5	36.5791	0.0463491	0.00948046	1.14351	0.554694	MEMB_H huile	MEMB_N controle neg	16557	| nucleoside diphosphate kinase | Chr4:5923484-5924366 FORWARD LENGTH=149 | 201606	26504.3	28834.9	24158.1	22945	29008.4	31098.7	28874.2	28162	40825.4	35312.8	43614.6	38041.2	49554.3	43848.8	58283	47865.1	3	3	5	2	3	3	3	3			x
AT3G01480.1;AT3G01480.2	6	3	36.5498	0.000306676	0.000112087	1.69525	0.999973	MEMB_N controle neg	MEMB_H huile	48210	| cyclophilin 38 | Chr3:188569-190674 FORWARD LENGTH=437 | 201606	7510.73	7898.56	8584.31	6519.91	3995.06	4552.41	4835.79	4616.19	11569	9673.03	15497.9	10809.6	6824.65	6418.83	9761.12	7845.84	0	1	3	1	0	0	0	0			x
AT1G45000.1;AT1G45000.2;AT5G43010.1	6	1	36.2664	0.0108326	0.0024556	1.8113	0.855967	MEMB_H huile	MEMB_N controle neg	44926.7	| AAA-type ATPase family protein | Chr1:17009220-17011607 FORWARD LENGTH=399 | 201606	1866.62	1729.83	2890.84	2507.3	2985.45	4765.97	4740.55	3799.95	2875.21	2118.45	5219.06	4156.94	5099.97	6719.95	9568.87	6458.52	0	0	0	0	0	0	0	2	x
AT1G48630.1	4	0	36.2566					---	---	36256.8	| receptor for activated C kinase 1B | Chr1:17981977-17983268 REVERSE LENGTH=326 | 201606									0	0	0	0	0	0	0	0	0	0	0	0	0	0	0	0	x
AT4G15210.1;AT4G15210.2;AT4G15210.3;AT4G15210.4	7	4	36.2429	0.938257	0.152969	1.03932	0.0505421	MEMB_H huile	MEMB_N controle neg	56290.7	| beta-amylase 5 | Chr4:8666734-8669357 REVERSE LENGTH=498 | 201606	6578.09	5759.18	5540.86	5681.12	5955.13	3957.78	7281.1	7291.59	10132.4	7053.02	10003.4	9418.93	10173	5580.42	14697	12393	0	0	0	0	0	0	3	3		x
AT3G04790.1	5	2	36.2006	0.00014258	6.16344e-05	1.62011	0.999999	MEMB_H huile	MEMB_N controle neg	29419.9	| Ribose 5-phosphate isomerase%2C type A protein | Chr3:1313365-1314195 FORWARD LENGTH=276 | 201606	9997.96	10727.2	10895.2	10145.3	14549	18233	16816.4	18066.7	15400.2	13137.2	19669.9	16820.3	24853.6	25708.2	33944.1	30706.7	1	1	2	1	1	1	2	2	x
AT2G44100.1;AT2G44100.2	6	2	36.1493	0.00568242	0.00137604	1.60145	0.934764	MEMB_H huile	MEMB_N controle neg	50275.2	| guanosine nucleotide diphosphate dissociation inhibitor 1 | Chr2:18241804-18244864 FORWARD LENGTH=445 | 201606	8952.11	10893.6	8081.04	8034.66	15197.2	17483.1	13089.1	11821	13789.2	13340.9	14589.4	13320.9	25960.9	24650.9	26420.6	20091.3	0	0	0	0	0	0	2	1	x
AT5G60670.1	5	2	36.1217	0.699891	0.118258	1.06527	0.0636797	MEMB_N controle neg	MEMB_H huile	17956.8	| Ribosomal protein L11 family protein | Chr5:24381066-24381566 REVERSE LENGTH=166 | 201606	6467.81	6967.73	4241.25	6388.71	5417.7	5680.03	5419.52	6073.8	9962.58	8533.08	7657.07	10592.1	9254.91	8008.76	10939.4	10323.2	0	0	0	2	0	0	0	0	x
AT4G33510.1;AT4G33510.2	7	1	36.0961	0.00535384	0.00130513	6.84157	0.940067	MEMB_N controle neg	MEMB_H huile	56434.3	| 3-deoxy-d-arabino-heptulosonate 7-phosphate synthase | Chr4:16116496-16118549 FORWARD LENGTH=507 | 201606	46710.1	54721.5	25599.2	31699.4	7363.16	8513.94	1158.42	6165.31	71949.1	67015.1	46216.3	52555.4	12578.3	12004.5	2338.29	10478.8	0	0	0	0	0	0	0	0	x
AT5G62790.1;AT5G62790.2	7	5	36.0532	1.94495e-05	1.55764e-05	1.61354	1	MEMB_H huile	MEMB_N controle neg	52306.1	| 1-deoxy-D-xylulose 5-phosphate reductoisomerase | Chr5:25214358-25217292 REVERSE LENGTH=477 | 201606	12292.7	13481.7	12021.6	11255.1	19104.6	20353.1	20030.5	19657.6	18934.9	16510.5	21703.5	18660.2	32635.8	28697.6	40431.8	33410.8	0	0	0	0	2	3	2	3			x
AT1G48920.1	5	3	36.051	4.4084e-06	6.47176e-06	2.78171	1	MEMB_N controle neg	MEMB_H huile	58830.4	| nucleolin like 1 | Chr1:18098186-18101422 FORWARD LENGTH=557 | 201606	19549.7	23559.7	18793.7	19746.4	7207.67	7511.2	6582.27	8051.13	30113.1	28852.6	33929.8	32738.2	12312.7	10590.7	13286.4	13684	1	3	2	3	0	0	0	0
AT1G64330.1	6	1	36.0434	0.0715394	0.0142341	1.25739	0.4508	MEMB_N controle neg	MEMB_H huile	64722.7	| myosin heavy chain-like protein | Chr1:23872172-23873970 FORWARD LENGTH=555 | 201606	1768.56	2295.96	2577.18	1848.5	1507.73	1628.82	1879.15	1736.57	2724.18	2811.76	4652.78	3064.69	2575.61	2296.61	3793.09	2951.53	0	1	1	0	0	0	0	0	x
AT1G31230.1	8	3	36.0162	0.023014	0.00492424	1.73368	0.715838	MEMB_H huile	MEMB_N controle neg	100089	| aspartate kinase-homoserine dehydrogenase i | Chr1:11158744-11163055 REVERSE LENGTH=911 | 201606	2126.28	2821.54	1179.44	1712.59	3367.7	2822.44	3527.52	3874.13	3275.18	3455.42	2129.34	2839.37	5752.96	3979.6	7120.35	6584.61	0	0	0	0	0	0	1	2			x
AT3G27830.1;AT3G27830.2;AT3G27850.1	6	4	35.9932	0.000883724	0.000271359	1.38862	0.998706	MEMB_N controle neg	MEMB_H huile	20074.9	| ribosomal protein L12-A | Chr3:10318576-10319151 FORWARD LENGTH=191 | 201606	20334.1	22043.7	17753.6	18543.6	14593.5	14689.4	13307.7	14066.3	31321.3	26996	32051.9	30744.1	24929.8	20711.9	26861.7	23907.6	1	1	2	1	1	1	3	2			x
AT2G03510.1	5	3	35.9804	0.0007466	0.000234035	1.68524	0.99923	MEMB_N controle neg	MEMB_H huile	40767.6	| SPFH/Band 7/PHB domain-containing membrane-associated protein family | Chr2:1066717-1068934 FORWARD LENGTH=356 | 201606	14088.1	18647.8	14954.8	13919.8	9813.36	9925.85	8448.88	8370.78	21700.3	22837.1	26999.2	23078.1	16763.9	13995.3	17054.2	14227.3	0	3	3	0	0	0	0	0			x
AT5G55730.1;AT5G55730.2	5	3	35.8697	0.000521224	0.000173975	2.24803	0.999774	MEMB_N controle neg	MEMB_H huile	45077.5	| FASCICLIN-like arabinogalactan 1 | Chr5:22558375-22560392 REVERSE LENGTH=424 | 201606	27328.2	37081.7	23341.4	22695.6	12267.5	13228.5	11226.6	12407.9	42094.5	45412.4	42140.1	37627.8	20956.2	18652	22661	21088.8	3	4	4	0	0	0	0	0
AT1G48030.1;AT1G48030.2;AT1G48030.3;AT1G48030.4;AT1G48030.5;AT3G17240.1;AT3G17240.3	7	0	35.8668					---	---	54273.3	| mitochondrial lipoamide dehydrogenase 1 | Chr1:17717432-17719141 REVERSE LENGTH=507 | 201606									0	0	0	0	0	0	0	0	0	0	0	0	0	0	0	0	x
AT1G13100.1	6	2	35.8204	0.00235082	0.000626908	1.74534	0.985435	MEMB_H huile	MEMB_N controle neg	56347.7	| cytochrome P450%2C family 71%2C subfamily B%2C polypeptide 29 | Chr1:4463983-4465538 FORWARD LENGTH=490 | 201606	4528.32	5660.24	6324.8	3836.8	9298.2	8855.34	8394.48	8970.01	6975.12	6931.86	11418.7	6361.16	15883.9	12485.9	16944.4	15245.7	0	0	2	0	0	0	0	0	x
AT1G05190.1	7	2	35.7604	0.090424	0.0176885	1.15293	0.396085	MEMB_H huile	MEMB_N controle neg	24762.7	| Ribosomal protein L6 family | Chr1:1502515-1503738 REVERSE LENGTH=223 | 201606	3228.15	3546.19	2675.06	3541.86	3434.28	3817.44	3754.83	3971.43	4972.43	4342.86	4829.49	5872.18	5866.7	5382.54	7579.17	6749.97	0	1	0	0	0	0	0	1	x
AT1G62110.1	6	1	35.7493	0.0439238	0.00901325	3.02202	0.567561	MEMB_N controle neg	MEMB_H huile	52699.1	| Mitochondrial transcription termination factor family protein | Chr1:22958094-22959482 REVERSE LENGTH=462 | 201606	2682.47	1315.26	494.899	895.202	429.154	569.907	354.771	429.026	4131.89	1610.74	893.481	1484.19	733.112	803.56	716.11	729.187	0	0	0	0	0	0	0	0	x
AT3G20410.1;AT3G20410.2	7	1	35.7289	0.000136564	5.99467e-05	12.8883	1	MEMB_N controle neg	MEMB_H huile	60761.9	| calmodulin-domain protein kinase 9 | Chr3:7116388-7118824 FORWARD LENGTH=541 | 201606	4292.12	7438.07	4883.84	3268.25	381.07	664.922	201.552	295.118	6611.3	9109.08	8817.18	5418.54	650.972	937.531	406.836	501.592	0	0	0	1	0	0	0	0	x
AT1G02780.1	5	3	35.6943	0.00308119	0.00079496	1.81968	0.975531	MEMB_N controle neg	MEMB_H huile	24663.4	| Ribosomal protein L19e family protein | Chr1:608120-609391 REVERSE LENGTH=214 | 201606	81940.9	91565.5	70999.7	54517.2	42274.8	43356.4	43333	35363	126216	112136	128181	90385.9	72216.9	61131.9	87468.4	60104.1	3	4	4	3	2	2	2	2			x
AT3G24830.1	6	1	35.6197	1.13788e-05	1.1026e-05	2.26319	1	MEMB_H huile	MEMB_N controle neg	23744.1	| Ribosomal protein L13 family protein | Chr3:9064613-9065871 FORWARD LENGTH=206 | 201606	1910.75	1663.29	1879.44	1537.15	4116.25	3680.1	4242.45	3782.32	2943.19	2036.97	3393.11	2548.49	7031.68	5188.89	8563.45	6428.55	0	0	0	0	0	0	0	0	x
AT2G41530.1	6	2	35.3466	2.98536e-05	2.0953e-05	1.99666	1	MEMB_H huile	MEMB_N controle neg	31940.8	| S-formylglutathione hydrolase | Chr2:17323656-17325430 REVERSE LENGTH=284 | 201606	9478.18	10118	7993.23	8560.89	17952.9	19385.3	16542.8	18298.7	14599.6	12391.1	14430.8	14193.4	30668.5	27333	33392	31101.2	0	0	0	0	2	2	3	2	x
AT3G20390.1;AT3G20390.2	6	2	35.2558	0.984978	0.159064	1.00081	0.050032	MEMB_H huile	MEMB_N controle neg	19929.9	| endoribonuclease L-PSP family protein | Chr3:7110227-7111695 REVERSE LENGTH=187 | 201606	6639.71	6977.68	5483.98	6162.29	6753.8	6909.5	5663.37	5957.37	10227.4	8545.27	9900.67	10216.7	11537.3	9742.3	11431.6	10125.3	1	1	1	1	0	0	0	1	x
AT2G30870.1	6	3	35.2494	0.00158711	0.000443619	1.56344	0.993846	MEMB_H huile	MEMB_N controle neg	24230	| glutathione S-transferase PHI 10 | Chr2:13141490-13142392 FORWARD LENGTH=215 | 201606	6256.3	8250.21	8377.94	6359.19	11227.6	12224.6	11390.6	10878	9636.78	10103.7	15125.4	10543.1	19179.8	17236.5	22992.1	18488.6	0	1	2	1	1	1	1	2			x
AT5G17990.1	6	4	35.22	4.54606e-06	6.56165e-06	1.42783	1	MEMB_H huile	MEMB_N controle neg	46976.7	| tryptophan biosynthesis 1 | Chr5:5957330-5959681 FORWARD LENGTH=444 | 201606	9808.55	9263.83	9572.74	9466.66	14146.3	12878.9	13684.3	13707.6	15108.4	11345	17282.4	15695.1	24165.7	18159	27622	23298	0	0	0	0	3	3	3	3			x
AT1G61360.1;AT1G61360.2;AT1G61360.3;AT1G61360.4	6	1	35.2006	3.66523e-05	2.40785e-05	3.98483	1	MEMB_H huile	MEMB_N controle neg	92188.8	| S-locus lectin protein kinase family protein | Chr1:22637867-22640974 REVERSE LENGTH=821 | 201606	181.66	249.97	177.09	192.303	601.097	905.283	761.351	924.203	279.816	306.127	319.715	318.825	1026.84	1276.44	1536.8	1570.81	0	0	0	0	0	0	0	1	x
AT3G55400.1;AT3G55400.2	8	4	35.1913	1.37923e-07	1.61399e-06	2.57446	1	MEMB_H huile	MEMB_N controle neg	69844.3	| methionyl-tRNA synthetase / methionine-tRNA ligase / MetRS (cpMetRS) | Chr3:20535809-20538999 REVERSE LENGTH=616 | 201606	12391.3	13052.7	13013.7	13624.9	35205	34368.3	33518.7	30992	19086.7	15985.1	23494.6	22589.2	60139.8	48458.8	67658	52675	0	0	0	0	3	0	0	2
AT3G16240.1	3	2	35.1905	0.00171216	0.00047597	2.07819	0.992654	MEMB_N controle neg	MEMB_H huile	25141.1	| delta tonoplast integral protein | Chr3:5505534-5506788 FORWARD LENGTH=250 | 201606	16947.1	29083.2	20691.8	17136.3	9675.83	11310.6	9777.22	9588.02	26104.1	35616.9	37356.6	28410.8	16529	15947.8	19735.5	16296.1	1	3	1	1	1	1	0	0	x
AT5G40810.1;AT5G40810.2	6	0	34.9934					---	---	33861.4	| Cytochrome C1 family | Chr5:16340200-16342327 FORWARD LENGTH=307 | 201606									0	0	0	0	0	0	0	0	0	0	0	0	0	0	0	0	x
AT3G44860.1	6	2	34.9667	3.67886e-05	2.40785e-05	1.50282	1	MEMB_H huile	MEMB_N controle neg	38743.2	| farnesoic acid carboxyl-O-methyltransferase | Chr3:16379689-16380939 FORWARD LENGTH=348 | 201606	11178	12032	11437.2	11445.2	17388.4	15818.2	17378.5	18683.7	17217.8	14735.1	20648.6	18975.3	29704.2	22303.4	35078.7	31755.4	0	0	0	0	1	2	1	1	x
AT4G08390.1;AT4G08390.2;AT4G08390.3;AT4G08390.5;AT4G08390.4	6	1	34.9081	0.00113441	0.000333888	1.39612	0.997371	MEMB_H huile	MEMB_N controle neg	40521.4	| stromal ascorbate peroxidase | Chr4:5314999-5317071 FORWARD LENGTH=372 | 201606	1114.91	1163.97	1366.29	1251.24	1634.1	1577.86	1847.6	1776.4	1717.33	1425.47	2466.67	2074.47	2791.49	2224.75	3729.4	3019.23	0	0	0	0	0	0	1	0	x
AT3G48420.1	6	5	34.8907	1.62934e-05	1.39971e-05	1.70468	1	MEMB_H huile	MEMB_N controle neg	34701.8	| Haloacid dehalogenase-like hydrolase (HAD) superfamily protein | Chr3:17929743-17931551 FORWARD LENGTH=319 | 201606	13796.1	13497.9	13677.5	12448.2	20566.8	23711.5	24097.8	22687.5	21250.6	16530.3	24693	20638.2	35133.7	33432.9	48641.7	38560.5	0	0	2	0	3	3	4	3			x
AT1G74850.1	8	2	34.8601	6.49328e-08	1.18491e-06	1.83858	1	MEMB_N controle neg	MEMB_H huile	97181.2	| plastid transcriptionally active 2 | Chr1:28119237-28122314 REVERSE LENGTH=862 | 201606	2959.76	3076.58	3057.02	3079.06	1704.41	1693.37	1637.87	1584.91	4559.02	3767.76	5519.08	5104.88	2911.6	2387.62	3306.06	2693.77	0	0	0	2	0	0	0	0	x
AT4G23180.1;AT4G23180.2;AT4G23180.3	7	2	34.7933	0.00549792	0.00133516	1.29725	0.937742	MEMB_N controle neg	MEMB_H huile	75138.8	| cysteine-rich RLK (RECEPTOR-like protein kinase) 10 | Chr4:12138171-12140780 FORWARD LENGTH=669 | 201606	7231.35	7363.46	6469.37	6602.5	5426.2	5177.62	4679.59	6043.77	11138.7	9017.72	11679.7	10946.5	9269.44	7300.37	9445.83	10272.2	1	1	1	1	0	0	0	0	x
AT5G44130.1	3	3	34.727	3.7599e-05	2.41625e-05	5.31949	1	MEMB_N controle neg	MEMB_H huile	26262.2	| FASCICLIN-like arabinogalactan protein 13 precursor | Chr5:17761128-17761871 FORWARD LENGTH=247 | 201606	40479.8	53299.3	55917.9	38093.8	7077.14	11662.3	7057.85	9505.12	62352.4	65273.3	100953	63157.1	12089.7	16443.7	14246.4	16155.2	4	4	3	4	1	0	1	0
AT5G66530.1;AT5G66530.2;AT5G66530.3;AT5G66530.4	5	5	34.6061	9.13277e-05	4.4442e-05	2.06227	1	MEMB_H huile	MEMB_N controle neg	33977.2	| Galactose mutarotase-like superfamily protein | Chr5:26553821-26555575 REVERSE LENGTH=307 | 201606	8716.3	9805.63	9406.62	9418.73	16193.1	19787.6	18094.7	22944.7	13426	12008.5	16982.5	15615.6	27662.3	27900.2	36524.5	38997.6	0	0	0	0	2	4	4	2
AT4G26870.1	6	2	34.5817	0.000901661	0.000275761	1.98716	0.998627	MEMB_H huile	MEMB_N controle neg	60960.5	| Class II aminoacyl-tRNA and biotin synthetases superfamily protein | Chr4:13505381-13507619 FORWARD LENGTH=532 | 201606	1468.15	1519.41	1135.47	1237.62	2020.8	2847.21	2882.46	2902.01	2261.44	1860.75	2049.95	2051.9	3452.09	4014.53	5818.29	4932.36	0	0	0	0	0	1	1	1	x
AT5G36700.1;AT5G36700.2;AT5G36700.4;AT5G36790.1;AT5G36790.2;AT5G36790.3;AT5G36700.3	6	1	34.5736	0.565552	0.0965165	2.13831	0.0811212	MEMB_N controle neg	MEMB_H huile	40217.9	| 2-phosphoglycolate phosphatase 1 | Chr5:14421929-14424430 REVERSE LENGTH=362 | 201606	16055.4	0	20590.7	26098.3	6303.56	7257.69	6575.17	9206.59	24730.7	0	37174.1	43269.3	10768.2	10233.2	13272.1	15647.8	0	0	0	0	0	1	0	0	x
AT2G14720.1;AT2G14720.2;AT2G14740.1;AT2G14740.2	6	3	34.5571	0.0020933	0.000570745	1.8289	0.988548	MEMB_N controle neg	MEMB_H huile	71808.4	| vacuolar sorting receptor 4 | Chr2:6300878-6304156 REVERSE LENGTH=628 | 201606	18636	25020.8	16739.8	17263.9	11192.5	11985.8	8637.03	10647.5	28705.6	30641.9	30221.8	28622.4	19119.9	16899.8	17434	18096.8	2	2	2	3	1	0	0	2			x
AT1G75680.1	7	2	34.5184	0.000596205	0.000194281	1.37389	0.999635	MEMB_H huile	MEMB_N controle neg	58153.7	| glycosyl hydrolase 9B7 | Chr1:28417215-28419231 REVERSE LENGTH=525 | 201606	7526.47	9308.32	8303.14	7885.36	11378.9	11796	10853.8	11341.5	11593.3	11399.5	14990.3	13073.4	19438.3	16632.2	21908.7	19276.3	1	1	1	1	0	0	2	0	x
AT1G14250.1	6	3	34.4957	0.358607	0.0631832	1.19594	0.134566	MEMB_H huile	MEMB_N controle neg	53847	| GDA1/CD39 nucleoside phosphatase family protein | Chr1:4868675-4871203 FORWARD LENGTH=488 | 201606	6662.92	5677.47	4830.39	6778.28	8087.39	4572.75	8279.02	7702.43	10263.1	6952.96	8720.69	11237.9	13815.5	6447.51	16711.3	13091.3	1	1	0	2	1	0	0	2		x
AT5G54570.1;AT5G54570.3;AT5G54570.2	7	0	34.4818					---	---	61748.6	| beta glucosidase 41 | Chr5:22167636-22170235 REVERSE LENGTH=535 | 201606									0	0	0	0	0	0	0	0	0	0	0	0	0	0	0	0	x
AT2G35190.1	5	1	34.4179	0.000381629	0.000133011	1.58681	0.999932	MEMB_N controle neg	MEMB_H huile	29986.3	| Putative plant snare 11 | Chr2:14831087-14832979 FORWARD LENGTH=265 | 201606	2411.38	2435.33	2496.96	1981.48	1591.25	1403.4	1521.95	1360.05	3714.32	2982.45	4507.96	3285.17	2718.3	1978.78	3072.08	2311.59	0	0	1	0	0	0	0	0	x
AT4G12300.1	7	2	34.417	0.0829909	0.0163427	2.29827	0.415927	MEMB_H huile	MEMB_N controle neg	58887.2	| cytochrome P450%2C family 706%2C subfamily A%2C polypeptide 4 | Chr4:7308016-7309692 REVERSE LENGTH=516 | 201606	1261.92	1186.74	4945.62	1055.3	3298.05	2330.57	5559.66	8231.15	1943.78	1453.35	8928.72	1749.61	5633.98	3286.07	11222.2	13989.9	0	0	0	0	0	0	2	0	x
AT1G51890.1;AT1G51890.2;AT1G51890.3;AT1G51890.4;AT1G51890.5	7	0	34.3942					---	---	99076.2	| Leucine-rich repeat protein kinase family protein | Chr1:19274802-19278528 REVERSE LENGTH=876 | 201606									0	0	0	0	0	0	0	0	0	0	0	0	0	0	0	0	x
AT4G16660.1;AT4G16660.2	7	2	34.3739	9.50758e-06	9.99573e-06	2.82614	1	MEMB_N controle neg	MEMB_H huile	96782.1	| heat shock protein 70 (Hsp 70) family protein | Chr4:9377225-9381232 FORWARD LENGTH=867 | 201606	3247.65	3850.45	3845.79	3296.88	1456.22	1211.14	1279.8	1091.78	5002.46	4715.48	6943.12	5466.01	2487.62	1707.69	2583.3	1855.63	2	1	1	1	0	0	0	0	x
AT2G38550.1	5	1	34.282	7.5652e-05	3.84241e-05	2.44338	1	MEMB_N controle neg	MEMB_H huile	36758.1	| Transmembrane proteins 14C | Chr2:16132178-16134229 FORWARD LENGTH=335 | 201606	2403.91	2407.37	2055.43	1860	922.215	991.63	724.506	933.216	3702.82	2948.2	3710.82	3083.75	1575.4	1398.18	1462.43	1586.12	0	1	1	1	0	0	0	0	x
AT4G31180.1;AT4G31180.2	7	1	34.2714	0.000563335	0.00018521	1.80005	0.999701	MEMB_H huile	MEMB_N controle neg	63431	| Class II aminoacyl-tRNA and biotin synthetases superfamily protein | Chr4:15156696-15159362 FORWARD LENGTH=558 | 201606	1399.75	1450.99	1772.23	1805.07	2528.35	2680.76	3145.55	3216.14	2156.09	1776.97	3199.56	2992.69	4319.11	3779.84	6349.34	5466.25	0	0	0	0	0	0	0	1	x
AT2G43910.1;AT2G43910.2;AT2G43910.3	4	3	34.1834	3.70293e-05	2.41329e-05	4.05061	1	MEMB_H huile	MEMB_N controle neg	25459.8	| HARMLESS TO OZONE LAYER 1 | Chr2:18184658-18186951 REVERSE LENGTH=227 | 201606	2565.77	1867.61	2810.28	2829.27	8789.75	8660.79	12081.1	11269.8	3952.14	2287.18	5073.62	4690.75	15015.3	12211.6	24385.9	19154.5	0	0	0	0	0	0	4	2
AT5G08540.1	6	4	34.1338	0.000693757	0.000219626	1.32768	0.999392	MEMB_N controle neg	MEMB_H huile	38769.4	| ribosomal RNA small subunit methyltransferase J | Chr5:2763914-2765431 FORWARD LENGTH=346 | 201606	12491.7	13098.9	11938.8	11020.8	9134.01	9554.2	8530.17	9349.34	19241.3	16041.7	21554.1	18271.7	15603.4	13471.3	17218.3	15890.4	3	1	1	3	0	0	0	0			x
AT5G05920.1;AT5G05920.2	5	0	34.1247					---	---	41577	| deoxyhypusine synthase | Chr5:1777781-1779699 REVERSE LENGTH=368 | 201606									0	0	0	0	0	0	0	0	0	0	0	0	0	0	0	0	x
AT1G60940.1;AT1G60940.2	5	0	34.077					---	---	41382.1	| SNF1-related protein kinase 2.10 | Chr1:22439398-22441896 REVERSE LENGTH=361 | 201606									0	0	0	0	0	0	0	0	0	0	0	0	0	0	0	0	x
AT1G29310.1;AT1G29310.2;AT2G34250.1;AT2G34250.2;AT2G34250.3	6	4	34.0365	3.14674e-07	2.3486e-06	5.55603	1	MEMB_N controle neg	MEMB_H huile	52353.5	| SecY protein transport family protein | Chr1:10252662-10254526 FORWARD LENGTH=475 | 201606	18048.3	22726.3	22721.6	20339.3	3810.85	3772.99	3353.43	4151.82	27800.3	27831.9	41021.1	33721.2	6509.98	5319.87	6768.95	7056.57	1	3	4	3	0	0	0	0
AT2G32910.1	8	3	33.9482	0.494186	0.0854214	1.06604	0.0948237	MEMB_N controle neg	MEMB_H huile	78559.1	| DCD (Development and Cell Death) domain protein | Chr2:13959685-13961989 FORWARD LENGTH=691 | 201606	4367.7	4092.94	3345.85	4713.98	3697.49	3718.42	3903.49	4177.59	6727.72	5012.45	6040.52	7815.47	6316.33	5242.92	7879.25	7100.38	0	0	0	0	0	0	0	3		x
AT1G05700.1;AT1G05700.2	5	1	33.8981	0.000114981	5.14417e-05	3.05044	1	MEMB_N controle neg	MEMB_H huile	95722.2	| Leucine-rich repeat transmembrane protein kinase protein | Chr1:1709796-1713245 FORWARD LENGTH=852 | 201606	29954.1	29877.9	29967.5	28540.1	10332.6	12079.9	6616.65	9765.08	46139.3	36590.2	54102.7	47317.6	17651	17032.4	13355.8	16597.1	1	0	1	1	0	0	0	0	x
AT2G22290.1	6	0	33.8645					---	---	23226.4	| RAB GTPase homolog H1D | Chr2:9466568-9467688 FORWARD LENGTH=207 | 201606									0	0	0	0	0	0	0	0	0	0	0	0	0	0	0	0	x
AT4G17040.1	6	1	33.8358	0.0546913	0.011098	1.92073	0.514955	MEMB_H huile	MEMB_N controle neg	33554.5	| CLP protease R subunit 4 | Chr4:9586740-9589297 REVERSE LENGTH=305 | 201606	882.751	1238.12	3265.27	620.953	2862.52	3253.48	2812.56	2609.43	1359.73	1516.27	5895.06	1029.5	4889.97	4587.36	5677.19	4435.07	0	0	0	0	0	1	0	0	x
AT4G01820.1;AT4G01820.2	7	1	33.7506	0.0249879	0.00529777	1.50832	0.697985	MEMB_N controle neg	MEMB_H huile	133862	| P-glycoprotein 3 | Chr4:780734-785329 REVERSE LENGTH=1229 | 201606	1755.58	1988.4	1513.32	1237.28	969.599	1132.33	872.497	1331.42	2704.17	2435.11	2732.12	2051.33	1656.34	1596.57	1761.15	2262.93	0	0	1	0	0	0	0	0	x
AT3G14990.1;AT3G14990.2;AT3G14990.3	6	1	33.5661	5.30174e-09	3.38617e-07	2.33783	1	MEMB_H huile	MEMB_N controle neg	42256.6	| Class I glutamine amidotransferase-like superfamily protein | Chr3:5047510-5049621 FORWARD LENGTH=392 | 201606	2093.36	2102.13	2090.34	2208.47	4802.44	4995.03	4988.75	5072.02	3224.46	2574.39	3773.87	3661.49	8203.89	7042.92	10069.9	8620.57	0	0	0	0	1	1	1	1	x
AT1G17220.1	7	5	33.5399	0.00122998	0.000357894	1.30574	0.99674	MEMB_H huile	MEMB_N controle neg	110203	| Translation initiation factor 2%2C small GTP-binding protein | Chr1:5885383-5890165 FORWARD LENGTH=1026 | 201606	10293	9363.47	8702.26	8835.38	11861.8	12049.6	11551.1	13103.5	15854.7	11467	15710.9	14648.5	20263.3	16989.8	23316	22271.1	0	0	0	0	1	0	4	1			x
AT1G01610.1;AT4G00400.1	7	5	33.5023	0.00978841	0.00223877	1.75934	0.870997	MEMB_N controle neg	MEMB_H huile	56718.4	| glycerol-3-phosphate acyltransferase 4 | Chr1:221950-224255 REVERSE LENGTH=503 | 201606	37782.8	45669	31931.8	26801.8	23546.8	21444.4	15047.5	20778.8	58198.1	55928.8	57649	44435.7	40224.4	30236.3	30373.5	35316.3	2	1	4	3	0	0	0	0			x
AT1G25490.1	5	3	33.4918	7.34305e-05	3.75495e-05	1.64811	1	MEMB_H huile	MEMB_N controle neg	66349.7	| ARM repeat superfamily protein | Chr1:8951700-8954899 FORWARD LENGTH=588 | 201606	6457.94	6585.7	5841.63	5526.47	9855.58	10633.7	10480.9	9263.08	9947.38	8065.22	10546.4	9162.53	16836	14993.4	21155.8	15743.8	0	0	0	0	2	2	2	2			x
AT1G67700.1;AT1G67700.2;AT1G67700.3;AT1G67700.4;AT1G67700.5	7	4	33.4593	0.0224159	0.00480833	1.30296	0.721466	MEMB_H huile	MEMB_N controle neg	26067	| multidrug resistance protein | Chr1:25374295-25375716 FORWARD LENGTH=230 | 201606	15447.3	14194.2	10865.1	11943.4	15587.3	17238.2	16697.8	18816.8	23794	17383	19615.7	19801.4	26627.4	24305.6	33704.8	31981.7	0	0	0	0	1	2	2	0			x
AT1G55670.1	5	2	33.444	0.000226524	8.87599e-05	4.16056	0.999994	MEMB_N controle neg	MEMB_H huile	17085.3	| photosystem I subunit G | Chr1:20802874-20803356 REVERSE LENGTH=160 | 201606	22328	18085	17752.9	20595.6	6031.73	6195.67	3039.6	3663.51	34392.6	22147.9	32050.7	34146.1	10303.8	8735.8	6135.47	6226.63	0	0	0	0	0	0	2	2	x
AT3G59760.1;AT3G59760.3	5	1	33.4429	0.000177301	7.25899e-05	5.15106	0.999998	MEMB_H huile	MEMB_N controle neg	46457.4	| O-acetylserine (thiol) lyase isoform C | Chr3:22072119-22075345 REVERSE LENGTH=433 | 201606	216.439	181.809	353.367	324.83	1049.51	1148.41	1628.98	1717.93	333.388	222.654	637.962	538.546	1792.86	1619.24	3288.12	2919.85	0	0	0	0	0	0	1	0	x
AT3G23790.1	7	2	33.4428	0.00115277	0.000338511	1.54465	0.997255	MEMB_H huile	MEMB_N controle neg	81832.6	| AMP-dependent synthetase and ligase family protein | Chr3:8575268-8581001 FORWARD LENGTH=722 | 201606	9179.29	8308.41	7769.67	10507.7	13186.3	15011.2	12722.3	14324.6	14139.2	10175	14027.2	17421.1	22525.8	21165.6	25680.2	24346.6	2	0	0	1	0	0	0	0	x
AT4G02010.1	7	0	33.4094					---	---	79617.5	| Protein kinase superfamily protein | Chr4:881457-885222 FORWARD LENGTH=725 | 201606									0	0	0	0	0	0	0	0	0	0	0	0	0	0	0	0	x
AT2G35410.1	6	3	33.3836	0.000108073	4.95695e-05	1.60495	1	MEMB_H huile	MEMB_N controle neg	33899.7	| RNA-binding (RRM/RBD/RNP motifs) family protein | Chr2:14898341-14899590 FORWARD LENGTH=308 | 201606	8345.57	9672	8068.22	7594.12	13352.1	13851.4	13786.2	13065	12855	11844.9	14566.2	12590.6	22809	19530.2	27827.7	22205.7	0	0	0	0	2	3	3	0			x
AT1G61950.1	6	3	33.3508	0.00213195	0.000579037	1.44768	0.988096	MEMB_N controle neg	MEMB_H huile	63461.6	| calcium-dependent protein kinase 19 | Chr1:22899417-22901941 FORWARD LENGTH=551 | 201606	38099.1	38801.5	37798.4	39187	22877.3	29658.5	23621.8	30140.7	58685.3	47518.6	68240.6	64969.5	39080.7	41818.1	47680.9	51228.1	0	0	1	3	0	0	0	0			x
AT4G18760.1	7	2	33.3249	0.000108576	4.9711e-05	4.12313	1	MEMB_N controle neg	MEMB_H huile	46470.2	| receptor like protein 51 | Chr4:10308163-10309458 REVERSE LENGTH=431 | 201606	16583.7	17480	14601.5	19634.2	4952.19	4033.3	2631.78	4947.66	25544.5	21407.1	26361.3	32552.1	8459.7	5686.9	5312.29	8409.21	1	0	1	0	0	0	0	0	x
AT5G19510.1	5	2	33.2172	0.000939739	0.000284794	1.43437	0.99845	MEMB_H huile	MEMB_N controle neg	24258.2	| Translation elongation factor EF1B/ribosomal protein S6 family protein | Chr5:6581854-6583137 REVERSE LENGTH=224 | 201606	5909.98	6213.97	6811.1	5798.7	8636.9	9809.88	7845.54	9185.01	9103.33	7609.98	12296.6	9613.85	14754.2	13831.8	15836.3	15611.1	0	0	0	0	1	1	1	1	x
AT3G47070.1	5	1	33.1965	0.11787	0.0226754	1.13361	0.33664	MEMB_H huile	MEMB_N controle neg	10530.1	| thylakoid soluble phosphoprotein | Chr3:17337205-17337507 REVERSE LENGTH=100 | 201606	9625.06	10146.3	8266.41	8163.61	11006.5	11017.3	9710.56	9303.84	14825.8	12425.8	14924	13534.7	18802.2	15534.2	19600.9	15813.1	1	1	1	1	0	1	1	0	x
AT5G46920.1	7	1	33.1432	0.185156	0.0346542	1.1485	0.244037	MEMB_H huile	MEMB_N controle neg	85750.3	| Intron maturase%2C type II family protein | Chr5:19053668-19055875 FORWARD LENGTH=735 | 201606	1919.71	2412.49	2355.64	1732.43	2549.99	2098.66	2671.86	2350.17	2957	2954.48	4252.83	2872.25	4356.08	2959.08	5393.2	3994.44	0	1	0	0	0	0	0	0	x
AT3G28450.1	5	0	33.0799					---	---	67857.1	| Leucine-rich repeat protein kinase family protein | Chr3:10667359-10669176 FORWARD LENGTH=605 | 201606									0	0	0	0	0	0	0	0	0	0	0	0	0	0	0	0	x
AT1G78370.1	5	3	33.0559	0.164135	0.0309923	1.16394	0.267504	MEMB_H huile	MEMB_N controle neg	25120.5	| glutathione S-transferase TAU 20 | Chr1:29484428-29485204 REVERSE LENGTH=217 | 201606	11399.6	12981.5	8929.63	10650.7	11149.6	12506	14893.3	12619.7	17559.2	15897.8	16121.4	17658.2	19046.6	17633.3	30062.3	21448.9	2	2	2	2	2	2	2	2		x
AT5G50850.1	6	3	33.0545	1.97011e-07	1.906e-06	3.33379	1	MEMB_H huile	MEMB_N controle neg	39461.1	| Transketolase family protein | Chr5:20689671-20692976 FORWARD LENGTH=363 | 201606	3031.18	3576.1	3632.36	3590.6	11191.5	11907.3	11752	11256.3	4669.03	4379.49	6557.78	5952.98	19118.1	16789.1	23721.6	19131.6	0	0	0	0	0	2	2	0
AT1G52570.1;AT1G52570.2;AT1G52570.3	7	3	33.0248	1.08569e-06	3.5523e-06	3.09002	1	MEMB_H huile	MEMB_N controle neg	92225.5	| phospholipase D alpha 2 | Chr1:19583940-19586551 REVERSE LENGTH=810 | 201606	4406.24	4322.26	3685.03	3842.77	13175.5	11271.3	13147.4	12638.2	6787.08	5293.28	6652.89	6371.06	22507.3	15892.4	26538.2	21480.3	0	0	0	0	1	0	0	3
AT1G03475.1	6	1	33.0015	0.0859898	0.0168728	2.10749	0.407685	MEMB_H huile	MEMB_N controle neg	44138.4	| Coproporphyrinogen III oxidase | Chr1:869302-871175 REVERSE LENGTH=386 | 201606	167.135	282.446	202.212	217.075	474.316	594.354	593.049	169.413	257.443	345.899	365.07	359.896	810.261	838.031	1197.08	287.939	0	0	0	0	0	1	0	0	x
AT1G18590.1;AT1G74090.1	4	1	32.986	0.00136166	0.00039043	5.04744	0.995767	MEMB_H huile	MEMB_N controle neg	40140.5	| sulfotransferase 17 | Chr1:6398634-6399674 FORWARD LENGTH=346 | 201606	538.933	192.218	596.423	480.032	1514.35	2114.01	2997.53	2497.9	830.137	235.401	1076.77	795.861	2586.93	2980.72	6050.55	4245.51	0	0	0	0	0	0	0	1	x
AT3G11830.1;AT3G11830.2	7	2	32.9409	9.75941e-05	4.63134e-05	2.01489	1	MEMB_H huile	MEMB_N controle neg	60232.7	| TCP-1/cpn60 chaperonin family protein | Chr3:3732734-3736156 FORWARD LENGTH=557 | 201606	2743.59	3820.37	3333.51	3276.01	6706.58	6524.37	7249.66	6062.45	4226.04	4678.65	6018.26	5431.41	11456.7	9199.27	14633.5	10303.9	0	0	0	0	1	1	1	1	x
AT2G06850.1;AT2G06850.2;AT5G13870.1;AT5G13870.2;AT5G13870.3	5	5	32.9402	3.6406e-05	2.40785e-05	2.4998	1	MEMB_H huile	MEMB_N controle neg	34519.3	| xyloglucan endotransglucosylase/hydrolase 4 | Chr2:2763619-2765490 FORWARD LENGTH=296 | 201606	9122.96	8999.07	7418.29	7037.77	21423	20142.2	22332.4	17540.9	14052.4	11020.8	13392.8	11668.2	36596.4	28400.2	45078.4	29813.2	0	0	0	0	4	4	5	5
AT5G16970.1;AT5G17000.1;AT5G16980.1;AT5G16980.2;AT5G16980.3;AT5G16990.1	5	2	32.9278	0.00027654	0.000103744	1.55812	0.999983	MEMB_H huile	MEMB_N controle neg	38418.9	| alkenal reductase | Chr5:5576291-5578001 REVERSE LENGTH=345 | 201606	11976.2	14413.4	12996.1	12329.6	17740.1	20617.1	21333.5	20888.1	18447.4	17651.5	23463	20441.7	30304.9	29069.8	43062	35502	0	0	0	0	0	3	1	3	x
AT2G42520.1;AT2G42520.2;AT2G42520.3;AT3G58570.1	6	1	32.922	0.0292745	0.00617074	1.21802	0.662604	MEMB_N controle neg	MEMB_H huile	67854.5	| P-loop containing nucleoside triphosphate hydrolases superfamily protein | Chr2:17705382-17708744 FORWARD LENGTH=633 | 201606	6249.15	6714.84	5824.64	6389.25	5869.49	5259.22	4304.71	5237.67	9625.78	8223.38	10515.7	10593	10026.7	7415.42	8689.13	8902.11	0	0	0	0	0	0	0	0	x
AT4G02820.1	6	0	32.9099					---	---	60474.9	| Pentatricopeptide repeat (PPR) superfamily protein | Chr4:1258581-1260265 FORWARD LENGTH=532 | 201606									0	0	0	0	0	0	0	0	0	0	0	0	0	0	0	0	x
AT1G10940.1;AT1G10940.2;AT2G23030.1;AT4G33950.1;AT4G33950.2	6	1	32.8896	1.57561e-05	1.37383e-05	1.97699	1	MEMB_N controle neg	MEMB_H huile	41511	| Protein kinase superfamily protein | Chr1:3656050-3658170 REVERSE LENGTH=363 | 201606	6815.81	6501.54	5960.22	7397.79	3637.21	3338.99	3141.77	3374.93	10498.6	7962.16	10760.5	12265.1	6213.36	4707.92	6341.7	5736.15	0	0	0	1	0	0	0	0	x
AT1G74920.1;AT1G74920.2;AT3G48170.1	5	2	32.8678	9.08724e-07	3.41408e-06	2.7483	1	MEMB_H huile	MEMB_N controle neg	55116	| aldehyde dehydrogenase 10A8 | Chr1:28139175-28142573 REVERSE LENGTH=501 | 201606	2984.93	2912.55	2540	2482.42	7754.17	7578.74	7516.64	7161.61	4597.79	3566.88	4585.67	4115.69	13246.2	10685.9	15172.5	12172.1	0	0	0	0	2	2	2	2	x
AT5G03290.1	5	0	32.8516					---	---	41137.9	| isocitrate dehydrogenase V | Chr5:794043-795939 FORWARD LENGTH=374 | 201606									0	0	0	0	0	0	0	0	0	0	0	0	0	0	0	0	x
AT1G78920.1;AT1G78920.2;AT1G78920.3	6	1	32.8292	0.0033419	0.000853458	1.3926	0.971716	MEMB_N controle neg	MEMB_H huile	85703.2	| vacuolar H+-pyrophosphatase 2 | Chr1:29672340-29676761 FORWARD LENGTH=802 | 201606	3936.45	4858.75	4378.13	3710.96	3202.48	3175.49	2731.9	3014.38	6063.44	5950.31	7904.19	6152.52	5470.71	4477.4	5514.37	5123.35	1	0	1	0	0	0	0	0	x
AT5G11420.1;AT5G25460.1	4	2	32.8057	5.53797e-06	7.17098e-06	1.71886	1	MEMB_H huile	MEMB_N controle neg	39925.8	| transmembrane protein%2C putative (Protein of unknown function%2C DUF642) | Chr5:3644655-3646991 FORWARD LENGTH=366 | 201606	5751.06	6377.07	5915.61	5779.44	10245.1	10984	9640.69	10078.8	8858.55	7809.72	10679.9	9581.94	17501.5	15487.3	19459.9	17130.3	0	0	1	1	1	1	1	2	x
AT5G36890.1;AT5G36890.2	5	0	32.7821					---	---	56248	| beta glucosidase 42 | Chr5:14542164-14546090 REVERSE LENGTH=490 | 201606									0	0	0	0	0	0	0	0	0	0	0	0	0	0	0	0	x
AT2G40510.1;AT2G40590.1;AT3G56340.1	3	1	32.7781	0.94716	0.153832	1.00652	0.0503967	MEMB_N controle neg	MEMB_H huile	15183.3	| Ribosomal protein S26e family protein | Chr2:16918506-16919623 FORWARD LENGTH=133 | 201606	5546.86	6417.97	4942.31	4795.67	4371.6	5853.17	5791.95	5545.39	8544.01	7859.81	8922.75	7950.9	7467.89	8252.88	11691.1	9425.13	0	0	1	0	0	0	0	0	x
AT4G26970.1	6	0	32.7697					---	---	109051	| aconitase 2 | Chr4:13543077-13548427 FORWARD LENGTH=995 | 201606									0	0	0	0	0	0	0	0	0	0	0	0	0	0	0	0	x
AT3G49870.1;AT3G49870.2;AT5G67560.1	3	2	32.6801	3.40141e-07	2.3486e-06	2.64246	1	MEMB_N controle neg	MEMB_H huile	20631.8	| ADP-ribosylation factor-like A1C | Chr3:18492674-18494021 REVERSE LENGTH=184 | 201606	13286.2	12564.5	13649	12001.3	5147.9	5021.25	4523.97	4796.71	20465.2	15387.2	24641.6	19897.4	8794.02	7079.88	9131.69	8152.66	1	2	3	4	0	0	0	0	x
AT2G16600.1;AT2G16600.2	4	1	32.6797	2.4546e-06	5.05721e-06	9.71357	1	MEMB_H huile	MEMB_N controle neg	18720.1	| rotamase CYP 3 | Chr2:7200862-7201383 FORWARD LENGTH=173 | 201606	274.634	286.7	460.361	313.206	3087.3	2860.26	3825.32	3193.77	423.028	351.109	831.127	519.274	5273.95	4032.93	7721.46	5428.25	0	0	0	0	0	0	0	0	x
AT3G53810.1	6	1	32.6693	9.31755e-05	4.50836e-05	1.67583	1	MEMB_H huile	MEMB_N controle neg	76205.9	| Concanavalin A-like lectin protein kinase family protein | Chr3:19933153-19935186 REVERSE LENGTH=677 | 201606	4376.5	5407.82	4772.01	4263.47	7587.62	7695.02	8099.96	8156.14	6741.26	6622.73	8615.29	7068.55	12961.7	10849.9	16349.9	13862.4	0	1	0	0	0	0	0	0	x
AT2G33040.1	5	5	32.4825	0.00660608	0.00156558	1.28099	0.919917	MEMB_H huile	MEMB_N controle neg	35619.1	| gamma subunit of Mt ATP synthase | Chr2:14018978-14021047 REVERSE LENGTH=325 | 201606	10465.6	11629.9	10970.5	11288.4	12576.4	13177.8	15849.2	15214.4	16120.5	14242.7	19805.9	18715.4	21483.9	18580.5	31991.9	25858.9	0	0	0	0	2	3	3	3			x
AT1G11300.1;AT1G11300.2	6	1	32.4552	5.58574e-06	7.17098e-06	10.4477	1	MEMB_N controle neg	MEMB_H huile	92740.1	| G-type lectin S-receptor-like Serine/Threonine-kinase | Chr1:3794389-3797346 FORWARD LENGTH=820 | 201606	1098.68	1694.99	929.637	1200.43	130.51	131.651	89.3322	119.779	1692.33	2075.78	1678.35	1990.23	222.947	185.626	180.318	203.58	1	0	0	0	0	0	0	0	x
AT2G20230.1	6	2	32.3991	0.0209154	0.00452829	1.6306	0.736058	MEMB_N controle neg	MEMB_H huile	30120.6	| Tetraspanin family protein | Chr2:8725762-8727388 FORWARD LENGTH=270 | 201606	6739.37	4773.14	3551.4	3800.25	2968.92	3073.86	2697.3	2828.79	10380.9	5845.46	6411.63	6300.56	5071.72	4334.09	5444.54	4807.91	2	1	0	1	0	0	0	0	x
AT5G65600.1	5	4	32.2896	7.79337e-09	3.98204e-07	1.75331	1	MEMB_N controle neg	MEMB_H huile	75751.3	| Concanavalin A-like lectin protein kinase family protein | Chr5:26216126-26218153 REVERSE LENGTH=675 | 201606	7896.53	7863.9	7629.3	7806.35	4481.38	4334.86	4437.04	4539.39	12163.3	9630.58	13773.8	12942.4	7655.43	6112.09	8956.23	7715.3	0	0	2	0	0	0	0	0			x
AT5G46490.2	6	0	32.0939					---	---	99821.4	| Disease resistance protein (TIR-NBS-LRR class) family | Chr5:18850848-18853843 FORWARD LENGTH=858 | 201606									0	0	0	0	0	0	0	0	0	0	0	0	0	0	0	0	x
AT2G43100.1	6	4	32.0829	0.0213823	0.00460985	1.75089	0.731442	MEMB_H huile	MEMB_N controle neg	27442.7	| isopropylmalate isomerase 2 | Chr2:17920685-17921455 FORWARD LENGTH=256 | 201606	28546.4	37273.2	20724.1	21327.2	45968.5	46313.9	34379.9	62207.5	43971	45646.9	37414.9	35359.1	78526.8	65301.9	69396.4	105730	0	0	0	0	0	0	2	0			x
AT5G25370.1;AT5G25370.2;AT5G25370.3;AT5G25370.4	6	1	31.9702	0.00833839	0.00193309	1.97637	0.892747	MEMB_N controle neg	MEMB_H huile	93989.7	| phospholipase D alpha 3 | Chr5:8804240-8807547 REVERSE LENGTH=820 | 201606	11519.2	10535.1	7876.14	10771.3	6303.13	5149.92	3103.65	6037.47	17743.5	12901.9	14219.4	17858.1	10767.5	7261.32	6264.76	10261.5	0	0	1	0	0	0	0	0	x
AT5G16150.1;AT5G16150.2;AT5G16150.3	4	3	31.9618	7.67066e-07	3.21258e-06	4.26608	1	MEMB_N controle neg	MEMB_H huile	57255.4	| plastidic GLC translocator | Chr5:5272904-5275678 FORWARD LENGTH=546 | 201606	16592.7	13785	17776.7	17049.3	3628.31	3733.93	3628.74	4293.25	25558.3	16881.9	32093.7	28266.6	6198.14	5264.79	7324.67	7296.95	4	3	4	3	0	0	0	0
ATCG01120.1	5	2	31.859	0.00877104	0.00202603	1.53439	0.886154	MEMB_H huile	MEMB_N controle neg	10718.6	| chloroplast ribosomal protein S15 | ChrC:123296-123562 REVERSE LENGTH=88 | 201606	5338.17	5002.93	3766.68	3728.03	8127.24	6852.93	6072.47	6314.5	8222.56	6126.87	6800.28	6180.84	13883.6	9662.54	12257.4	10732.3	0	1	0	1	1	1	1	1	x
AT1G69840.1;AT1G69840.2;AT1G69840.3;AT1G69840.4;AT1G69840.5;AT1G69840.6;AT1G69840.7	5	2	31.8588	1.64859e-05	1.40392e-05	2.24326	1	MEMB_H huile	MEMB_N controle neg	31690.8	| SPFH/Band 7/PHB domain-containing membrane-associated protein family | Chr1:26293932-26295150 REVERSE LENGTH=286 | 201606	2328.85	3019.25	2406.67	2464.62	6130.01	5577.48	5847.72	5369.53	3587.21	3697.55	4344.96	4086.18	10471.7	7864.17	11803.7	9126.23	1	1	1	1	0	1	0	1	x
AT3G04230.1	5	2	31.7862	0.588658	0.100326	1.05495	0.0774316	MEMB_N controle neg	MEMB_H huile	16757.5	| Ribosomal protein S5 domain 2-like superfamily protein | Chr3:1113169-1113609 REVERSE LENGTH=146 | 201606	6734.24	5928.2	5004.25	5800.59	6079.4	6547.58	4674.41	4943.62	10373	7260.01	9034.58	9617	10385.3	9232	9435.38	8402.34	1	0	1	1	0	2	1	0	x
AT2G24020.1;AT2G24020.2	6	2	31.766	8.22647e-05	4.11014e-05	2.84896	1	MEMB_N controle neg	MEMB_H huile	19868.6	| Putative BCR%2C YbaB family COG0718 | Chr2:10217869-10219269 REVERSE LENGTH=182 | 201606	28566.6	26649.3	25889.7	33429.1	10084.5	10906.4	7529.55	11681.8	44002.1	32636.2	46740.8	55423.2	17227.1	15377.9	15198.5	19854.7	0	0	0	0	0	0	0	0	x
AT5G26360.1	6	3	31.7362	0.000195286	7.85684e-05	1.71993	0.999997	MEMB_N controle neg	MEMB_H huile	60909.8	| TCP-1/cpn60 chaperonin family protein | Chr5:9255561-9258891 REVERSE LENGTH=555 | 201606	13981.1	13616.7	11107.6	12258	7765.24	6558.88	7434.79	7872.22	21535.6	16675.8	20053.5	20322.9	13265.2	9247.93	15007.2	13379.9	0	0	0	0	1	0	2	0			x
AT3G57530.1;AT3G57530.2	6	2	31.716	0.000167275	6.93746e-05	3.09224	0.999999	MEMB_N controle neg	MEMB_H huile	61391.8	| calcium-dependent protein kinase 32 | Chr3:21296898-21299351 REVERSE LENGTH=538 | 201606	37427.9	30181	22091.7	37867.2	11650	10338.8	9612.84	9652.58	57651.5	36961.3	39883.9	62781.4	19901.4	14577.5	19403.7	16405.8	0	2	0	0	0	0	0	0	x
AT1G47128.1	5	0	31.6738					---	---	52164	| Granulin repeat cysteine protease family protein | Chr1:17283139-17285609 REVERSE LENGTH=462 | 201606									0	0	0	0	0	0	0	0	0	0	0	0	0	0	0	0	x
AT1G09940.1	7	2	31.6071	0.343373	0.0608347	1.07801	0.140664	MEMB_H huile	MEMB_N controle neg	58748	| Glutamyl-tRNA reductase family protein | Chr1:3237224-3239262 REVERSE LENGTH=530 | 201606	14599.6	15247.2	12219.7	12365.1	15815.1	15823	13002.6	14037.1	22488.2	18672.6	22061.2	20500.5	27016.6	22310.1	26245.8	23858	2	0	1	0	0	0	0	0	x
AT4G19710.2;AT4G19710.1	7	0	31.5207					---	---	100991	| aspartate kinase-homoserine dehydrogenase ii | Chr4:10725229-10729536 FORWARD LENGTH=916 | 201606									0	0	0	0	0	0	0	0	0	0	0	0	0	0	0	0	x
AT4G12650.1	7	3	31.5088	4.06765e-05	2.55957e-05	2.16498	1	MEMB_N controle neg	MEMB_H huile	74710.2	| Endomembrane protein 70 protein family | Chr4:7468207-7470165 REVERSE LENGTH=652 | 201606	11675.2	11281.8	12600.9	12276.9	5419.8	6686.3	4983.81	5004.89	17983.7	13816.3	22749.4	20354.4	9258.5	9427.59	10059.9	8506.47	1	1	1	3	0	0	0	0
AT5G44650.1	5	1	31.4997	0.000100728	4.73354e-05	2.4054	1	MEMB_N controle neg	MEMB_H huile	31930.2	| death domain associated protein | Chr5:18013396-18015292 FORWARD LENGTH=280 | 201606	6507.43	5620.88	4529.51	6021.47	2522.59	2259.71	2034.26	2611.95	10023.6	6883.65	8177.49	9983.19	4309.27	3186.15	4106.18	4439.35	1	1	1	1	0	0	0	0	x
AT3G11710.1	7	2	31.4199	2.21868e-05	1.70216e-05	1.58488	1	MEMB_H huile	MEMB_N controle neg	71287.2	| lysyl-tRNA synthetase 1 | Chr3:3702359-3705613 REVERSE LENGTH=626 | 201606	2887.28	3459.46	3039.12	3037.94	4893.52	4934.85	4856.27	5005.6	4447.37	4236.66	5486.77	5036.7	8359.48	6958.07	9802.46	8507.68	0	0	0	0	1	0	2	0	x
AT1G06400.1	3	0	31.4179					---	---	24098.2	| Ras-related small GTP-binding family protein | Chr1:1951089-1952686 REVERSE LENGTH=216 | 201606									0	0	0	0	0	0	0	0	0	0	0	0	0	0	0	0	x
AT3G20320.1;AT3G20320.2;AT3G20320.3	6	2	31.3032	2.6658e-06	5.12067e-06	2.52086	1	MEMB_N controle neg	MEMB_H huile	41915.5	| trigalactosyldiacylglycerol2 | Chr3:7087657-7089640 REVERSE LENGTH=381 | 201606	4531.2	5280.52	5639.86	4880.22	2012.06	1924.63	2169.11	1959.63	6979.56	6466.83	10182.1	8091.08	3437.15	2713.7	4378.38	3330.65	1	2	2	2	0	0	0	0	x
AT2G30930.1	4	1	31.2926	0.00447608	0.00110915	1.47807	0.954161	MEMB_N controle neg	MEMB_H huile	17049.9	| hypothetical protein | Chr2:13162458-13163156 FORWARD LENGTH=164 | 201606	6127.28	8111.22	7706.83	6194.75	4368.02	5391.1	4435.08	4844.18	9438.05	9933.46	13913.8	10270.5	7461.77	7601.37	8952.28	8233.33	1	1	1	1	0	0	0	0	x
AT5G64050.1	5	2	31.2704	0.0844637	0.0165988	1.16573	0.411837	MEMB_H huile	MEMB_N controle neg	63807.9	| glutamate tRNA synthetase | Chr5:25630196-25633099 REVERSE LENGTH=570 | 201606	7963.61	10402.8	7872.74	8676.27	9566.75	11128.4	10609	9397.63	12266.6	12739.8	14213.3	14384.7	16342.6	15690.9	21414.5	15972.5	0	0	0	0	2	0	0	2	x
AT5G63400.1;AT5G63400.2	5	4	31.2702	0.00144476	0.000410113	1.34336	0.995095	MEMB_N controle neg	MEMB_H huile	27160.1	| adenylate kinase 1 | Chr5:25393274-25394817 REVERSE LENGTH=246 | 201606	35313.1	40570.9	33834.6	33146.7	27049.4	28257.7	26148.8	24893.3	54394	49685.4	61084.3	54955.1	46207.7	39842.9	52781.8	42309.5	4	3	2	2	0	0	0	0			x
AT1G48830.1;AT1G48830.2	4	1	31.1502	0.000389186	0.00013546	2.51226	0.999927	MEMB_H huile	MEMB_N controle neg	21922.5	| Ribosomal protein S7e family protein | Chr1:18059854-18060935 REVERSE LENGTH=191 | 201606	3306.56	2825.93	3016.17	4288.13	9925.34	9157.24	8168.42	6505.69	5093.2	3460.79	5445.33	7109.43	16955.2	12911.6	16488.1	11057.3	0	0	0	0	0	0	2	0	x
AT1G51830.1;AT1G51830.2	6	1	31.1397	0.0188573	0.00410357	1.18405	0.757263	MEMB_H huile	MEMB_N controle neg	77316.6	| Leucine-rich repeat protein kinase family protein | Chr1:19243025-19246010 REVERSE LENGTH=693 | 201606	4921.52	5144.19	4595.85	4869.1	6280.18	6137.78	5585.75	5121.59	7580.78	6299.87	8297.26	8072.64	10728.3	8654.18	11274.9	8704.83	0	0	0	0	1	0	0	0	x
AT1G13110.1	5	0	31.1337					---	---	57665.3	| cytochrome P450%2C family 71 subfamily B%2C polypeptide 7 | Chr1:4467272-4468857 FORWARD LENGTH=504 | 201606									0	0	0	0	0	0	0	0	0	0	0	0	0	0	0	0	x
AT3G07110.1;AT3G07110.2;AT4G13170.1	5	1	31.1026	0.125482	0.0240642	1.23063	0.323093	MEMB_H huile	MEMB_N controle neg	23694	| Ribosomal protein L13 family protein | Chr3:2252092-2253332 FORWARD LENGTH=206 | 201606	2775.56	2937.58	2052.72	2224.03	3740.71	3178.79	2631.76	2742.58	4275.28	3597.53	3705.94	3687.3	6390.17	4482.05	5312.24	4661.38	0	0	0	0	1	1	1	1	x
AT3G09810.1	4	1	31.0977	0.000580791	0.000189985	1.64651	0.999667	MEMB_H huile	MEMB_N controle neg	40975.1	| isocitrate dehydrogenase VI | Chr3:3008753-3011070 FORWARD LENGTH=374 | 201606	2366.57	1872.02	2610.56	1996.69	3694.63	3564.95	3619.36	3685.87	3645.31	2292.58	4713.06	3310.39	6311.44	5026.53	7305.74	6264.62	0	0	0	0	1	1	0	1	x
AT5G39320.1	5	1	31.0014	0.00181056	0.00050006	2.31255	0.991659	MEMB_H huile	MEMB_N controle neg	53667.4	| UDP-glucose 6-dehydrogenase family protein | Chr5:15743254-15744696 FORWARD LENGTH=480 | 201606	427.904	480.151	768.817	505.268	1017.81	1182.62	1230.25	1615.62	659.114	588.021	1388.01	837.702	1738.7	1667.48	2483.28	2745.96	0	0	0	0	0	0	1	0	x
AT3G02090.1;AT3G02090.2	6	3	30.8942	0.734938	0.123445	1.02964	0.0605061	MEMB_N controle neg	MEMB_H huile	59217.1	| Insulinase (Peptidase family M16) protein | Chr3:365624-368526 FORWARD LENGTH=531 | 201606	7689.69	9196.54	8222.07	10110.5	7551.89	9019.59	9178.84	8454.8	11844.7	11262.6	14844	16762.6	12900.7	12717.5	18527.6	14370.1	0	1	1	3	2	1	1	1		x
AT1G61490.1;AT1G61490.2;AT1G61490.4;AT1G61490.5;AT1G61490.6;AT1G61490.7;AT1G61490.3	5	1	30.8759	0.311458	0.0557213	1.89673	0.15496	MEMB_H huile	MEMB_N controle neg	91018.5	| S-locus lectin protein kinase family protein | Chr1:22685154-22688267 REVERSE LENGTH=804 | 201606	3847.23	6577.16	3079.38	3844.22	6718.41	5459.72	2841.5	17884.8	5926.02	8054.77	5559.46	6373.46	11476.9	7698.13	5735.6	30397.5	0	0	0	0	0	1	0	0	x
AT1G62780.1	6	1	30.8361	6.31327e-05	3.39556e-05	3.0579	1	MEMB_H huile	MEMB_N controle neg	27276.1	| dimethylallyl%2C adenosine tRNA methylthiotransferase | Chr1:23249349-23251066 REVERSE LENGTH=237 | 201606	1043.11	1441.91	1461.35	1638.45	3771.22	3883.72	4678.13	4744.78	1606.74	1765.85	2638.29	2716.44	6442.28	5475.99	9442.87	8064.38	0	0	0	0	0	0	0	0	x
AT5G02290.1;AT5G02290.2	6	1	30.8312	0.0326987	0.00684976	4.79219	0.637205	MEMB_H huile	MEMB_N controle neg	43761.8	| Protein kinase superfamily protein | Chr5:470387-472397 REVERSE LENGTH=389 | 201606	319.698	26.5359	555.632	513.971	1679.43	1186.24	2101.13	1818.16	492.441	32.4973	1003.13	852.131	2868.93	1672.58	4241.16	3090.21	0	0	0	0	0	0	1	0	x
AT2G21960.1	6	3	30.7542	1.63643e-05	1.39971e-05	2.44762	1	MEMB_N controle neg	MEMB_H huile	35863.1	| transmembrane protein | Chr2:9354990-9356958 FORWARD LENGTH=332 | 201606	46392.6	50612.7	48513.2	40962	19566.2	21874.4	17126.9	17621	71460.1	61983.2	87584.8	67912.3	33424.5	30842.6	34570.9	29949.2	1	0	2	0	0	0	0	0
AT4G22100.1	6	3	30.75	0.129356	0.0247732	1.22482	0.316587	MEMB_N controle neg	MEMB_H huile	57535.7	| beta glucosidase 2 | Chr4:11707370-11709932 REVERSE LENGTH=507 | 201606	33271.3	35841	42497.4	36359.5	21844.6	36937.8	32650.8	29375.3	51248.8	43892.9	76724.1	60281.6	37316.6	52081.8	65906.1	49927.3	0	0	0	0	2	0	0	1		x
AT3G44590.1;AT3G44590.2	5	2	30.5831	0.000307786	0.000112332	2.54443	0.999973	MEMB_N controle neg	MEMB_H huile	11015.3	| 60S acidic ribosomal protein family | Chr3:16163983-16164658 FORWARD LENGTH=111 | 201606	6020.84	7637.36	5073.83	5515.71	2860.91	2420.4	1852.61	2395.82	9274.1	9353.15	9160.19	9144.69	4887.22	3412.73	3739.51	4072.02	2	2	2	2	0	0	0	0	x
AT1G22710.1	5	4	30.5705	2.79952e-05	2.00339e-05	2.18922	1	MEMB_N controle neg	MEMB_H huile	55003.3	| sucrose-proton symporter 2 | Chr1:8030911-8032970 REVERSE LENGTH=512 | 201606	20641.2	25988.5	25273.1	20963.9	10421.1	11608	9972.47	10418.3	31794.3	31827.1	45627.5	34756.7	17802.2	16367.2	20129.6	17707.3	3	2	2	3	0	0	0	0
ATCG00660.1	4	3	30.5257	0.0531922	0.0108109	1.24397	0.521631	MEMB_N controle neg	MEMB_H huile	14219.8	| ribosomal protein L20 | ChrC:68512-68865 REVERSE LENGTH=117 | 201606	34574.8	39355.5	31716.1	33245.8	32556.4	30898	24931.4	23266.8	53256.7	48197	57259.7	55119.4	55615.2	43565.8	50324.3	39545	3	3	3	3	2	2	3	2		x
AT5G48760.1;AT5G48760.2	5	1	30.4937	0.00146967	0.000415799	2.15919	0.994885	MEMB_N controle neg	MEMB_H huile	23818.3	| Ribosomal protein L13 family protein | Chr5:19771315-19772686 REVERSE LENGTH=206 | 201606	2507.81	2014.55	1611.74	2218.53	1284.19	855.659	923.447	805.114	3862.86	2467.13	2909.81	3678.17	2193.75	1206.47	1863.99	1368.4	0	0	0	1	0	0	0	0	x
AT1G27450.1;AT1G27450.2;AT1G27450.3;AT1G27450.4;AT1G80050.1;AT1G80050.2;AT4G22570.1;AT4G22570.2	5	2	30.4638	5.50595e-06	7.17098e-06	2.57643	1	MEMB_H huile	MEMB_N controle neg	26624.1	| adenine phosphoribosyl transferase 1 | Chr1:9532042-9533807 FORWARD LENGTH=243 | 201606	2061.43	2136.66	2352.05	2210.22	4784.4	5729.79	6215.35	5840.96	3175.29	2616.68	4246.34	3664.4	8173.07	8078.92	12545.8	9927.49	0	0	0	1	1	1	2	1	x
AT1G61430.1;AT1G61430.10;AT1G61430.11;AT1G61430.12;AT1G61430.13;AT1G61430.5;AT1G61430.7;AT1G61430.8;AT1G61430.9	5	0	30.4438					---	---	91285.8	| S-locus lectin protein kinase family protein | Chr1:22664669-22667769 REVERSE LENGTH=806 | 201606									0	0	0	0	0	0	0	0	0	0	0	0	0	0	0	0	x
AT5G67050.1	6	1	30.4427	0.00216452	0.000585787	1.73718	0.987712	MEMB_N controle neg	MEMB_H huile	55409.1	| alpha/beta-Hydrolases superfamily protein | Chr5:26759482-26761165 REVERSE LENGTH=477 | 201606	9501.29	9227.1	7147.55	7996.53	5682.56	5231.17	3811.89	4772.93	14635.2	11300	12904	13257.7	9707.37	7375.87	7694.36	8112.24	1	1	0	0	0	0	0	0	x
AT1G67520.1;AT1G67520.2;AT1G67520.3;AT1G67520.6;AT1G67520.4;AT1G67520.5;AT1G67520.7;AT1G67520.8	5	0	30.4244					---	---	67189	| lectin protein kinase family protein | Chr1:25303439-25305857 REVERSE LENGTH=587 | 201606									0	0	0	0	0	0	0	0	0	0	0	0	0	0	0	0	x
AT1G75220.1	4	1	30.3671	7.98489e-06	8.71774e-06	2.27374	1	MEMB_N controle neg	MEMB_H huile	53186.4	| Major facilitator superfamily protein | Chr1:28229412-28232606 REVERSE LENGTH=487 | 201606	6810.1	7705.02	7335.32	6516.85	3389.44	3293.54	2783.11	3009.95	10489.8	9436.01	13243	10804.5	5790.1	4643.85	5617.75	5115.81	1	1	1	1	0	0	0	1	x
AT2G04390.1;AT2G05220.1;AT2G05220.2;AT5G04800.1;AT5G04800.2;AT5G04800.3;AT5G04800.4;AT3G10610.1	5	2	30.3	0.0157899	0.00351082	1.13255	0.791732	MEMB_N controle neg	MEMB_H huile	16046.8	| Ribosomal S17 family protein | Chr2:1527911-1528336 FORWARD LENGTH=141 | 201606	9016.55	9117.8	8317.76	9694.47	8172.1	8295.29	7610.97	7837.69	13888.5	11166.2	15016.7	16072.8	13960.2	11696.2	15362.9	13321.2	1	0	2	1	1	1	1	1	x
AT5G52520.1	6	1	30.2757	0.000138396	6.05425e-05	1.76762	1	MEMB_H huile	MEMB_N controle neg	60918.3	| Class II aaRS and biotin synthetases superfamily protein | Chr5:21311112-21313875 FORWARD LENGTH=543 | 201606	1502.27	1859.77	1507.29	1825.08	3179.04	2924.48	2721.96	3007.72	2313.99	2277.58	2721.23	3025.86	5430.67	4123.47	5494.31	5112.02	0	0	0	0	0	0	0	0	x
AT2G37620.1;AT2G37620.2;AT2G37620.3;AT2G37620.4;AT3G53750.1;AT3G53750.2	5	2	30.2616	0.193438	0.0359409	1.15494	0.235762	MEMB_H huile	MEMB_N controle neg	42083.1	| actin 1 | Chr2:15779761-15781241 FORWARD LENGTH=377 | 201606	5545.36	5354.76	4677.87	3945.72	4959.76	5459.42	5428.47	6701.03	8541.69	6557.74	8445.33	6541.75	8472.63	7697.71	10957.5	11389.3	0	0	0	0	0	0	1	1	x
AT4G34350.1	6	2	30.2562	0.0078552	0.00182937	1.22064	0.900208	MEMB_H huile	MEMB_N controle neg	53123.2	| 4-hydroxy-3-methylbut-2-enyl diphosphate reductase | Chr4:16428681-16431038 REVERSE LENGTH=466 | 201606	11505.9	11400.9	9514.73	9897.86	12765.4	13578.6	12489.9	12822.9	17722.9	13962.2	17177.7	16410	21806.8	19145.6	25211	21794.2	0	0	0	0	0	1	0	1	x
AT3G44110.1;AT3G44110.2;AT5G22060.1	5	1	30.2447	0.770348	0.128558	1.02843	0.0577803	MEMB_N controle neg	MEMB_H huile	47071.7	| DNAJ homologue 3 | Chr3:15869115-15871059 REVERSE LENGTH=420 | 201606	1917.75	2326.82	2385.71	1859.29	2479.96	2103.63	1668.37	2002.93	2953.97	2849.55	4307.12	3082.59	4236.46	2966.09	3367.63	3404.25	0	0	0	0	0	0	0	0	x
AT1G72960.1;AT1G72960.2	5	2	30.1994	0.0232123	0.00495835	1.66979	0.713996	MEMB_N controle neg	MEMB_H huile	89446.5	| Root hair defective 3 GTP-binding protein (RHD3) | Chr1:27446263-27450862 FORWARD LENGTH=795 | 201606	3291.71	1893.55	2753.48	3130.14	2216.31	1664.81	1340.05	1407.75	5070.33	2318.95	4971.08	5189.57	3786.07	2347.35	2704.91	2392.67	1	0	0	1	0	0	0	0	x
AT1G61370.1;AT1G61370.2	5	1	30.1653	0.00101095	0.000301018	2.33174	0.998089	MEMB_H huile	MEMB_N controle neg	91998.2	| S-locus lectin protein kinase family protein | Chr1:22642096-22645147 REVERSE LENGTH=814 | 201606	1601.34	1442.31	2463.07	1943.68	3557.3	4124.14	5317.63	4373.37	2466.6	1766.33	4446.79	3222.49	6076.85	5814.98	10733.7	7433.12	0	0	0	0	0	0	0	0	x
AT1G69620.1	3	0	30.1374					---	---	13707.1	| ribosomal protein L34 | Chr1:26189900-26191081 FORWARD LENGTH=119 | 201606									0	0	0	0	0	0	0	0	0	0	0	0	0	0	0	0	x
AT1G19670.1	4	2	30.1254	0.000665393	0.000211433	1.62527	0.999471	MEMB_N controle neg	MEMB_H huile	35197.1	| chlorophyllase 1 | Chr1:6803796-6804923 REVERSE LENGTH=324 | 201606	9348.03	9857.24	7122.67	8592.58	5645.29	5178.34	5177.71	5484.67	14399.1	12071.7	12859.1	14245.9	9643.7	7301.39	10451.3	9321.94	2	1	2	2	0	0	0	1	x
AT3G61800.1;AT3G61800.2	6	3	30.1154	0.86492	0.142375	1.02241	0.0526224	MEMB_H huile	MEMB_N controle neg	76384.3	| ENTH/VHS protein | Chr3:22874723-22876846 REVERSE LENGTH=664 | 201606	24147.6	26923	17114.7	23746	27995.5	25453.4	18454.3	22088	37195.3	32971.5	30898.5	39369.3	47824	35888.9	37250.3	37541.4	0	0	0	0	0	0	0	0		x
AT2G35490.1	6	3	30.1125	0.0170636	0.00374514	1.24861	0.776975	MEMB_H huile	MEMB_N controle neg	40562.3	| Plastid-lipid associated protein PAP / fibrillin family protein | Chr2:14912309-14913797 REVERSE LENGTH=376 | 201606	5420.52	6640.23	6311.55	5565.66	6510.87	8068.19	7818.56	7491.66	8349.4	8132.01	11394.8	9227.5	11122.3	11376	15781.9	12733.1	0	0	1	0	0	2	0	0			x
AT3G54140.1;AT3G54140.2	5	3	30.1062	0.00154301	0.000432714	1.40874	0.994245	MEMB_N controle neg	MEMB_H huile	64661.4	| peptide transporter 1 | Chr3:20045885-20048154 REVERSE LENGTH=570 | 201606	6053.19	6729.85	5640.08	5565.6	4587.91	4531.38	3785.31	4123.95	9323.93	8241.76	10182.5	9227.39	7837.41	6389.18	7640.7	7009.2	2	2	1	0	0	0	0	0			x
AT1G03100.1	6	1	30.0047	0.22574	0.0414902	1.41503	0.207657	MEMB_H huile	MEMB_N controle neg	89866.6	| Pentatricopeptide repeat (PPR) superfamily protein | Chr1:744026-746407 REVERSE LENGTH=793 | 201606	313.08	529.938	1346.56	127.583	877.84	940.734	847.93	612.338	482.247	648.993	2431.05	211.525	1499.59	1326.42	1711.56	1040.75	0	0	1	0	0	0	0	0	x
AT5G44640.1	5	0	29.997					---	---	57241.9	| beta glucosidase 13 | Chr5:18011146-18012669 FORWARD LENGTH=507 | 201606									0	0	0	0	0	0	0	0	0	0	0	0	0	0	0	0	x
AT3G19480.1	6	1	29.9795	0.894675	0.146612	1.07253	0.0515859	MEMB_N controle neg	MEMB_H huile	62407.3	| D-3-phosphoglycerate dehydrogenase | Chr3:6752590-6754650 FORWARD LENGTH=588 | 201606	112607	102993	43932.6	107411	87708.7	102432	52904.8	99082.3	173452	126131	79315	178080	149830	144428	106789	168404	0	0	0	0	1	0	0	0	x
AT5G13450.1;AT5G13450.2	4	1	29.977	5.11614e-05	2.93061e-05	2.01026	1	MEMB_H huile	MEMB_N controle neg	26378.6	| delta subunit of Mt ATP synthase | Chr5:4310558-4311941 REVERSE LENGTH=238 | 201606	6728.13	7832.85	6472.09	6547.68	15241.1	14830.2	13169.8	12203.3	10363.6	9592.55	11684.6	10855.6	26036	20910.4	26583.5	20741.2	0	0	0	0	0	0	0	1	x
AT2G37180.1	5	2	29.9554	0.112104	0.0216151	2.89845	0.347641	MEMB_N controle neg	MEMB_H huile	30657.4	| Aquaporin-like superfamily protein | Chr2:15617779-15618937 FORWARD LENGTH=285 | 201606	4687.26	21263.5	4339.57	3604.15	2790.37	3222.69	3112.64	2568.3	7219.94	26040.5	7834.58	5975.44	4766.72	4543.95	6282.92	4365.16	0	2	1	0	0	1	0	0	x
AT1G30400.1;AT1G30400.2;AT2G34660.1;AT2G34660.2;AT2G34660.3	6	2	29.9489	2.35231e-05	1.76234e-05	2.23582	1	MEMB_N controle neg	MEMB_H huile	182840	| multidrug resistance-associated protein 1 | Chr1:10728139-10737697 FORWARD LENGTH=1622 | 201606	8187.3	8684.98	6758.48	7031.22	3435.52	3678.46	3134.47	3465.56	12611.2	10636.1	12201.6	11657.3	5868.81	5186.57	6326.97	5890.18	0	0	2	0	0	0	0	0	x
AT4G37640.1	6	3	29.8872	5.59426e-05	3.12735e-05	2.02234	1	MEMB_H huile	MEMB_N controle neg	111352	| calcium ATPase 2 | Chr4:17683225-17686808 REVERSE LENGTH=1014 | 201606	5818.54	7019.78	4980.65	5831.55	11846.9	12079.8	12178.7	11723.9	8962.49	8596.83	8991.97	9668.32	20237.8	17032.3	24583	19926.4	4	0	3	0	0	0	0	0
AT2G38770.1	5	3	29.8401	3.15189e-06	5.59189e-06	4.24159	1	MEMB_H huile	MEMB_N controle neg	174106	| P-loop containing nucleoside triphosphate hydrolases superfamily protein | Chr2:16203185-16210253 REVERSE LENGTH=1509 | 201606	1897.44	2494.21	2104.78	2528.4	9692.57	8146.33	10210.1	10230.5	2922.69	3054.56	3799.92	4191.93	16557.6	11486.2	20609.3	17388.2	0	0	0	0	0	0	0	4
AT4G28470.1	5	0	29.73					---	---	98639	| 26S proteasome regulatory subunit S2 1B | Chr4:14067082-14072357 REVERSE LENGTH=891 | 201606									0	0	0	0	0	0	0	0	0	0	0	0	0	0	0	0	x
AT1G67280.1;AT1G67280.2	6	2	29.6977	3.09145e-05	2.14036e-05	1.63469	1	MEMB_N controle neg	MEMB_H huile	39452.3	| Glyoxalase/Bleomycin resistance protein/Dioxygenase superfamily protein | Chr1:25188563-25190547 REVERSE LENGTH=350 | 201606	6097.01	7074.25	6926.65	7068.35	4286.3	3852.82	4303.62	4175.91	9391.43	8663.54	12505.2	11718.9	7322.18	5432.43	8686.91	7097.51	1	0	1	0	0	0	0	0	x
AT5G58270.1	5	2	29.6509	0.0830326	0.0163427	4.94092	0.41581	MEMB_N controle neg	MEMB_H huile	80648.4	| ABC transporter of the mitochondrion 3 | Chr5:23562168-23567040 FORWARD LENGTH=728 | 201606	8178.64	1227.55	18612	10201.1	1214.41	1669.22	2478.79	2372.83	12597.8	1503.33	33601.8	16912.7	2074.54	2353.58	5003.47	4032.95	0	0	2	3	0	0	0	0	x
AT1G23900.1;AT1G23900.2;AT1G23900.3	6	5	29.6441	3.73951e-05	2.41564e-05	2.56989	1	MEMB_H huile	MEMB_N controle neg	97267.3	| gamma-adaptin 1 | Chr1:8441379-8447152 FORWARD LENGTH=876 | 201606	9268.99	11307.3	9682.4	9360.89	21705.2	22817	28939.8	28355.8	14277.3	13847.5	17480.4	15519.7	37078.4	32171.6	58415.5	48194.4	0	0	0	0	0	0	0	6
AT2G45790.1	5	2	29.5829	0.000141571	6.1302e-05	3.44257	1	MEMB_H huile	MEMB_N controle neg	27989.7	| phosphomannomutase | Chr2:18855876-18857753 FORWARD LENGTH=246 | 201606	2067.87	2093.11	1678.93	1840.41	5872.05	5664.3	9515.33	5388.34	3185.2	2563.34	3031.12	3051.28	10031.1	7986.58	19206.8	9158.2	0	0	0	0	1	1	2	1	x
AT5G24490.1	6	2	29.5336	0.00134681	0.000387475	2.20265	0.995882	MEMB_N controle neg	MEMB_H huile	35141.8	| 30S ribosomal protein | Chr5:8365690-8367178 FORWARD LENGTH=308 | 201606	113491	117251	81023.6	103434	52401.1	51379	32827.9	51892	174815	143592	146278	171486	89515.5	72443.6	66263.5	88197.4	0	0	0	1	1	1	0	1	x
AT2G39460.1;AT2G39460.2;AT3G55280.1;AT3G55280.2;AT3G55280.3	3	2	29.4793	0.691079	0.117001	1.04017	0.0645568	MEMB_N controle neg	MEMB_H huile	17440.7	| ribosomal protein L23AA | Chr2:16475049-16475904 FORWARD LENGTH=154 | 201606	83488.1	97515.9	74916.7	71649	76727	91875.2	76091.9	70226.6	128600	119424	135253	118789	131071	129543	153593	119360	0	2	2	2	0	2	0	0	x
AT5G39980.1	5	3	29.2809	0.186243	0.034832	1.21783	0.242923	MEMB_N controle neg	MEMB_H huile	78558.3	| Tetratricopeptide repeat (TPR)-like superfamily protein | Chr5:16001036-16003072 REVERSE LENGTH=678 | 201606	8277.11	10691.9	7191.59	6438.81	7403.03	7256.61	6148.23	5960.59	12749.5	13093.9	12983.5	10675.1	12646.4	10231.7	12410.3	10130.8	0	0	0	3	0	0	0	0		x
AT1G29720.1	6	0	29.2673					---	---	113903	| Leucine-rich repeat transmembrane protein kinase | Chr1:10393894-10399771 REVERSE LENGTH=1019 | 201606									0	0	0	0	0	0	0	0	0	0	0	0	0	0	0	0	x
AT5G51570.1	6	2	29.2027	0.000194011	7.81786e-05	3.87318	0.999997	MEMB_N controle neg	MEMB_H huile	32606.3	| SPFH/Band 7/PHB domain-containing membrane-associated protein family | Chr5:20949511-20951234 FORWARD LENGTH=292 | 201606	60806.1	55012.2	48539.9	66634.3	18655.2	15746.3	9123.15	16114.4	93661.6	67371.1	87633.1	110475	31868.3	22202	18415.2	27388.5	0	2	0	1	0	0	0	0	x
ATCG00580.1	4	3	29.1942	0.000652296	0.000208048	2.23652	0.999504	MEMB_N controle neg	MEMB_H huile	9396.61	| photosystem II reaction center protein E | ChrC:64071-64322 REVERSE LENGTH=83 | 201606	56358.8	53868.8	46287.9	58351.6	27202.5	25073.1	16709.9	27086.5	86811.4	65970.8	83567.3	96743.1	46469.4	35352.7	33729.1	46037.2	0	1	0	0	3	2	3	2
AT5G65220.1	5	2	29.1724	0.125435	0.0240642	1.28547	0.323174	MEMB_N controle neg	MEMB_H huile	19377.5	| Ribosomal L29 family protein | Chr5:26061301-26062506 FORWARD LENGTH=173 | 201606	4640.05	5338.37	3165.17	3998.35	2896.33	4126.2	3240.69	3071.9	7147.22	6537.67	5714.34	6629	4947.72	5817.88	6541.37	5221.1	0	1	1	0	0	0	0	0	x
AT5G49720.1	6	2	29.1616	3.88481e-05	2.475e-05	1.56839	1	MEMB_N controle neg	MEMB_H huile	69590.7	| glycosyl hydrolase 9A1 | Chr5:20197765-20200168 REVERSE LENGTH=621 | 201606	6647.39	7246.05	6878.19	7142.54	4731.82	4593.54	4483.19	3989.43	10239.2	8873.93	12417.8	11841.9	8083.24	6476.83	9049.4	6780.57	2	2	2	2	0	0	0	0	x
AT5G35970.1	5	0	29.1531					---	---	106188	| P-loop containing nucleoside triphosphate hydrolases superfamily protein | Chr5:14119060-14123078 REVERSE LENGTH=961 | 201606									0	0	0	0	0	0	0	0	0	0	0	0	0	0	0	0	x
AT5G47190.1	5	4	29.1276	0.00414718	0.00103604	1.50571	0.959365	MEMB_N controle neg	MEMB_H huile	25468.6	| Ribosomal protein L19 family protein | Chr5:19164432-19166064 REVERSE LENGTH=229 | 201606	23046.3	24534.1	22253.7	25933.2	19654.9	15993.5	12917.7	15036.9	35498.9	30045.8	40176.5	42995.6	33575.9	22550.6	26074.5	25557.2	1	2	0	2	2	0	0	2			x
AT1G23170.2;AT1G23170.1	5	2	29.0835	1.02689e-06	3.54521e-06	6.23955	1	MEMB_H huile	MEMB_N controle neg	67014.6	| transmembrane protein (Protein of unknown function DUF2359%2C transmembrane) | Chr1:8212724-8215516 FORWARD LENGTH=615 | 201606	987.443	832.257	1162.04	1004.75	6180.61	6694.17	6797.2	5201.95	1520.99	1019.23	2097.93	1665.81	10558.2	9438.69	13720.2	8841.41	0	0	0	0	0	0	0	0	x
AT5G49810.1	5	3	29.0652	0.318341	0.0567145	1.12661	0.151687	MEMB_H huile	MEMB_N controle neg	119857	| methionine S-methyltransferase | Chr5:20239418-20246046 FORWARD LENGTH=1071 | 201606	13614.1	14714.2	14408.2	14527.2	14711.7	14705.2	21107.3	13989.7	20970.2	18019.8	26012.2	24085.1	25131.6	20734.1	42605.3	23777.3	0	0	0	0	0	0	4	0		x
AT1G14345.1	5	0	29.038					---	---	21280.6	| NAD(P)-linked oxidoreductase superfamily protein | Chr1:4899176-4899766 FORWARD LENGTH=196 | 201606									0	0	0	0	0	0	0	0	0	0	0	0	0	0	0	0	x
AT3G08010.1	4	2	29.0339	0.00100096	0.000298742	2.10974	0.998142	MEMB_H huile	MEMB_N controle neg	42373.3	| RNA binding protein | Chr3:2556046-2557426 FORWARD LENGTH=374 | 201606	1943.76	1851.89	2404.18	2018.88	4079.5	3321.69	5645.13	4293.03	2994.04	2267.93	4340.47	3347.17	6968.91	4683.54	11394.8	7296.57	0	0	0	0	0	1	2	0	x
AT5G38270.1	3	0	29.024					---	---	47773.6	| F-box family protein | Chr5:15289032-15290252 FORWARD LENGTH=406 | 201606									0	0	0	0	0	0	0	0	0	0	0	0	0	0	0	0	x
AT4G38550.1;AT4G38550.2;AT4G38550.3;AT4G38550.4;AT4G38550.5	4	2	28.972	0.00117645	0.000344675	1.94599	0.997101	MEMB_N controle neg	MEMB_H huile	69796.3	| phospholipase-like protein (PEARLI 4) family protein | Chr4:18025886-18028546 FORWARD LENGTH=612 | 201606	3482.64	4522.31	3962.97	2926.07	1988.1	2240.05	1767.54	1657.98	5364.43	5538.28	7154.67	4851.23	3396.23	3158.44	3567.8	2817.95	0	1	1	0	0	0	0	0	x
AT3G09790.1;AT3G09790.2	5	0	28.9236					---	---	72054.2	| ubiquitin 8 | Chr3:3004111-3006006 REVERSE LENGTH=631 | 201606									0	0	0	0	0	0	0	0	0	0	0	0	0	0	0	0	x
AT2G19940.1;AT2G19940.2;AT2G19940.3	5	3	28.9055	0.00234522	0.000626358	2.1196	0.985505	MEMB_H huile	MEMB_N controle neg	43107.5	| Putative N-acetyl-gamma-glutamyl-phosphate reductase | Chr2:8613203-8615649 FORWARD LENGTH=389 | 201606	1918.46	1910.53	2259.52	2058.71	3932.58	4174.31	6054.03	3107.89	2955.07	2339.74	4079.3	3413.2	6717.92	5885.72	12220.1	5282.28	0	0	0	0	0	0	5	0
AT3G19520.1;AT3G19520.2	6	3	28.8624	4.73299e-07	2.81444e-06	3.63617	1	MEMB_H huile	MEMB_N controle neg	36290.1	| hypothetical protein (DUF626) | Chr3:6772773-6774209 FORWARD LENGTH=312 | 201606	2751.73	3188.33	3087.54	2542.21	11135.8	10158.4	10128.6	10647	4238.58	3904.61	5574.19	4214.82	19023.1	14323.2	20444.7	18096	0	0	0	0	0	1	2	2
AT3G50430.1	6	1	28.8384	2.97162e-06	5.39427e-06	4.95984	1	MEMB_H huile	MEMB_N controle neg	75382.8	| golgin | Chr3:18713718-18716759 FORWARD LENGTH=642 | 201606	1759.03	1161.26	1608.21	1638.09	7408.99	7525	8304.28	7347.06	2709.5	1422.14	2903.44	2715.85	12656.6	10610.1	16762.3	12487.3	0	0	0	0	0	0	0	0	x
AT3G55360.1	5	4	28.7528	1.13939e-05	1.1026e-05	3.73171	1	MEMB_N controle neg	MEMB_H huile	36122.8	| 3-oxo-5-alpha-steroid 4-dehydrogenase family protein | Chr3:20521186-20522856 REVERSE LENGTH=310 | 201606	12383.6	14405.1	12536.2	10726.3	3800.81	3685.6	2680.14	3245.87	19074.8	17641.3	22632.7	17783.6	6492.83	5196.64	5409.91	5516.79	1	1	4	1	0	0	0	0
AT1G12740.1;AT1G12740.2;AT1G12740.4;AT1G12740.3	6	1	28.7406	0.0637299	0.01281	1.34843	0.478298	MEMB_H huile	MEMB_N controle neg	54637.4	| cytochrome P450%2C family 87%2C subfamily A%2C polypeptide 2 | Chr1:4342462-4344569 FORWARD LENGTH=472 | 201606	4283.2	3460.63	2885.72	5450.44	5193.69	6080.73	5350.38	5058.02	6597.55	4238.09	5209.83	9036.47	8872.24	8573.74	10799.8	8596.78	0	0	0	0	0	0	0	1	x
AT3G57020.1;AT3G57020.2	4	2	28.6692	0.00197263	0.000540729	1.45483	0.989919	MEMB_N controle neg	MEMB_H huile	41800	| Calcium-dependent phosphotriesterase superfamily protein | Chr3:21098515-21100303 REVERSE LENGTH=370 | 201606	7474.62	6852.39	7314.33	6771.67	4494.71	4154.56	5329.42	5551.49	11513.4	8391.83	13205.1	11227	7678.19	5857.87	10757.5	9435.49	0	0	1	2	0	0	0	0	x
AT1G79990.1;AT1G79990.2	5	0	28.6147					---	---	104882	| coatomer subunit beta-2 | Chr1:30085910-30091949 FORWARD LENGTH=920 | 201606									0	0	0	0	0	0	0	0	0	0	0	0	0	0	0	0	x
AT1G51860.1;AT1G51860.2	5	1	28.5944	8.55209e-05	4.21787e-05	2.96621	1	MEMB_N controle neg	MEMB_H huile	99861.4	| Leucine-rich repeat protein kinase family protein | Chr1:19257634-19261479 REVERSE LENGTH=890 | 201606	3069.49	3015.45	2537.02	2374.15	993.096	1152.44	822.33	739.265	4728.04	3692.89	4580.29	3936.18	1696.48	1624.92	1659.89	1256.48	1	1	0	0	0	0	0	0	x
AT1G47260.1;AT1G19580.1;AT1G19580.2	5	3	28.5614	0.465819	0.0808463	1.08123	0.101417	MEMB_N controle neg	MEMB_H huile	30179.3	| gamma carbonic anhydrase 2 | Chr1:17321384-17323347 REVERSE LENGTH=278 | 201606	7252.63	6150.95	5138.26	7355.08	5767.12	6452.15	6029.7	5702.33	11171.5	7532.8	9276.51	12194.2	9851.83	9097.45	12171	9691.87	2	0	0	2	0	0	0	0		x
AT4G11010.1;AT4G23895.3;AT4G23900.1	4	2	28.5594	0.0130777	0.00294625	1.39571	0.825459	MEMB_N controle neg	MEMB_H huile	25848.5	| nucleoside diphosphate kinase 3 | Chr4:6732780-6734298 REVERSE LENGTH=238 | 201606	8052.26	7194.05	5264.14	7076.66	4810.59	4787.9	5152	5015.1	12403.2	8810.24	9503.77	11732.6	8217.8	6750.87	10399.4	8523.84	2	2	2	2	2	2	2	2	x
AT3G01720.1	3	0	28.5463					---	---	92248	| peptidyl serine alpha-galactosyltransferase | Chr3:262412-265608 REVERSE LENGTH=802 | 201606									0	0	0	0	0	0	0	0	0	0	0	0	0	0	0	0	x
AT1G32430.1	5	3	28.5104	2.10388e-06	4.79904e-06	3.95323	1	MEMB_N controle neg	MEMB_H huile	44379.9	| F-box and associated interaction domains-containing protein | Chr1:11704932-11706325 REVERSE LENGTH=380 | 201606	8526.39	9619.77	7818.66	7869.13	2419.45	2256.07	1823.62	2059.43	13133.5	11780.9	14115.7	13046.5	4133.08	3181.02	3681.01	3500.27	0	0	3	0	0	0	0	0
AT1G07670.1;AT1G07670.2;AT1G07810.1	6	2	28.5031	0.000463019	0.000157301	2.02628	0.999855	MEMB_N controle neg	MEMB_H huile	117264	| endomembrane-type CA-ATPase 4 | Chr1:2370305-2374196 REVERSE LENGTH=1061 | 201606	5752.85	6963.09	7359.48	4903.75	2906.41	3390.28	3175.45	2855.46	8861.3	8527.4	13286.7	8130.09	4964.94	4780.25	6409.7	4853.23	0	1	2	1	0	0	0	0	x
AT4G14370.1;AT4G14370.2;AT4G14370.3;AT5G35510.2	6	3	28.4686	0.394959	0.0693489	1.09336	0.121598	MEMB_H huile	MEMB_N controle neg	116613	| Disease resistance protein (TIR-NBS-LRR class) family | Chr4:8279946-8283263 REVERSE LENGTH=1008 | 201606	8639.19	7114.09	6894.37	9178.13	10082.5	8846.74	7242	8625.74	13307.2	8712.32	12447	15216.7	17223.7	12473.8	14618.1	14660.6	0	0	0	0	0	0	0	3		x
AT5G47760.1;AT5G47760.2	5	0	28.4538					---	---	33411	| 2-phosphoglycolate phosphatase 2 | Chr5:19343121-19344979 REVERSE LENGTH=301 | 201606									0	0	0	0	0	0	0	0	0	0	0	0	0	0	0	0	x
AT1G43890.1;AT1G43890.2;AT1G43890.3	4	3	28.424	7.12135e-06	8.19575e-06	2.11667	1	MEMB_N controle neg	MEMB_H huile	23872.9	| RAB GTPASE HOMOLOG B18 | Chr1:16646934-16648395 FORWARD LENGTH=212 | 201606	8931.37	10644	9047.82	9761.17	4864.59	4545.91	4576.73	4147.04	13757.3	13035.2	16334.7	16183.4	8310.05	6409.67	9238.2	7048.44	3	3	3	3	0	0	0	0
AT1G02500.1;AT1G02500.2;AT4G01850.1;AT4G01850.2	5	1	28.4166	6.62033e-06	8.04914e-06	1.57315	1	MEMB_H huile	MEMB_N controle neg	43614.3	| S-adenosylmethionine synthetase 1 | Chr1:519037-520218 FORWARD LENGTH=393 | 201606	4443.6	4884.96	4598.52	4349.85	7538.61	7193.74	7112.73	6907.23	6844.63	5982.4	8302.08	7211.76	12878	10143.1	14357.2	11739.8	0	0	0	0	0	0	1	1	x
AT1G07560.1	5	2	28.409	5.72346e-05	3.17871e-05	4.00324	1	MEMB_N controle neg	MEMB_H huile	97724.5	| Leucine-rich repeat protein kinase family protein | Chr1:2327320-2331096 FORWARD LENGTH=871 | 201606	9552.13	11505.3	9947.89	8789.26	2319.7	2477.51	1792	3351.37	14713.5	14090.1	17959.7	14572	3962.69	3493.25	3617.19	5696.11	0	1	1	0	0	0	0	0	x
AT2G26500.1;AT2G26500.2;AT2G26500.3	4	2	28.399	0.021752	0.00468166	3.01032	0.727836	MEMB_N controle neg	MEMB_H huile	13159.2	| cytochrome b6f complex subunit (petM) | Chr2:11270370-11270747 FORWARD LENGTH=125 | 201606	21587.7	10944.4	5006.8	7992.58	3265.57	3529.04	3896.43	4434.07	33252.3	13403.1	9039.17	13251.2	5578.49	4975.9	7865.01	7536.3	2	1	1	1	0	0	1	0	x
AT5G63610.1	5	1	28.3963	0.00356983	0.000906567	2.06386	0.968295	MEMB_N controle neg	MEMB_H huile	52854.6	| cyclin-dependent kinase E%3B1 | Chr5:25463645-25465057 REVERSE LENGTH=470 | 201606	1254.41	1822.85	1289.93	1142.74	784.792	788.491	476.305	620.133	1932.2	2232.37	2328.81	1894.59	1340.64	1111.76	961.429	1054	0	0	1	0	0	0	0	0	x
AT3G18060.1	5	4	28.357	1.12358e-09	2.87047e-07	2.11288	1	MEMB_H huile	MEMB_N controle neg	66840	| transducin family protein / WD-40 repeat family protein | Chr3:6183880-6186788 FORWARD LENGTH=609 | 201606	6988.67	7002.18	6937.98	7017.54	14268.4	15045.9	14918.1	14814.8	10764.9	8575.27	12525.7	11634.6	24374.4	21214.5	30112.5	25179.7	0	0	0	0	0	0	2	2
AT1G55880.1;AT1G55880.2	5	1	28.2333	2.50865e-06	5.07489e-06	4.94601	1	MEMB_H huile	MEMB_N controle neg	45894.3	| Pyridoxal-5'-phosphate-dependent enzyme family protein | Chr1:20899292-20901140 REVERSE LENGTH=421 | 201606	2243.13	2288.03	1684.6	1980.75	8922.95	11939.7	9831.83	9845.59	3455.17	2802.05	3041.34	3283.95	15242.8	16834.7	19845.7	16733.9	0	0	0	0	1	1	2	0	x
AT3G61870.1;AT3G61870.2	3	2	28.1946	0.0023463	0.000626358	3.50179	0.985491	MEMB_N controle neg	MEMB_H huile	29699.5	| plant/protein | Chr3:22902702-22903895 FORWARD LENGTH=272 | 201606	17033	16281.6	8676.73	12502.3	4800.06	4028.96	2057.06	4675.58	26236.6	19939.4	15664.8	20728	8199.82	5680.78	4152.21	7946.77	2	1	2	2	2	0	0	0	x
ATCG00770.1	4	1	28.1805	0.0493137	0.0100627	1.22358	0.539819	MEMB_H huile	MEMB_N controle neg	15536.2	| ribosomal protein S8 | ChrC:80068-80472 REVERSE LENGTH=134 | 201606	1560.77	1507.65	1562.88	1821.57	1608.08	1990.71	2135.51	2161.33	2404.1	1846.35	2821.6	3020.05	2747.03	2806.88	4310.56	3673.46	0	1	1	1	1	1	1	1	x
AT3G49120.1	5	2	28.1321	0.0284331	0.0060033	1.4108	0.669213	MEMB_H huile	MEMB_N controle neg	39345.4	| peroxidase CB | Chr3:18207819-18210041 FORWARD LENGTH=353 | 201606	26124.4	33903.7	21558.8	23290.9	40969	36848.7	29888.7	40255.8	40240.3	41520.4	38921.9	38614.8	69986.3	51956.1	60330.7	68420.1	1	1	1	0	0	1	0	2	x
AT1G06220.1;AT1G06220.2;AT1G06220.3;AT5G25230.1;AT5G25230.2	4	1	28.0965	0.0266259	0.00564037	1.10917	0.683948	MEMB_N controle neg	MEMB_H huile	111012	| Ribosomal protein S5/Elongation factor G/III/V family protein | Chr1:1900524-1904583 FORWARD LENGTH=987 | 201606	7144.18	8093.47	6942.73	7159.44	6571.22	6618.3	6517.61	6745	11004.4	9911.73	12534.3	11869.9	11225.4	9331.71	13155.9	11464	1	0	0	1	0	0	0	0	x
ATCG00650.1	5	2	28.0042	0.000155628	6.58264e-05	2.27373	0.999999	MEMB_N controle neg	MEMB_H huile	12060.2	| ribosomal protein S18 | ChrC:67917-68222 FORWARD LENGTH=101 | 201606	34201.9	34679.4	28497	31020.1	16684.3	11237.7	15392.3	13156.2	52682.4	42470.4	51448	51429.2	28501.4	15844.9	31069.6	22360.7	2	2	2	2	2	2	2	2	x
AT1G53430.1;AT1G53430.2	6	0	27.9176					---	---	115915	| Leucine-rich repeat transmembrane protein kinase | Chr1:19935298-19940959 FORWARD LENGTH=1038 | 201606									0	0	0	0	0	0	0	0	0	0	0	0	0	0	0	0	x
AT2G29630.1;AT2G29630.2;AT2G29630.3;AT2G29630.4	6	3	27.8228	0.00587687	0.00141508	4.03514	0.931628	MEMB_H huile	MEMB_N controle neg	72614.1	| thiaminC | Chr2:12667395-12669569 FORWARD LENGTH=644 | 201606	851.844	1799.18	334.434	384.006	3461.9	3216.1	3363.31	3554.94	1312.12	2203.38	603.781	636.657	5913.88	4534.66	6788.89	6042.09	0	0	0	0	1	0	0	3
AT1G03630.1;AT1G03630.2	5	1	27.7293	0.000234375	9.11373e-05	1.99574	0.999992	MEMB_H huile	MEMB_N controle neg	44111.1	| protochlorophyllide oxidoreductase C | Chr1:907699-909245 FORWARD LENGTH=401 | 201606	322.795	258.841	242.884	290.549	558.049	528.851	485.471	653.021	497.212	316.991	438.498	481.712	953.301	745.672	979.931	1109.9	0	0	0	0	0	0	0	1	x
ATCG00520.1	5	3	27.6939	1.63816e-05	1.39971e-05	3.98836	1	MEMB_N controle neg	MEMB_H huile	21578.2	| unfolded protein binding protein | ChrC:59772-60326 FORWARD LENGTH=184 | 201606	9499.95	8839.73	6448.92	9037.78	2501.1	1964.08	1836.75	2179.34	14633.1	10825.6	11642.8	14984	4272.57	2769.33	3707.5	3704.07	1	1	0	0	0	0	0	0
AT2G45740.1;AT2G45740.2;AT2G45740.3	4	1	27.6396	0.000155456	6.58264e-05	3.08062	0.999999	MEMB_N controle neg	MEMB_H huile	26171.8	| peroxin 11D | Chr2:18839865-18841102 FORWARD LENGTH=236 | 201606	7329.88	6494.22	6386.16	7657.5	2782.68	2546.53	1549.85	2167.11	11290.5	7953.2	11529.5	12695.6	4753.57	3590.57	3128.4	3683.3	0	0	2	0	0	0	0	0	x
AT2G39010.1;AT2G39010.2	4	1	27.5508	0.0419586	0.00865867	1.3092	0.57849	MEMB_H huile	MEMB_N controle neg	31278.1	| plasma membrane intrinsic protein 2E | Chr2:16291564-16293746 FORWARD LENGTH=289 | 201606	5502.69	7057.49	4677.55	4919.46	6597.01	8437.17	7292.29	6681.69	8475.98	8643	8444.76	8156.15	11269.5	11896.3	14719.6	11356.4	0	0	0	0	0	1	0	0	x
AT1G13510.1;AT1G13520.1;AT1G13540.1;AT1G13490.1;AT1G13490.2;AT1G13500.1;AT1G13530.1;AT1G13550.1	6	3	27.5106	2.13018e-05	1.65918e-05	3.69047	1	MEMB_N controle neg	MEMB_H huile	44365.3	| hypothetical protein (DUF1262) | Chr1:4629459-4630687 REVERSE LENGTH=380 | 201606	4405.89	4684.43	5523.26	3782.39	1450.26	1353.38	1145.03	1036.06	6786.54	5736.82	9971.59	6270.95	2477.44	1908.24	2311.26	1760.93	0	0	3	0	0	0	0	0
AT4G04910.1	5	2	27.4486	0.208567	0.0386116	1.31518	0.221839	MEMB_N controle neg	MEMB_H huile	82000.6	| AAA-type ATPase family protein | Chr4:2489696-2495666 REVERSE LENGTH=742 | 201606	8555.9	8426.32	4740.32	6811.21	6484.52	5685.06	3539.47	5986.7	13178.9	10319.4	8558.08	11292.5	11077.3	8015.86	7144.47	10175.2	0	0	2	0	0	0	0	0	x
AT5G58290.1	4	2	27.4129	0.218662	0.0403343	1.11757	0.213311	MEMB_H huile	MEMB_N controle neg	45922.5	| regulatory particle triple-A ATPase 3 | Chr5:23569155-23571116 FORWARD LENGTH=408 | 201606	3973.63	4259.43	3866.66	3959.91	3778.82	4142.83	4798.92	5227.21	6120.72	5216.34	6980.79	6565.27	6455.25	5841.33	9686.68	8884.33	0	0	0	0	0	0	0	2	x
AT2G19730.1;AT2G19730.2;AT2G19730.3	3	0	27.3941					---	---	15952.5	| Ribosomal L28e protein family | Chr2:8511752-8512995 FORWARD LENGTH=143 | 201606									0	0	0	0	0	0	0	0	0	0	0	0	0	0	0	0	x
AT1G15720.1	5	1	27.3837	0.0444517	0.00911424	1.43059	0.564704	MEMB_N controle neg	MEMB_H huile	45198.3	| TRF-like 5 | Chr1:5406138-5407310 FORWARD LENGTH=390 | 201606	5308.91	7140.47	5610.36	4779.93	4213.01	5277.11	3255.77	3219.3	8177.49	8744.63	10128.8	7924.8	7196.97	7440.66	6571.83	5471.62	0	0	0	0	0	1	0	0	x
AT4G22310.1;AT4G05590.3;AT4G14695.1;AT4G14695.3;AT4G14695.2	4	2	27.383	3.59078e-07	2.3608e-06	3.86321	1	MEMB_N controle neg	MEMB_H huile	12061.9	| Uncharacterized protein family (UPF0041) | Chr4:11791443-11792638 FORWARD LENGTH=108 | 201606	9976.09	9079.03	11292.1	10751.1	2562.14	2871.25	2499.35	2705.68	15366.5	11118.7	20386.6	17824.6	4376.83	4048.42	5044.97	4598.66	0	0	2	1	0	0	0	0	x
AT4G11490.1	7	2	27.2395	0.000207154	8.24346e-05	2.44978	0.999996	MEMB_N controle neg	MEMB_H huile	72662.8	| cysteine-rich RLK (RECEPTOR-like protein kinase) 33 | Chr4:6978848-6981548 FORWARD LENGTH=636 | 201606	21142.8	23377.3	16994.2	22226.5	8772.94	9228.48	6526.08	9655.52	32567	28629.2	30681.1	36850.1	14986.6	13012	13173	16410.8	0	0	0	0	0	0	0	0	x
AT2G18710.1	5	5	27.2019	0.000279696	0.000104774	2.03507	0.999982	MEMB_N controle neg	MEMB_H huile	59663.5	| SECY homolog 1 | Chr2:8112231-8114452 REVERSE LENGTH=551 | 201606	12183.4	14382.1	13665.1	11730.6	6880.74	7409.2	5081.24	6161.68	18766.4	17613.1	24670.7	19448.5	11754.2	10446.9	10256.6	10472.6	2	2	0	3	0	0	0	0
AT2G28815.1	4	2	27.1392	0.0426303	0.00879018	1.4512	0.574702	MEMB_H huile	MEMB_N controle neg	33156.4	| 50S ribosomal protein L16 | Chr2:12367001-12368064 REVERSE LENGTH=291 | 201606	4534.9	2500.06	3244.14	4685.22	5453.81	4926.46	6148.7	5187.19	6985.26	3061.71	5856.9	7767.79	9316.6	6946.24	12411.3	8816.32	0	1	0	2	0	0	0	2	x
AT3G16130.1	5	1	27.1375	0.000327601	0.000117879	1.76521	0.999964	MEMB_H huile	MEMB_N controle neg	61730.1	| RHO guanyl-nucleotide exchange factor 13 | Chr3:5466246-5468512 FORWARD LENGTH=538 | 201606	621.867	432.371	537.541	536.806	881.172	959.047	934.49	982.685	957.883	529.506	970.466	889.989	1505.28	1352.24	1886.28	1670.2	0	0	0	0	0	0	0	1	x
AT2G20050.1;AT2G20050.2	6	2	27.1247	0.000141479	6.1302e-05	1.87415	1	MEMB_N controle neg	MEMB_H huile	122701	| protein phosphatase 2C and cyclic nucleotide-binding/kinase domain-containing protein | Chr2:8649779-8654193 REVERSE LENGTH=1094 | 201606	20829.9	17367.6	14936.9	18282.5	9681.05	9193.16	10110.7	9121.42	32084.9	21269.3	26966.8	30311.2	16537.9	12962.2	20408.6	15503.1	0	2	0	0	0	0	0	0	x
AT4G23460.1;AT4G11380.1;AT4G11380.2;AT4G23460.2	5	3	27.0705	0.00051857	0.000173779	1.97552	0.999778	MEMB_N controle neg	MEMB_H huile	99838.8	| Adaptin family protein | Chr4:12243899-12248898 REVERSE LENGTH=893 | 201606	14345.6	15091.7	9818.87	12947.3	6930.81	6852.75	6284.91	6356.73	22097	18482.2	17726.8	21465.7	11839.7	9662.28	12686.2	10804.1	0	1	0	0	0	0	0	2			x
AT3G08740.1	4	2	27.0548	1.05138e-05	1.05334e-05	1.8636	1	MEMB_H huile	MEMB_N controle neg	26456.3	| elongation factor P (EF-P) family protein | Chr3:2654788-2656154 REVERSE LENGTH=236 | 201606	6056.3	6829.27	5706.37	5668.59	11017.1	10977.8	11824.5	11392.7	9328.72	8363.51	10302.2	9398.15	18820.2	15478.5	23867.9	19363.4	0	0	0	0	2	2	2	2	x
AT3G62910.1	5	2	27.0515	7.31252e-07	3.21258e-06	2.70463	1	MEMB_H huile	MEMB_N controle neg	47928.3	| Peptide chain release factor 1 | Chr3:23257661-23260386 REVERSE LENGTH=422 | 201606	1504.01	1329.12	1372.39	1507.44	4015.98	3575.44	3710.1	4149.88	2316.67	1627.71	2477.68	2499.23	6860.4	5041.32	7488.88	7053.28	0	0	0	0	1	0	2	0	x
AT3G46330.1;AT3G46330.2	5	0	27.0247					---	---	99476.5	| Leucine-rich repeat protein kinase family protein | Chr3:17020887-17024884 REVERSE LENGTH=878 | 201606									0	0	0	0	0	0	0	0	0	0	0	0	0	0	0	0	x
AT5G40405.1;AT5G40405.2	5	2	27.015	0.000105907	4.87507e-05	2.21461	1	MEMB_N controle neg	MEMB_H huile	69955	| Tetratricopeptide repeat (TPR)-like superfamily protein | Chr5:16169315-16171153 FORWARD LENGTH=612 | 201606	8407.29	7550.41	6489.99	9018.62	3983.24	3670.36	3130.48	3424.42	12950	9246.67	11716.9	14952.3	6804.47	5175.15	6318.93	5820.26	0	0	2	2	0	0	0	0	x
AT3G04770.1;AT3G04770.2	4	0	26.9968					---	---	37642.1	| 40s ribosomal protein SA B | Chr3:1309465-1310846 REVERSE LENGTH=332 | 201606									0	0	0	0	0	0	0	0	0	0	0	0	0	0	0	0	x
AT3G58510.1;AT3G58510.2;AT3G58510.3	6	1	26.963	0.0001014	4.73354e-05	2.70291	1	MEMB_N controle neg	MEMB_H huile	66367.9	| DEA(D/H)-box RNA helicase family protein | Chr3:21640608-21643464 FORWARD LENGTH=612 | 201606	13928.5	14097.9	13209.3	16681.6	6918.96	5146.53	4306.27	5055.97	21454.5	17265	23847.8	27656.9	11819.5	7256.53	8692.28	8593.3	0	0	0	0	0	0	0	1	x
AT5G11150.1;AT5G11150.2	3	1	26.9477	0.000943285	0.00028553	7.29395	0.998433	MEMB_N controle neg	MEMB_H huile	25491.3	| vesicle-associated membrane protein 713 | Chr5:3546625-3547844 REVERSE LENGTH=221 | 201606	4445.36	4785.48	3647.73	4974.39	1122.48	661.541	212.616	451.003	6847.33	5860.57	6585.54	8247.21	1917.5	932.763	429.169	766.54	0	0	0	1	0	0	0	0	x
AT4G38950.1;AT4G38950.2;AT4G38950.3;AT4G38950.4;AT4G38950.5	6	1	26.8866	7.98486e-05	4.01563e-05	5.55861	1	MEMB_N controle neg	MEMB_H huile	95376.3	| ATP binding microtubule motor family protein | Chr4:18154606-18158461 REVERSE LENGTH=836 | 201606	1556.49	1012.97	952.942	1672.31	243.156	214.228	178.94	298.21	2397.52	1240.54	1720.42	2772.58	415.378	302.058	361.193	506.847	0	0	0	1	0	0	0	0	x
AT5G25265.1	5	3	26.8766	0.00643709	0.0015355	1.42065	0.922621	MEMB_N controle neg	MEMB_H huile	41144.4	| Hyp O-arabinosyltransferase-like protein | Chr5:8754794-8756855 REVERSE LENGTH=366 | 201606	4624.24	4299.31	5509	4410.05	2729.93	3333.97	3663.29	3536.21	7122.87	5265.18	9945.85	7311.57	4663.47	4700.84	7394.41	6010.25	0	0	3	1	0	0	0	0			x
AT4G16143.1;AT4G16143.2	6	6	26.8672	4.56295e-05	2.72697e-05	2.08527	1	MEMB_H huile	MEMB_N controle neg	59477.2	| importin alpha isoform 2 | Chr4:9134450-9137134 REVERSE LENGTH=535 | 201606	7971.24	8471.9	7420.08	7541.76	16112	14425.6	15531.6	19418.6	12278.4	10375.2	13396.1	12503.7	27523.8	20339.9	31350.7	33004.5	0	0	0	0	3	1	3	6
AT1G52230.1;AT3G16140.1	5	5	26.8037	7.0137e-05	3.63658e-05	16.185	1	MEMB_N controle neg	MEMB_H huile	15273.6	| photosystem I subunit H2 | Chr1:19454902-19455508 FORWARD LENGTH=145 | 201606	81247.5	89302.4	63713.8	86958.5	5246.67	6817.59	1919.55	5863.12	125148	109365	115028	144172	8962.75	9612.7	3874.64	9965.16	4	4	3	4	0	0	0	0
AT5G23010.1;AT5G23010.3;AT5G23010.2	6	3	26.7441	1.05936e-07	1.52758e-06	1.5237	1	MEMB_H huile	MEMB_N controle neg	55638.4	| methylthioalkylmalate synthase 1 | Chr5:7703173-7706769 FORWARD LENGTH=506 | 201606	11817.6	11911.1	11242.8	11510.6	17533.5	17694.7	17592.7	18003.9	18203	14587.1	20297.5	19083.8	29952	24949.2	35511	30600.1	0	0	0	0	0	1	0	3			x
AT3G05030.1;AT3G05030.2;AT3G05030.4;AT3G05030.3;AT5G27150.1	4	4	26.7386	0.00227673	0.000610978	2.1433	0.986355	MEMB_N controle neg	MEMB_H huile	60865.1	| sodium hydrogen exchanger 2 | Chr3:1393456-1396784 REVERSE LENGTH=546 | 201606	85180.8	45306.2	50183.2	55770.5	31100.6	26689.8	25933.9	26591.7	131207	55484.5	90599.7	92463.9	53128.4	37632.2	52348	45196.2	4	1	2	2	0	0	1	1
AT3G08590.1;AT3G08590.2	5	3	26.7238	0.00614546	0.00147697	1.25951	0.927303	MEMB_H huile	MEMB_N controle neg	60935	| Phosphoglycerate mutase%2C 2%2C3-bisphosphoglycerate-independent | Chr3:2608683-2611237 REVERSE LENGTH=560 | 201606	10400	11163.4	9710.23	8667.61	13017.5	12617.3	12715	11956.7	16019.4	13671.4	17530.7	14370.3	22237.4	17790.3	25665.4	20322	0	0	0	0	0	0	2	1			x
AT1G01560.1;AT1G01560.2;AT1G01560.3;AT1G01560.4	4	1	26.6905	0.000590389	0.000192632	1.82074	0.999647	MEMB_H huile	MEMB_N controle neg	31824.5	| MAP kinase 11 | Chr1:202345-203662 FORWARD LENGTH=275 | 201606	3094.17	2367.37	2229.61	2031.77	4247.5	4541.74	4279.76	4633.96	4766.06	2899.22	4025.29	3368.54	7255.89	6403.78	8638.76	7876.03	0	0	0	0	1	0	1	0	x
AT2G33450.1	5	1	26.5506	0.238689	0.0437756	1.15248	0.197942	MEMB_N controle neg	MEMB_H huile	16090	| Ribosomal L28 family | Chr2:14173620-14174380 FORWARD LENGTH=143 | 201606	4338.46	4988.56	3682.35	3290.45	3928.9	3441.27	3578.66	3194.43	6682.67	6109.28	6648.03	5455.35	6711.64	4852.14	7223.57	5429.36	1	1	1	1	1	0	0	0	x
AT3G07790.1	5	0	26.549					---	---	56811.4	| DGCR14-like protein | Chr3:2487491-2489017 FORWARD LENGTH=508 | 201606									0	0	0	0	0	0	0	0	0	0	0	0	0	0	0	0	x
AT4G27500.1;AT4G27500.2	4	3	26.4799	0.00275289	0.000719854	2.21509	0.980148	MEMB_N controle neg	MEMB_H huile	68993.5	| proton pump interactor 1 | Chr4:13743614-13745900 FORWARD LENGTH=612 | 201606	117659	119713	114789	127093	72185.5	62559.7	33314.5	48299.6	181234	146608	207238	210712	123313	88208.2	67245.8	82091.5	2	1	3	2	0	0	0	0
AT1G62120.1	4	0	26.4663					---	---	49225.2	| Mitochondrial transcription termination factor family protein | Chr1:22960326-22961639 REVERSE LENGTH=437 | 201606									0	0	0	0	0	0	0	0	0	0	0	0	0	0	0	0	x
AT3G44890.1	5	2	26.4341	0.000601581	0.00019539	1.49741	0.999624	MEMB_H huile	MEMB_N controle neg	22190.9	| ribosomal protein L9 | Chr3:16386505-16387963 FORWARD LENGTH=197 | 201606	5344.56	6265.37	5107.26	5291.54	7922.09	7930.07	9306.19	7797.73	8232.4	7672.93	9220.55	8773.03	13533.1	11181.3	18784.7	13253.3	0	0	0	0	2	2	2	0	x
AT2G04650.1;AT2G04650.2	4	1	26.3997	0.12556	0.0240642	1.2266	0.322961	MEMB_N controle neg	MEMB_H huile	45336.9	| ADP-glucose pyrophosphorylase family protein | Chr2:1621986-1624486 REVERSE LENGTH=406 | 201606	2380.61	2993.21	1922.66	2639.4	2241.35	1765.09	2205.17	1888.71	3666.94	3665.66	3471.13	4375.96	3828.84	2488.75	4451.17	3210.12	0	0	0	0	1	0	0	0	x
AT2G26250.1	5	3	26.2694	0.000109361	4.98183e-05	2.64696	1	MEMB_N controle neg	MEMB_H huile	62474.5	| 3-ketoacyl-CoA synthase 10 | Chr2:11170799-11173059 REVERSE LENGTH=550 | 201606	7051.33	10471.4	7319.36	6541.36	2980.65	3007.11	2779.7	3088.93	10861.4	12823.9	13214.2	10845.1	5091.77	4239.98	5610.86	5250.05	1	2	0	0	0	0	0	0
AT1G59900.1;AT1G59900.2	6	1	26.1042	0.000174181	7.16571e-05	2.49492	0.999998	MEMB_H huile	MEMB_N controle neg	43515.5	| pyruvate dehydrogenase complex E1 alpha subunit | Chr1:22051368-22053660 FORWARD LENGTH=389 | 201606	1325.2	1400.79	1885.72	1833.44	3548.23	3601.2	4320.98	4609.68	2041.25	1715.49	3404.43	3039.73	6061.35	5077.64	8721.97	7834.77	0	0	0	0	0	0	0	0	x
AT2G18990.1;AT3G25580.1;AT3G25580.2	5	1	26.022	1.86031e-05	1.5146e-05	3.83683	1	MEMB_N controle neg	MEMB_H huile	24565.1	| thioredoxin-like/ATP-binding protein | Chr2:8238851-8239932 REVERSE LENGTH=211 | 201606	1966.19	2387.98	2238.71	1689.51	564.59	569.265	602.014	422.784	3028.59	2924.45	4041.72	2801.1	964.474	802.656	1215.18	718.578	1	1	1	1	0	0	0	0	x
AT4G12060.1	4	1	25.9968	2.97715e-06	5.39427e-06	4.19629	1	MEMB_H huile	MEMB_N controle neg	26617.7	| Double Clp-N motif protein | Chr4:7228269-7229898 REVERSE LENGTH=241 | 201606	9896.15	11786.2	8667.8	9764.39	45417.6	45728.3	41604.6	35581.8	15243.4	14434.1	15648.7	16188.7	77585.8	64476.3	83979.5	60476	0	0	0	0	0	0	2	0	x
AT5G13640.1;AT5G13640.2;AT5G13640.3	5	3	25.9747	0.00854271	0.00197687	2.1088	0.889623	MEMB_N controle neg	MEMB_H huile	75012.3	| phospholipid:diacylglycerol acyltransferase | Chr5:4393529-4397213 FORWARD LENGTH=671 | 201606	7159.3	8142.9	7719.79	6450.49	2519.41	2863.49	2595.2	5997.84	11027.7	9972.26	13937.2	10694.5	4303.85	4037.48	5238.45	10194.1	2	2	2	2	0	0	0	0
AT4G26270.1;AT5G56630.1	6	1	25.9028	0.00672999	0.00159199	1.50792	0.917939	MEMB_H huile	MEMB_N controle neg	54122.7	| phosphofructokinase 3 | Chr4:13301094-13304030 REVERSE LENGTH=489 | 201606	1739.3	1753.96	1339.58	1308.34	2220.81	2746.47	2031.44	2261.66	2679.1	2148	2418.44	2169.14	3793.75	3872.48	4100.5	3843.99	0	0	0	0	1	0	0	0	x
AT4G17270.1;AT5G47540.1	4	1	25.8883	0.0102171	0.00233265	1.46462	0.864761	MEMB_N controle neg	MEMB_H huile	39764.7	| Mo25 family protein | Chr4:9676406-9678568 FORWARD LENGTH=343 | 201606	2144.81	3110.57	2247.16	2126.03	1723.18	1752.6	1444.1	1654.21	3303.72	3809.38	4056.98	3524.81	2943.67	2471.15	2914.94	2811.54	0	0	1	1	0	0	0	0	x
AT2G27610.1	6	0	25.8669					---	---	98325.9	| Tetratricopeptide repeat (TPR)-like superfamily protein | Chr2:11783927-11786533 REVERSE LENGTH=868 | 201606									0	0	0	0	0	0	0	0	0	0	0	0	0	0	0	0	x
ATCG00750.1	4	1	25.8483	0.000544032	0.000180035	1.74117	0.999736	MEMB_N controle neg	MEMB_H huile	15137.6	| ribosomal protein S11 | ChrC:78960-79376 REVERSE LENGTH=138 | 201606	10041.2	10176.7	7728.46	8822.73	5999.42	5194.65	5265.72	4657.64	15466.8	12463	13952.8	14627.5	10248.7	7324.38	10628.9	7916.28	1	1	1	1	1	1	1	1	x
AT1G49100.1	5	3	25.8443	7.0573e-06	8.19575e-06	4.74935	1	MEMB_N controle neg	MEMB_H huile	99665.4	| Leucine-rich repeat protein kinase family protein | Chr1:18166147-18170105 REVERSE LENGTH=888 | 201606	32828.9	34402.3	28502.3	31508	7054.24	7650.29	4890.13	7196.65	50567.5	42131	51457.4	52238.2	12050.6	10786.8	9870.8	12231.7	0	2	1	1	0	0	0	0
AT1G61440.1;AT1G61440.2;AT1G61440.3	5	1	25.8347	5.97607e-08	1.18491e-06	8.73882	1	MEMB_N controle neg	MEMB_H huile	90118.3	| S-locus lectin protein kinase family protein | Chr1:22669245-22672323 REVERSE LENGTH=792 | 201606	2312.41	2227.4	1768.69	1933.21	229.038	241.071	223.324	249.682	3561.88	2727.8	3193.16	3205.14	391.259	339.907	450.782	424.368	0	0	1	0	0	0	0	0	x
AT3G63520.1	5	3	25.8258	0.000626813	0.000201682	1.46409	0.999567	MEMB_H huile	MEMB_N controle neg	61193.4	| carotenoid cleavage dioxygenase 1 | Chr3:23452940-23455896 FORWARD LENGTH=538 | 201606	150260	168185	135698	133075	201862	226583	218751	212544	231450	205969	244986	220629	344836	319479	441553	361247	0	0	2	2	0	0	0	0			x
AT1G69740.1;AT1G69740.2;AT1G69740.3	5	2	25.8216	0.0189242	0.00411112	1.47443	0.756551	MEMB_H huile	MEMB_N controle neg	47146.7	| Aldolase superfamily protein | Chr1:26232197-26234713 FORWARD LENGTH=430 | 201606	5191.75	4377.82	2995.77	4487.32	6219.23	6258.8	5587.33	7077.62	7997.02	5361.33	5408.5	7439.68	10624.1	8824.81	11278.1	12029.4	0	0	0	0	0	0	2	1	x
AT5G35770.1	5	0	25.7794					---	---	49819.8	| Transducin/WD40 repeat-like superfamily protein | Chr5:13936457-13940786 REVERSE LENGTH=446 | 201606									0	0	0	0	0	0	0	0	0	0	0	0	0	0	0	0	x
AT5G37360.1	4	4	25.7682	0.000711427	0.000224513	1.35039	0.999341	MEMB_N controle neg	MEMB_H huile	33610.2	| LOW protein: ammonium transporter 1-like protein | Chr5:14805437-14808113 REVERSE LENGTH=309 | 201606	17265	16856.1	14367.6	15282.9	11862.3	12023	12172.3	11167	26593.9	20643	25938.9	25338	20264.1	16952.3	24569.9	18979.8	3	3	3	3	0	0	0	0			x
AT2G39770.1;AT2G39770.2;AT2G39770.3;AT3G55590.1	4	3	25.7621	0.0412627	0.00853574	1.16241	0.582474	MEMB_H huile	MEMB_N controle neg	39862.5	| Glucose-1-phosphate adenylyltransferase family protein | Chr2:16589401-16590741 FORWARD LENGTH=361 | 201606	15510.6	16891.1	13139.3	14373.8	18636.9	17374.6	17158.6	16475.2	23891.5	20685.8	23721.4	23830.8	31837	24498	34635	28001.9	0	0	0	0	3	2	2	0			x
AT5G54160.1	5	4	25.7607	4.97522e-05	2.88875e-05	1.60586	1	MEMB_H huile	MEMB_N controle neg	40131.3	| O-methyltransferase 1 | Chr5:21982075-21984167 FORWARD LENGTH=363 | 201606	8502.78	7849.07	8009.19	7962.57	12625.6	12040.4	14631	12610.2	13097.1	9612.42	14459.6	13201.4	21567.9	16976.8	29532.9	21432.8	0	0	0	0	0	1	4	2			x
AT3G51420.1	3	1	25.7413	0.00510889	0.001255	1.81514	0.944017	MEMB_N controle neg	MEMB_H huile	41823.8	| strictosidine synthase-like 4 | Chr3:19084082-19085451 FORWARD LENGTH=370 | 201606	2208.26	3164.94	2486.58	1896.61	1347.25	1545.57	1433.81	1048.38	3401.46	3875.96	4489.23	3144.45	2301.47	2179.23	2894.16	1781.86	1	1	1	1	0	0	0	0	x
AT5G18380.1;AT5G18380.2;AT5G18380.3	4	0	25.6658					---	---	16845.6	| Ribosomal protein S5 domain 2-like superfamily protein | Chr5:6090253-6090693 REVERSE LENGTH=146 | 201606									0	0	0	0	0	0	0	0	0	0	0	0	0	0	0	0	x
AT5G57290.1;AT5G57290.2;AT5G57290.3	5	4	25.6451	9.92702e-06	1.02197e-05	2.99641	1	MEMB_N controle neg	MEMB_H huile	11919.9	| 60S acidic ribosomal protein family | Chr5:23207049-23207835 REVERSE LENGTH=120 | 201606	42648.6	45974.7	39089.3	36692.8	14337.4	15581	11498.9	13450.1	65693	56303.2	70571.1	60834.2	24492.3	21969	23210.8	22860.2	4	1	4	4	2	0	2	3
AT1G11840.1;AT1G11840.2;AT1G11840.3;AT1G11840.4;AT1G11840.6	6	1	25.6344	0.88931	0.14592	1.00019	0.0517531	MEMB_H huile	MEMB_N controle neg	31985.5	| glyoxalase/bleomycin resistance protein/dioxygenase superfamily protein | Chr1:3996045-3997518 FORWARD LENGTH=283 | 201606	659.507	652.713	949.425	1391.38	773.343	810.528	821.995	1247.85	1015.86	799.349	1714.07	2306.82	1321.08	1142.83	1659.21	2120.89	0	0	0	1	0	0	0	0	x
AT2G39110.1;AT2G39110.2	5	1	25.5497	5.94723e-05	3.27643e-05	14.5651	1	MEMB_N controle neg	MEMB_H huile	49111.2	| Protein kinase superfamily protein | Chr2:16319770-16321568 FORWARD LENGTH=435 | 201606	1282.86	1387.13	1103.29	1263.08	114.207	88.2866	35.1603	108.13	1976.03	1698.75	1991.87	2094.11	195.097	124.483	70.9717	183.781	0	0	1	1	0	0	0	0	x
AT3G61050.1;AT3G61050.2;AT3G60950.1;AT3G61030.1	4	1	25.408	7.02982e-06	8.19575e-06	3.57722	1	MEMB_N controle neg	MEMB_H huile	55209.3	| Calcium-dependent lipid-binding (CaLB domain) family protein | Chr3:22597485-22600932 FORWARD LENGTH=510 | 201606	4587.64	5826.26	5446.65	4579.63	1210.5	1525.15	1360.97	1617.36	7066.5	7135.18	9833.28	7592.72	2067.87	2150.45	2747.14	2748.93	1	1	1	1	0	0	0	0	x
AT1G22260.1;AT1G22260.2;AT1G22260.3	6	0	25.3991					---	---	100577	| Myosin heavy chain-related protein | Chr1:7860160-7865142 REVERSE LENGTH=871 | 201606									0	0	0	0	0	0	0	0	0	0	0	0	0	0	0	0	x
AT1G34140.1	5	1	25.3735	0.0878992	0.017221	1.40801	0.402607	MEMB_N controle neg	MEMB_H huile	46418.3	| poly(A) binding protein 1 | Chr1:12433356-12434735 REVERSE LENGTH=407 | 201606	21395.7	16469.1	13073.7	20397.1	14381.7	11627.9	8868.36	15786.1	32956.4	20168.9	23603	33817	24567.9	16395.2	17900.9	26830.7	0	0	1	0	1	0	1	1	x
AT2G20140.1;AT4G29040.1	5	2	25.3606	0.0021039	0.000573025	2.12894	0.988425	MEMB_N controle neg	MEMB_H huile	49518	| AAA-type ATPase family protein | Chr2:8692736-8694837 FORWARD LENGTH=443 | 201606	69369.1	80624	54829.2	60558.9	34426.7	38601	21877.7	29748.6	106852	98736.8	98987.6	100403	58810.3	54426.9	44160.4	50561.7	0	0	0	0	0	0	2	0	x
AT5G52650.1	3	0	25.3562					---	---	19665.2	| RNA binding Plectin/S10 domain-containing protein | Chr5:21355781-21357003 REVERSE LENGTH=179 | 201606									0	0	0	0	0	0	0	0	0	0	0	0	0	0	0	0	x
AT2G41680.1	5	3	25.3388	0.436401	0.0761244	1.12204	0.109088	MEMB_H huile	MEMB_N controle neg	58348.8	| NADPH-dependent thioredoxin reductase C | Chr2:17376349-17379028 REVERSE LENGTH=529 | 201606	8409.51	6044.92	11993	8116.01	7741.55	9249.83	10869.8	10920.2	12953.4	7402.96	21651.9	13455.8	13224.7	13042.1	21940.9	18560.3	0	0	0	0	0	0	1	2		x
AT1G78915.1;AT1G78915.2;AT1G78915.3	6	2	25.2931	9.86131e-05	4.6568e-05	1.63126	1	MEMB_H huile	MEMB_N controle neg	42636.3	| Tetratricopeptide repeat (TPR)-like superfamily protein | Chr1:29667729-29671081 REVERSE LENGTH=385 | 201606	4772.92	5104.6	4497.94	4773.11	8461.72	7436.97	6973.08	8364.44	7351.89	6251.39	8120.49	7913.5	14454.9	10486	14075.3	14216.5	0	0	0	0	1	1	0	1	x
AT5G21430.1;AT5G21430.2	4	2	25.2566	0.702102	0.11841	1.08953	0.0634647	MEMB_N controle neg	MEMB_H huile	24608.8	| Chaperone DnaJ-domain superfamily protein | Chr5:7222294-7223400 FORWARD LENGTH=218 | 201606	3816.3	4603.58	2385.58	2979.26	3283.9	3980.89	2757.22	2629.94	5878.37	5637.81	4306.88	4939.42	5609.8	5613	5565.49	4469.93	2	0	0	0	0	0	0	0	x
AT2G31880.1	6	1	25.1995	0.00462212	0.00114312	2.35606	0.951832	MEMB_H huile	MEMB_N controle neg	71567.7	| Leucine-rich repeat protein kinase family protein | Chr2:13554920-13556845 FORWARD LENGTH=641 | 201606	921.6	656.689	1372.56	1146.83	2151.97	1780.21	3080.48	2641.71	1419.57	804.219	2477.99	1901.36	3676.16	2510.07	6218	4489.95	0	0	1	0	0	0	0	0	x
AT3G54840.1;AT3G54840.3;AT3G54840.2	4	1	25.1986	0.00547421	0.00133194	1.38398	0.938125	MEMB_N controle neg	MEMB_H huile	22002.9	| Ras-related small GTP-binding family protein | Chr3:20318597-20320782 FORWARD LENGTH=202 | 201606	3012.82	4125.06	3081.94	3184.48	2496.41	2417.5	2461.97	2309.49	4640.75	5051.78	5564.07	5279.65	4264.55	3408.64	4969.51	3925.28	0	0	1	0	0	0	0	0	x
AT1G08550.1;AT1G08550.2;AT1G08550.3	5	1	25.1915	0.0992849	0.0193765	1.27041	0.374771	MEMB_N controle neg	MEMB_H huile	52929.7	| non-photochemical quenching 1 | Chr1:2707462-2709387 FORWARD LENGTH=462 | 201606	1855.74	2528.13	1791.46	1915.1	1488.72	1622.71	1254.4	2002.52	2858.46	3096.09	3234.27	3175.1	2543.15	2288	2532.02	3403.55	1	0	1	0	0	0	0	0	x
AT5G46020.1	3	1	25.103	0.212276	0.0392414	1.11031	0.21864	MEMB_N controle neg	MEMB_H huile	18977	| 28 kDa heat/acid-stable phosphoprotein-like protein | Chr5:18663075-18664629 REVERSE LENGTH=164 | 201606	11233.7	13309.7	10769.6	9681.97	10625.6	10325.3	9428.4	10145.4	17303.7	16299.8	19443.2	16052.1	18151.5	14558.5	19031.4	17243.4	1	1	1	1	0	1	1	1	x
AT1G29730.1;AT1G29730.2;AT1G29730.3;AT1G29730.4	5	0	25.0826					---	---	108987	| Leucine-rich repeat transmembrane protein kinase | Chr1:10400710-10405874 REVERSE LENGTH=969 | 201606									0	0	0	0	0	0	0	0	0	0	0	0	0	0	0	0	x
AT2G36620.1;AT3G53020.1	3	3	25.0796	0.000161185	6.75065e-05	1.69149	0.999999	MEMB_N controle neg	MEMB_H huile	19021.3	| ribosomal protein L24 | Chr2:15350548-15351819 REVERSE LENGTH=164 | 201606	60857.6	66087.6	59270.6	58309.6	40844.1	38376.3	32970	32371.5	93741.1	80934.6	107006	96673.4	69773	54110	66550.3	55019.7	4	2	5	2	2	2	2	2			x
AT4G20840.1	5	3	25.0791	0.0210524	0.00454869	1.2036	0.734697	MEMB_H huile	MEMB_N controle neg	60371.9	| FAD-binding Berberine family protein | Chr4:11157916-11159535 FORWARD LENGTH=539 | 201606	2787.19	2489.72	2223.56	2573.83	3117.87	2937.08	2771.21	3299.32	4293.2	3049.06	4014.38	4267.24	5326.17	4141.25	5593.74	5607.63	0	0	0	0	0	0	0	0			x
AT3G11050.1	4	1	25.0329	0.00241288	0.000642117	1.47292	0.98465	MEMB_N controle neg	MEMB_H huile	28378.1	| ferritin 2 | Chr3:3463651-3465294 FORWARD LENGTH=253 | 201606	1374.22	1698.65	1528.88	1413.37	1105.02	981.652	1131.1	866.005	2116.75	2080.26	2760.2	2343.27	1887.68	1384.12	2283.15	1471.89	0	0	1	0	0	0	0	0	x
AT3G48750.1	4	1	24.9848	0.0173686	0.00380747	1.33495	0.773538	MEMB_N controle neg	MEMB_H huile	34144.4	| cell division control 2 | Chr3:18072238-18074296 FORWARD LENGTH=294 | 201606	17448.7	19705.4	17765.7	14746.8	13841.9	14789.8	10909.3	12645.5	26876.8	24132.3	32073.8	24449.2	23645.7	20853.4	22020.7	21492.6	0	0	0	0	0	0	0	0	x
AT3G25760.1	4	0	24.9793					---	---	27858.6	| allene oxide cyclase 1 | Chr3:9403972-9405105 FORWARD LENGTH=254 | 201606									0	0	0	0	0	0	0	0	0	0	0	0	0	0	0	0	x
AT5G19690.1;AT5G19690.2	5	3	24.919	4.60377e-05	2.74162e-05	1.83335	1	MEMB_N controle neg	MEMB_H huile	86512.7	| staurosporin and temperature sensitive 3-like A | Chr5:6652649-6658214 FORWARD LENGTH=779 | 201606	9389.63	10143.4	9010.73	10533.8	5722.86	4823.96	4992.55	5775.43	14463.2	12422.1	16267.8	17464.3	9776.22	6801.71	10077.5	9816.12	0	1	1	3	0	0	0	0			x
AT2G28800.1;AT2G28800.4;AT2G28800.2;AT2G28800.3	4	2	24.8722	0.0133934	0.00300412	2.11558	0.821363	MEMB_N controle neg	MEMB_H huile	50302.5	| 63 kDa inner membrane family protein | Chr2:12356669-12359158 REVERSE LENGTH=462 | 201606	11458.4	9091.89	5364.09	9322.66	5612.77	3692.9	2894.56	4455.71	17649.7	11134.5	9684.23	15456.4	9588.16	5206.94	5842.71	7573.07	2	1	1	2	2	0	0	0	x
AT4G25740.1;AT4G25740.2	3	1	24.8332	0.000321172	0.000115729	2.66458	0.999967	MEMB_N controle neg	MEMB_H huile	19561.1	| RNA binding Plectin/S10 domain-containing protein | Chr4:13107488-13108751 REVERSE LENGTH=177 | 201606	2674.54	3011.93	2200.52	2626.62	1228.12	1129.59	743.673	844.301	4119.68	3688.58	3972.78	4354.76	2097.97	1592.7	1501.12	1435	0	0	0	0	0	0	0	0	x
AT2G47060.1;AT2G47060.2;AT2G47060.4;AT2G47060.5;AT3G17410.1;AT3G17410.2	4	1	24.7782	4.83536e-06	6.82498e-06	3.36078	1	MEMB_N controle neg	MEMB_H huile	40273.5	| Protein kinase superfamily protein | Chr2:19333116-19334759 REVERSE LENGTH=365 | 201606	1496.33	1925.76	1915.65	1496.44	469.361	541.357	498.031	524.763	2304.84	2358.4	3458.49	2480.99	801.797	763.305	1005.28	891.904	0	0	1	1	0	0	0	0	x
AT5G48880.1;AT5G48880.2;AT5G48880.3;AT5G48880.4	5	3	24.7653	0.352962	0.0623607	1.07323	0.136776	MEMB_H huile	MEMB_N controle neg	43628.8	| peroxisomal 3-keto-acyl-CoA thiolase 2 | Chr5:19814576-19816775 REVERSE LENGTH=414 | 201606	5196.15	6094.5	6661.57	6463.3	6853.89	5702.52	6907.21	6739.96	8003.8	7463.68	12026.7	10715.7	11708.3	8040.47	13942.3	11455.5	0	0	0	0	3	0	2	1		x
AT5G50380.1	5	2	24.7277	0.0379987	0.00787968	1.16738	0.602026	MEMB_H huile	MEMB_N controle neg	77073.7	| exocyst subunit exo70 family protein F1 | Chr5:20516382-20518433 REVERSE LENGTH=683 | 201606	12476.8	14313.2	11365.1	11700.8	15036	15526.8	13705	13932.7	19218.5	17528.7	20518.3	19399.2	25685.6	21892.6	27663.7	23680.6	0	0	0	0	2	0	0	0	x
AT4G12720.1;AT4G12720.2;AT4G12720.3;AT4G12720.4;AT4G12720.5	4	2	24.6989	0.000239891	9.28584e-05	2.93344	0.999992	MEMB_H huile	MEMB_N controle neg	32112.6	| MutT/nudix family protein | Chr4:7487716-7489557 FORWARD LENGTH=282 | 201606	2524.97	1874.32	3139.34	2815.15	7596.01	8482.13	8396.47	5897.64	3889.3	2295.4	5667.71	4667.34	12976.1	11959.7	16948.4	10023.8	0	0	0	0	1	0	3	1	x
AT2G20330.1	6	1	24.6848	0.00189505	0.000521704	1.21596	0.990767	MEMB_H huile	MEMB_N controle neg	71657.8	| Transducin/WD40 repeat-like superfamily protein | Chr2:8772888-8775518 REVERSE LENGTH=648 | 201606	4162.8	4452.35	3898.2	4034.66	5322.25	4928.44	5115.19	4755.9	6412.1	5452.6	7037.73	6689.2	9091.87	6949.04	10325.1	8083.28	0	0	0	0	1	0	0	0	x
AT2G25630.1	5	0	24.6062					---	---	55294.5	| beta glucosidase 14 | Chr2:10908360-10909880 FORWARD LENGTH=489 | 201606									0	0	0	0	0	0	0	0	0	0	0	0	0	0	0	0	x
AT3G62360.1	4	1	24.5343	0.0243099	0.0051669	1.17534	0.703997	MEMB_N controle neg	MEMB_H huile	133971	| Carbohydrate-binding-like fold | Chr3:23073020-23080455 REVERSE LENGTH=1227 | 201606	69826.9	79639	72588.7	66943	62326.9	64855.3	54637.1	64065.5	107557	97530.5	131050	110987	106471	91445	110286	108888	0	0	2	0	0	0	0	0	x
AT1G60260.1	5	0	24.5013					---	---	56823.6	| beta glucosidase 5 | Chr1:22218879-22221394 REVERSE LENGTH=500 | 201606									0	0	0	0	0	0	0	0	0	0	0	0	0	0	0	0	x
AT3G47340.1	6	5	24.4952	7.7767e-06	8.56993e-06	1.63105	1	MEMB_H huile	MEMB_N controle neg	66076.9	| glutamine-dependent asparagine synthase 1 | Chr3:17438136-17441043 REVERSE LENGTH=584 | 201606	11098.7	11547.4	12107.1	10684.4	17618.8	19118.4	19292.3	18081.8	17095.6	14141.7	21858	17714	30097.7	26956.6	38941.8	30732.4	0	0	0	0	0	0	0	5			x
AT2G09990.1	4	1	24.4387	0.000110862	5.02617e-05	2.15039	1	MEMB_H huile	MEMB_N controle neg	16859.6	| Ribosomal protein S5 domain 2-like superfamily protein | Chr2:3781442-3781882 FORWARD LENGTH=146 | 201606	2123.02	1863.32	2049.02	2264.5	4197.46	5213.37	4744.22	3692.88	3270.16	2281.93	3699.26	3754.4	7170.42	7350.77	9576.29	6276.53	0	1	1	0	1	1	1	1	x
AT1G63250.1;AT2G07750.1	5	1	24.4331	0.00161181	0.00044954	3.85861	0.993617	MEMB_H huile	MEMB_N controle neg	90218.1	| DEA(D/H)-box RNA helicase family protein | Chr1:23463284-23466451 REVERSE LENGTH=798 | 201606	338.676	1024.69	389.302	413.585	1769.47	1803.17	2289.58	2496.51	521.674	1254.89	702.838	685.697	3022.75	2542.45	4621.54	4243.14	0	0	0	0	0	0	1	0	x
AT2G37220.1	4	1	24.4162	5.02403e-06	6.93796e-06	2.76809	1	MEMB_H huile	MEMB_N controle neg	30718	| RNA-binding (RRM/RBD/RNP motifs) family protein | Chr2:15634980-15636331 REVERSE LENGTH=289 | 201606	1783.91	1368.59	1723.88	1647.68	4333.97	4441.55	4334.79	4948.87	2747.82	1676.05	3112.25	2731.74	7403.6	6262.53	8749.84	8411.27	0	0	0	0	0	0	1	0	x
AT3G09680.1;AT5G02960.1	3	2	24.4083	0.00138137	0.000395194	1.59682	0.995611	MEMB_N controle neg	MEMB_H huile	15940.7	| Ribosomal protein S12/S23 family protein | Chr3:2969197-2970291 REVERSE LENGTH=142 | 201606	13396.9	15692.9	11203.2	14086.6	8098.17	8418.16	9624.66	7913.99	20635.6	19218.5	20226.1	23354.6	13833.9	11869.5	19427.5	13450.9	1	2	1	1	2	1	2	2	x
AT5G41520.1;AT5G41520.2	4	3	24.3561	0.00124114	0.00036032	1.56898	0.996662	MEMB_H huile	MEMB_N controle neg	19733.3	| RNA binding Plectin/S10 domain-containing protein | Chr5:16609377-16610583 REVERSE LENGTH=180 | 201606	7031.2	5853.95	7625.37	7927.99	12037.7	10503.7	11877.2	10201	10830.4	7169.08	13766.7	13144.1	20563.7	14810	23974.4	17337.9	0	0	0	0	0	0	1	1			x
AT5G22460.1;AT5G22460.2;AT5G22460.3	3	1	24.3247	0.313746	0.0560522	1.60121	0.15386	MEMB_H huile	MEMB_N controle neg	39440.4	| alpha/beta-Hydrolases superfamily protein | Chr5:7443659-7445269 REVERSE LENGTH=340 | 201606	62.8557	60.6722	125.671	65.3231	103.54	224.57	124.724	50.7815	96.8187	74.3027	226.884	108.301	176.875	316.64	251.757	86.31	1	0	0	0	0	0	0	0	x
AT3G27740.1;AT3G27740.2	5	0	24.2564					---	---	47458.3	| carbamoyl phosphate synthetase A | Chr3:10281470-10283792 REVERSE LENGTH=430 | 201606									0	0	0	0	0	0	0	0	0	0	0	0	0	0	0	0	x
AT1G79040.1	2	1	24.2005	6.92164e-05	3.63098e-05	10.4538	1	MEMB_N controle neg	MEMB_H huile	14585.7	| photosystem II subunit R | Chr1:29736085-29736781 FORWARD LENGTH=140 | 201606	106375	121648	81250	101891	10339	14215.2	4715.58	10061.5	163852	148977	146687	168928	17661.9	20043.3	9518.47	17100.9	2	0	2	2	0	0	0	2	x
AT5G08280.1	5	2	24.193	0.00185561	0.00051195	2.29378	0.991187	MEMB_N controle neg	MEMB_H huile	41556.6	| hydroxymethylbilane synthase | Chr5:2663763-2665596 REVERSE LENGTH=382 | 201606	8476.62	7627.52	11923	13803.2	5116.88	4354.05	3890.93	4874.55	13056.8	9341.1	21525.5	22884.9	8741.04	6139.14	7853.91	8284.95	0	0	0	0	0	0	0	0	x
AT1G26880.1;AT1G26880.2	2	1	24.1574	4.07463e-06	6.16799e-06	3.30359	1	MEMB_N controle neg	MEMB_H huile	13762.2	| Ribosomal protein L34e superfamily protein | Chr1:9315640-9316681 REVERSE LENGTH=120 | 201606	3471.06	3772.07	2958.91	3125.25	1068.31	1030.05	1076.14	859.684	5346.59	4619.5	5341.96	5181.45	1824.96	1452.36	2172.2	1461.15	1	0	1	1	0	0	0	0	x
AT4G32300.1	6	1	24.1312	4.82725e-05	2.83494e-05	8.206	1	MEMB_N controle neg	MEMB_H huile	90823.4	| S-domain-2 5 | Chr4:15599970-15602435 FORWARD LENGTH=821 | 201606	13511.9	13926.7	11161.8	11007.1	1854.99	2118.2	897.551	1174.53	20812.9	17055.4	20151.3	18249	3168.83	2986.63	1811.72	1996.27	0	0	0	0	0	1	0	0	x
AT1G74040.1;AT1G74040.2;AT1G74040.3	5	0	24.0377					---	---	68535.5	| 2-isopropylmalate synthase 1 | Chr1:27842258-27845566 FORWARD LENGTH=631 | 201606									0	0	0	0	0	0	0	0	0	0	0	0	0	0	0	0	x
AT4G31580.1;AT4G31580.2	3	2	24.0133	0.00657569	0.00156051	1.58345	0.920402	MEMB_N controle neg	MEMB_H huile	22628.9	| serine/arginine-rich 22 | Chr4:15306983-15308064 FORWARD LENGTH=200 | 201606	5701.46	7813.88	5545.76	4849.19	4149.06	3882.54	3388.28	3680.19	8782.14	9569.32	10012.2	8039.64	7087.74	5474.33	6839.3	6254.97	2	2	2	2	2	0	0	0	x
AT1G77590.1;AT1G77590.2	4	2	23.9894	0.024214	0.00515079	1.09426	0.704857	MEMB_H huile	MEMB_N controle neg	76860.2	| long chain acyl-CoA synthetase 9 | Chr1:29148501-29151776 REVERSE LENGTH=691 | 201606	6972.3	6532.33	6401.82	7021.54	7463.11	7447.09	7597.65	6958.38	10739.7	7999.87	11557.7	11641.3	12749	10500.3	15336	11826.7	0	0	0	2	0	0	0	0	x
AT5G47520.1	2	0	23.9878					---	---	24558.7	| RAB GTPase homolog A5A | Chr5:19277596-19278366 REVERSE LENGTH=221 | 201606									0	0	0	0	0	0	0	0	0	0	0	0	0	0	0	0	x
AT1G53420.1	6	2	23.9866	0.00647983	0.00154426	2.53035	0.921936	MEMB_N controle neg	MEMB_H huile	108175	| Leucine-rich repeat transmembrane protein kinase | Chr1:19926626-19931494 REVERSE LENGTH=953 | 201606	4788.35	3853.49	2418.23	4313.53	1807.89	1566.58	877.084	1824.13	7375.66	4719.2	4365.82	7151.54	3088.37	2208.86	1770.41	3100.36	1	1	0	0	0	0	0	0	x
AT1G79740.1;AT1G79740.2;AT1G79740.3;AT1G79740.4	5	1	23.92	0.00299245	0.000777721	2.13462	0.976802	MEMB_H huile	MEMB_N controle neg	74671.8	| hAT transposon superfamily | Chr1:30004367-30006715 REVERSE LENGTH=651 | 201606	5437.34	7896.06	7122.46	7810.09	10466.5	14001.4	18499.1	17369.9	8375.31	9669.96	12858.7	12948.6	17879.6	19741.8	37340.8	29522.5	0	0	1	0	0	0	0	0	x
AT4G29410.1;AT4G29410.2	3	1	23.9109	0.31371	0.0560522	1.25125	0.153877	MEMB_N controle neg	MEMB_H huile	15967.7	| Ribosomal L28e protein family | Chr4:14468439-14469964 REVERSE LENGTH=143 | 201606	901.275	1269.18	593.278	771.354	768.082	563.692	801.337	692.128	1388.26	1554.31	1071.09	1278.85	1312.09	794.797	1617.51	1176.36	2	1	0	0	0	0	0	0	x
AT3G03200.1	5	2	23.7621	0.868484	0.142793	1.04194	0.0524841	MEMB_H huile	MEMB_N controle neg	56043.9	| NAC domain containing protein 45 | Chr3:736141-738527 REVERSE LENGTH=479 | 201606	4288.79	4675.84	3802.35	3889.77	5095.39	4990.45	4287.43	2982.01	6606.17	5726.3	6864.69	6448.98	8704.32	7036.47	8654.23	5068.33	0	1	0	0	2	0	1	0	x
AT2G16850.1;AT5G60660.1	2	0	23.753					---	---	29728.6	| plasma membrane intrinsic protein 2%3B8 | Chr2:7301647-7303180 FORWARD LENGTH=278 | 201606									0	0	0	0	0	0	0	0	0	0	0	0	0	0	0	0	x
AT2G32920.1	5	2	23.7183	6.9385e-05	3.63098e-05	2.8165	1	MEMB_N controle neg	MEMB_H huile	48211	| PDI-like 2-3 | Chr2:13962502-13965406 REVERSE LENGTH=440 | 201606	4139.49	5579.61	4434.36	4036.24	1690.61	1942.21	1393.11	1432.32	6376.19	6833.11	8005.71	6691.82	2888.02	2738.49	2812.02	2434.42	0	1	1	0	0	0	0	0	x
AT3G48690.1	5	2	23.6576	0.000292962	0.000108471	2.4563	0.999978	MEMB_N controle neg	MEMB_H huile	35795.5	| alpha/beta-Hydrolases superfamily protein | Chr3:18037186-18038160 REVERSE LENGTH=324 | 201606	15050	19986.8	13772.9	11829	6557.99	6651.71	5615.39	5861.94	23182	24476.9	24865.4	19611.8	11202.8	9378.81	11334.8	9963.14	0	0	0	1	0	0	0	0	x
AT5G03320.1;AT5G03320.2	4	0	23.6455					---	---	47290.8	| Protein kinase superfamily protein | Chr5:802759-804242 FORWARD LENGTH=420 | 201606									0	0	0	0	0	0	0	0	0	0	0	0	0	0	0	0	x
AT5G60790.1	4	2	23.6378	1.44968e-05	1.28597e-05	2.75527	1	MEMB_H huile	MEMB_N controle neg	67399	| ABC transporter family protein | Chr5:24453760-24455767 REVERSE LENGTH=595 | 201606	3896.52	4341.62	3338.43	3376.68	11510.5	10767.1	9637.41	9285.18	6001.94	5317	6027.14	5598.31	19663.1	15181.5	19453.3	15781.4	0	0	0	0	0	0	3	0	x
AT5G26570.1;AT5G26570.2	5	1	23.6332	7.0539e-05	3.64225e-05	4.2705	1	MEMB_H huile	MEMB_N controle neg	132349	| chloroplastidic phosphoglucan%2C water dikinase (ATGWD3) | Chr5:9261580-9267526 FORWARD LENGTH=1196 | 201606	242.066	349.619	282.333	174.354	1082.19	1026.6	1100.14	1268.14	372.862	428.164	509.718	289.067	1848.68	1447.49	2220.65	2155.38	0	0	0	0	0	0	0	1	x
AT3G12590.1;AT3G12590.2	5	0	23.6331					---	---	131962	| hypothetical protein | Chr3:3996473-4003657 REVERSE LENGTH=1184 | 201606									0	0	0	0	0	0	0	0	0	0	0	0	0	0	0	0	x
AT5G35360.1;AT5G35360.2;AT5G35360.3	5	0	23.6231					---	---	58900.5	| acetyl Co-enzyme a carboxylase biotin carboxylase subunit | Chr5:13584300-13588268 FORWARD LENGTH=537 | 201606									0	0	0	0	0	0	0	0	0	0	0	0	0	0	0	0	x
AT3G45860.1;AT4G23270.1;AT4G23270.2;AT4G23270.3;AT4G23280.1;AT4G23280.2;AT4G23280.3;AT4G23310.1;AT4G23310.2	5	2	23.5984	0.251895	0.0460634	1.07396	0.188788	MEMB_H huile	MEMB_N controle neg	76778.3	| cysteine-rich RLK (RECEPTOR-like protein kinase) 4 | Chr3:16863401-16866041 REVERSE LENGTH=676 | 201606	6675.93	6405.53	5672.5	7016.3	7330.43	7339.08	6455.87	6550.84	10283.2	7844.58	10241	11632.6	12522.4	10348	13031.3	11134	0	0	1	0	0	0	0	1	x
AT3G21180.1	4	0	23.5839					---	---	119453	| autoinhibited Ca(2+)-ATPase 9 | Chr3:7425770-7431941 FORWARD LENGTH=1086 | 201606									0	0	0	0	0	0	0	0	0	0	0	0	0	0	0	0	x
AT5G11670.1;AT5G25880.1;AT5G25880.2;AT5G25880.3	5	2	23.5707	0.50242	0.0866102	1.17705	0.0930434	MEMB_H huile	MEMB_N controle neg	64812.1	| NADP-malic enzyme 2 | Chr5:3754456-3758040 FORWARD LENGTH=588 | 201606	8229.9	7804.7	5979.68	9230.59	14057.8	8302.39	6686.76	7729.84	12676.8	9558.08	10795.6	15303.7	24014.6	11706.2	13497.3	13137.9	1	0	1	2	0	0	0	0	x
AT5G02120.1	3	2	23.5428	1.57264e-06	4.07005e-06	2.09056	1	MEMB_N controle neg	MEMB_H huile	12181.3	| one helix protein | Chr5:419144-419633 FORWARD LENGTH=110 | 201606	8812.52	9437.75	8019.87	9046.79	4404.07	4154.18	4030.06	4305.25	13574.2	11558	14478.9	14999	7523.36	5857.33	8134.74	7317.35	0	3	0	0	0	0	0	0	x
AT1G64900.1	3	1	23.5374	0.00526351	0.0012868	3.20391	0.941524	MEMB_H huile	MEMB_N controle neg	58833.3	| cytochrome P450%2C family 89%2C subfamily A%2C polypeptide 2 | Chr1:24113283-24114803 FORWARD LENGTH=506 | 201606	1792.15	1777.77	3937.91	3575.17	5610.63	8830.55	13150.8	7917.04	2760.51	2177.16	7109.43	5927.39	9584.49	12451	26545.1	13456.1	0	0	1	0	0	0	0	0	x
ATCG01100.1	3	3	23.4823	3.32134e-06	5.65587e-06	4.39171	1	MEMB_N controle neg	MEMB_H huile	40135.3	| NADH dehydrogenase family protein | ChrC:119847-122009 REVERSE LENGTH=360 | 201606	12481.6	12489.3	12000.4	12303.9	3500.4	2704.62	2248.96	2766.09	19225.9	15295.1	21665.3	20399	5979.63	3813.47	4539.56	4701.34	2	2	4	1	0	0	0	0
AT3G58840.1;AT3G58840.2	4	0	23.4782					---	---	36709.4	| Tropomyosin-like protein | Chr3:21757499-21758455 REVERSE LENGTH=318 | 201606									0	0	0	0	0	0	0	0	0	0	0	0	0	0	0	0	x
AT5G05740.1;AT5G05740.2;AT5G05740.3	4	2	23.4544	0.000656225	0.00020904	3.19991	0.999494	MEMB_N controle neg	MEMB_H huile	60463.5	| ethylene-dependent gravitropism-deficient and yellow-green-like 2 | Chr5:1724023-1726859 REVERSE LENGTH=556 | 201606	8960.68	6992.86	4542.62	5807.86	2411.51	2215.48	1495.51	2097.74	13802.4	8563.86	8201.17	9629.06	4119.53	3123.8	3018.71	3565.38	0	0	0	2	0	0	0	0	x
AT3G54820.1	2	0	23.4088					---	---	30817.8	| plasma membrane intrinsic protein 2%3B5 | Chr3:20302117-20303738 FORWARD LENGTH=286 | 201606									0	0	0	0	0	0	0	0	0	0	0	0	0	0	0	0	x
AT1G15730.1	4	0	23.3921					---	---	50600.7	| Cobalamin biosynthesis CobW-like protein | Chr1:5407535-5409937 REVERSE LENGTH=448 | 201606									0	0	0	0	0	0	0	0	0	0	0	0	0	0	0	0	x
AT3G49470.1;AT3G49470.2	5	2	23.365	0.151617	0.0287349	1.46072	0.283472	MEMB_H huile	MEMB_N controle neg	23712.2	| nascent polypeptide-associated complex subunit alpha-like protein 2 | Chr3:18341072-18342273 FORWARD LENGTH=217 | 201606	6738.01	6985.76	2976.64	5217.91	9438.62	8114.56	5088.09	9375.36	10378.8	8555.16	5373.96	8650.95	16123.7	11441.4	10270.4	15934.7	0	0	0	2	0	0	0	0	x
AT4G27640.1	5	2	23.3378	0.30465	0.0545798	1.08763	0.158311	MEMB_N controle neg	MEMB_H huile	116202	| ARM repeat superfamily protein | Chr4:13798013-13802976 REVERSE LENGTH=1048 | 201606	11969	13810.7	13244.4	12269.1	9576.22	11493.1	13082.3	13008.8	18436.2	16913.4	23911.1	20341.4	16358.8	16205.2	26406.8	22110.1	0	0	2	0	0	0	0	0	x
AT3G50500.1;AT3G50500.2;AT5G66880.1;AT5G66880.2	4	0	23.3118					---	---	41606.1	| SNF1-related protein kinase 2.2 | Chr3:18741805-18743904 REVERSE LENGTH=362 | 201606									0	0	0	0	0	0	0	0	0	0	0	0	0	0	0	0	x
AT3G09910.1;AT3G09910.2;AT3G09910.3;AT3G09910.4;AT3G09910.5	2	0	23.2955					---	---	23246.5	| RAB GTPase homolog C2B | Chr3:3036864-3038121 REVERSE LENGTH=205 | 201606									0	0	0	0	0	0	0	0	0	0	0	0	0	0	0	0	x
AT1G45191.1;AT1G45191.2;AT1G45191.4;AT1G45191.6;AT1G45191.3;AT1G45191.5	5	0	23.2549					---	---	60454.1	| Glycosyl hydrolase superfamily protein | Chr1:17116044-17119076 FORWARD LENGTH=529 | 201606									0	0	0	0	0	0	0	0	0	0	0	0	0	0	0	0	x
AT1G05180.1;AT1G05180.2;AT1G05180.3	5	0	23.1981					---	---	60548.2	| NAD(P)-binding Rossmann-fold superfamily protein | Chr1:1498357-1501775 REVERSE LENGTH=540 | 201606									0	0	0	0	0	0	0	0	0	0	0	0	0	0	0	0	x
AT4G37800.1	4	2	23.1404	0.000990121	0.000296197	2.0929	0.998198	MEMB_H huile	MEMB_N controle neg	34023.2	| xyloglucan endotransglucosylase/hydrolase 7 | Chr4:17775703-17777372 REVERSE LENGTH=293 | 201606	2525.9	3723.6	2778	2904.24	5434.01	5928.95	5550.66	8058.28	3890.72	4560.13	5015.35	4815.04	9282.78	8359.74	11204.1	13696.1	0	0	0	0	1	1	2	1	x
AT5G48460.1	4	0	23.1034					---	---	74121.1	| Actin binding Calponin homology (CH) domain-containing protein | Chr5:19636225-19639365 REVERSE LENGTH=654 | 201606									0	0	0	0	0	0	0	0	0	0	0	0	0	0	0	0	x
AT4G29240.1;AT4G29240.2	4	2	23.0176	0.32441	0.0577153	1.09651	0.148891	MEMB_N controle neg	MEMB_H huile	44829.5	| Leucine-rich repeat (LRR) family protein | Chr4:14418826-14420073 FORWARD LENGTH=415 | 201606	4778.16	6361.32	5058.04	4938.2	4784.58	5548.45	4336.54	4605.82	7359.96	7790.43	9131.68	8187.22	8173.38	7823.24	8753.38	7828.2	0	0	0	0	0	0	0	0	x
AT1G63000.1	4	1	23.012	0.0371019	0.00769996	2.49502	0.607663	MEMB_H huile	MEMB_N controle neg	33882.5	| nucleotide-rhamnose synthase/epimerase-reductase | Chr1:23342510-23343859 FORWARD LENGTH=301 | 201606	3136.37	3381.71	2676.26	2832.07	4626.42	5079.65	4979.38	15320.7	4831.05	4141.44	4831.66	4695.39	7903.19	7162.23	10050.9	26039.6	0	0	0	0	1	0	0	0	x
AT2G14440.1	5	1	22.9795	0.701319	0.11841	1.1626	0.0635406	MEMB_N controle neg	MEMB_H huile	98655.6	| Leucine-rich repeat protein kinase family protein | Chr2:6143073-6147419 FORWARD LENGTH=869 | 201606	2632.31	2160.91	1863.51	4755.03	2438.48	2609.73	2491.48	2276.01	4054.63	2646.37	3364.35	7883.53	4165.6	3679.68	5029.09	3868.38	0	0	0	0	1	0	0	0	x
AT4G24330.1	4	0	22.9651					---	---	54175.4	| hypothetical protein (DUF1682) | Chr4:12603848-12606229 REVERSE LENGTH=478 | 201606									0	0	0	0	0	0	0	0	0	0	0	0	0	0	0	0	x
AT2G33220.1;AT2G33220.2	3	1	22.9486	1.04305e-05	1.05326e-05	2.76317	1	MEMB_N controle neg	MEMB_H huile	16121.7	| GRIM-19 protein | Chr2:14078974-14079929 FORWARD LENGTH=143 | 201606	8914.86	9315.94	7747.68	8176.47	3309.07	3377.63	2558.8	3115.26	13731.9	11408.8	13987.5	13556	5652.8	4762.41	5164.98	5294.8	0	0	1	1	0	0	0	0	x
AT3G54540.1;AT3G54540.2	5	1	22.9312	2.7804e-05	1.9953e-05	2.78702	1	MEMB_N controle neg	MEMB_H huile	80652.1	| general control non-repressible 4 | Chr3:20190393-20192564 FORWARD LENGTH=723 | 201606	2292.51	2558.61	2600.52	2159.55	679.775	966.268	872.923	929.584	3531.22	3133.41	4694.93	3580.39	1161.24	1362.42	1762.01	1579.95	0	0	0	1	0	0	0	0	x
AT3G23510.1;AT3G23530.1	4	1	22.9178	0.000585857	0.000191397	3.7108	0.999657	MEMB_N controle neg	MEMB_H huile	99021.5	| Cyclopropane-fatty-acyl-phospholipid synthase | Chr3:8428071-8433159 FORWARD LENGTH=867 | 201606	579.79	675.466	304.514	652.648	169.836	147.585	136.049	142.742	893.07	827.215	549.764	1082.05	290.126	208.092	274.617	242.608	0	0	0	1	0	0	0	0	x
AT3G48890.1	4	3	22.9069	0.00192666	0.000529836	1.41023	0.990424	MEMB_N controle neg	MEMB_H huile	25382.3	| membrane-associated progesterone binding protein 3 | Chr3:18129669-18131353 FORWARD LENGTH=233 | 201606	13247.5	14468.6	13437.1	11471.4	8390.95	10304.8	9602.19	9018.44	20405.6	17719.1	24259	19018.8	14334	14529.6	19382.2	15328	1	2	2	3	0	0	0	0			x
AT3G27560.1	3	2	22.8846	2.42687e-05	1.79713e-05	3.44752	1	MEMB_N controle neg	MEMB_H huile	40438.5	| Protein kinase superfamily protein | Chr3:10210597-10212507 REVERSE LENGTH=356 | 201606	13741.1	17537.8	17925.8	16762.8	3868.02	5899.44	4488.69	4878.58	21165.8	21477.8	32362.8	27791.5	6607.64	8318.13	9060.48	8291.8	0	3	0	0	0	0	0	0	x
AT1G76080.1	4	1	22.8485	6.03655e-05	3.30943e-05	6.0926	1	MEMB_H huile	MEMB_N controle neg	33970	| chloroplastic drought-induced stress protein of 32 kD | Chr1:28548063-28549348 REVERSE LENGTH=302 | 201606	321.016	347.416	480.149	577.576	2091.07	2097.48	3296.1	3032.13	494.471	425.465	866.852	957.582	3572.12	2957.42	6653.23	5153.5	0	0	0	0	1	0	1	0	x
AT3G53580.1	4	2	22.8168	8.63403e-05	4.2419e-05	1.37157	1	MEMB_H huile	MEMB_N controle neg	39497.6	| diaminopimelate epimerase family protein | Chr3:19864784-19866907 FORWARD LENGTH=362 | 201606	3350.68	3435.07	3163.24	3039.41	4536.35	4641.08	4398.18	4238.91	5161.16	4206.78	5710.85	5039.14	7749.32	6543.85	8877.79	7204.59	0	0	0	0	0	1	0	1	x
AT4G39460.1;AT4G39460.2;AT4G39460.3	3	3	22.8145	0.00438486	0.00108866	2.22157	0.955611	MEMB_N controle neg	MEMB_H huile	35032.6	| S-adenosylmethionine carrier 1 | Chr4:18356093-18358596 REVERSE LENGTH=325 | 201606	11472.2	15376.9	13814.7	12977.1	7907.72	7621.25	4817.1	3799.44	17671	18831.4	24940.8	21515.2	13508.5	10745.9	9723.39	6457.66	1	3	1	2	0	0	0	0
AT1G74390.1;AT1G74390.2;AT1G74390.3;AT1G74390.4	5	0	22.7985					---	---	56032.3	| Polynucleotidyl transferase%2C ribonuclease H-like superfamily protein | Chr1:27961760-27963826 REVERSE LENGTH=506 | 201606									0	0	0	0	0	0	0	0	0	0	0	0	0	0	0	0	x
AT1G28020.1	5	2	22.7889	0.00969505	0.0022194	1.17964	0.872367	MEMB_H huile	MEMB_N controle neg	57454.2	| Tetratricopeptide repeat (TPR)-like superfamily protein | Chr1:9768923-9771157 REVERSE LENGTH=494 | 201606	5848.33	6440.76	6334.7	5648.17	7181.58	7695.37	7145.96	6609.17	9008.37	7887.73	11436.5	9364.29	12268.1	10850.4	14424.2	11233.2	0	0	0	0	0	2	0	0	x
AT3G19450.1	4	2	22.7389	0.0327103	0.00684976	1.46376	0.637123	MEMB_H huile	MEMB_N controle neg	39725.4	| GroES-like zinc-binding alcohol dehydrogenase family protein | Chr3:6744859-6747005 FORWARD LENGTH=365 | 201606	2215.89	2581.36	2042.56	2444.81	2512.32	3420.62	3150.97	4506.54	3413.2	3161.28	3687.61	4053.33	4291.73	4823.03	6360.27	7659.47	0	0	0	0	1	0	1	2	x
AT2G24590.1	3	1	22.7304	0.00706829	0.00166431	1.84643	0.912561	MEMB_N controle neg	MEMB_H huile	22086.2	| RNA recognition motif and CCHC-type zinc finger domains containing protein | Chr2:10449837-10450860 FORWARD LENGTH=196 | 201606	1650.78	1198.65	1028.47	922.453	742.16	715.838	525.438	616.365	2542.76	1467.93	1856.79	1529.37	1267.81	1009.32	1060.6	1047.6	0	1	0	0	0	0	0	0	x
AT3G11820.1;AT3G11820.2	4	2	22.698	0.0165104	0.00365197	1.31116	0.783303	MEMB_N controle neg	MEMB_H huile	38127.9	| syntaxin of plants 121 | Chr3:3729540-3730868 REVERSE LENGTH=346 | 201606	16865.5	22485.7	18270.1	16578.3	14997.4	15254	13119.1	13220.6	25978.5	27537.3	32984.4	27485.7	25619.6	21507.9	26481.1	22470.1	1	1	2	1	0	0	0	0	x
AT5G44400.1	4	0	22.6874					---	---	60630.6	| FAD-binding Berberine family protein | Chr5:17886365-17888071 REVERSE LENGTH=537 | 201606									0	0	0	0	0	0	0	0	0	0	0	0	0	0	0	0	x
AT5G01550.1	4	0	22.6404					---	---	78262.5	| lectin receptor kinase a4.1 | Chr5:214517-216637 REVERSE LENGTH=706 | 201606									0	0	0	0	0	0	0	0	0	0	0	0	0	0	0	0	x
AT5G51770.1	4	0	22.5987					---	---	73901	| Protein kinase superfamily protein | Chr5:21031030-21032994 FORWARD LENGTH=654 | 201606									0	0	0	0	0	0	0	0	0	0	0	0	0	0	0	0	x
AT2G28900.1	2	1	22.5778	1.30552e-06	3.79011e-06	7.16846	1	MEMB_N controle neg	MEMB_H huile	15538.8	| outer plastid envelope protein 16-1 | Chr2:12414423-12415459 REVERSE LENGTH=148 | 201606	9760.57	7801.76	9287.33	7715.09	1128.93	1150.63	1026.52	1515.69	15034.5	9554.48	16767.2	12791.1	1928.53	1622.38	2072.05	2576.11	0	1	1	0	0	0	0	0	x
ATCG00730.1	3	3	22.5696	6.74483e-05	3.56022e-05	4.67023	1	MEMB_N controle neg	MEMB_H huile	17487.8	| photosynthetic electron transfer D | ChrC:76481-77672 FORWARD LENGTH=160 | 201606	75217.8	71067.7	57929.3	80378.9	18966.7	16501.2	9772.21	15697.8	115860	87033.6	104584	133263	32400.3	23266.5	19725.4	26680.4	1	3	0	2	2	1	1	1
AT3G18270.1	5	3	22.4743	0.000338064	0.000120457	1.79346	0.999959	MEMB_N controle neg	MEMB_H huile	44889.7	| cytochrome P450%2C family 77%2C subfamily A%2C polypeptide 5 pseudogene | Chr3:6262010-6264025 FORWARD LENGTH=410 | 201606	14940.6	17016.1	16672.2	19062.1	10845.4	9494.09	7974.11	9429.6	23013.5	20838.9	30099.6	31603.7	18526.9	13386.5	16095.9	16026.9	1	0	0	3	0	0	0	0			x
AT4G14230.1;AT4G14240.1;AT4G14240.2;AT4G14240.3	5	4	22.468	0.000232133	9.06743e-05	2.24853	0.999993	MEMB_N controle neg	MEMB_H huile	53605.9	| CBS domain protein with a domain protein (DUF21) | Chr4:8200850-8203130 REVERSE LENGTH=495 | 201606	12934.3	14292.1	10601.1	11841.5	4533.91	6210.08	6350.49	4995.1	19923.2	17502.9	19139.1	19632.4	7745.16	8756.13	12818.5	8489.83	4	3	2	2	0	0	0	0
AT5G39620.1	2	0	22.3959					---	---	23838.1	| RAB GTPase homolog G1 | Chr5:15864166-15865782 REVERSE LENGTH=204 | 201606									0	0	0	0	0	0	0	0	0	0	0	0	0	0	0	0	x
AT3G01540.1;AT3G01540.2;AT3G01540.3;AT3G01540.4	5	0	22.3416					---	---	67868.7	| DEAD box RNA helicase 1 | Chr3:213077-216142 REVERSE LENGTH=618 | 201606									0	0	0	0	0	0	0	0	0	0	0	0	0	0	0	0	x
AT5G37400.1;AT5G37400.2	4	1	22.2809	0.0958403	0.0187337	3.7229	0.382781	MEMB_H huile	MEMB_N controle neg	73131.1	| hypothetical protein (DUF577) | Chr5:14834343-14836214 FORWARD LENGTH=623 | 201606	262.665	5.61907	560.651	511.518	1101.6	1157.47	1370.67	1360.63	404.592	6.88143	1012.19	848.063	1881.83	1632.01	2766.72	2312.57	0	0	0	0	0	0	1	0	x
AT2G27110.1;AT2G27110.2;AT2G27110.3	5	3	22.2798	1.25899e-05	1.16961e-05	2.09376	1	MEMB_H huile	MEMB_N controle neg	97170.2	| FAR1-related sequence 3 | Chr2:11576969-11580405 REVERSE LENGTH=851 | 201606	5880.18	5175.48	6336.98	5794.88	12368.5	11873.1	13265.6	11042	9057.43	6338.19	11440.7	9607.53	21128.8	16740.8	26776.8	18767.4	0	0	0	0	0	0	3	0
AT5G49030.1;AT5G49030.2;AT5G49030.3	4	2	22.1931	0.000267676	0.000101024	1.90411	0.999986	MEMB_H huile	MEMB_N controle neg	123635	| tRNA synthetase class I (I%2C L%2C M and V) family protein | Chr5:19875091-19882291 REVERSE LENGTH=1093 | 201606	4680.83	4694.25	3312.55	3793.56	7811.27	7807.26	7675.14	8088.29	7210.04	5748.85	5980.41	6289.48	13343.8	11008.1	15492.4	13747.1	0	0	0	0	1	0	0	2	x
AT4G24830.1;AT4G24830.2	3	2	22.1698	1.74513e-05	1.45699e-05	2.71625	1	MEMB_H huile	MEMB_N controle neg	54187.8	| arginosuccinate synthase family | Chr4:12793085-12795857 REVERSE LENGTH=494 | 201606	998.271	911.239	901.52	924.531	2129.07	2342.07	3043.67	2631.91	1537.67	1115.96	1627.59	1532.81	3637.04	3302.29	6143.7	4473.28	0	0	0	0	0	0	1	2	x
ATMG00510.1	4	1	22.1507	9.19339e-05	4.4652e-05	2.36702	1	MEMB_N controle neg	MEMB_H huile	44977	| NADH dehydrogenase subunit 7 | ChrM:132071-138153 FORWARD LENGTH=394 | 201606	2936.69	2564.45	2059.46	2993.21	1209.71	1034.19	1080.94	1133.85	4523.48	3140.57	3718.11	4962.54	2066.51	1458.19	2181.9	1927.12	0	0	0	1	0	0	0	0	x
[truncated: 905 more rows]
